# Supplementary material for: Learning, visualizing and exploring 16S rRNA structure using an attention-based deep neural network
Source: PLoS Comput Biol. 2021 Sep 22;17(9):e1009345. doi: 10.1371/journal.pcbi.1009345 (PMC8496832; doi:10.1371/journal.pcbi.1009345)
Supplement: S1 Appendix — The map is adapted from Nomenclature for Incompletely Specified Bases in Nucleic Acid Sequences (http://www.sbcs.qmul.ac.uk/iubmb/misc/naseq.html). (XLSX) [file pcbi.1009345.s001.xlsx]

## Sheet: Sheet1
symbol	coding
A	1	0	0	0
C	0	1	0	0
G	0	0	1	0
T	0	0	0	1
U	0	0	0	1
W	0.5	0	0	0.5
S	0	0.5	0.5	0
M	0.5	0.5	0	0
K	0	0	0.5	0.5
R	0.5	0	0.5	0
Y	0	0.5	0	0.5
B	0	0.33	0.33	0.33
D	0.33	0	0.33	0.33
H	0.33	0.33	0	0.33
V	0.33	0.33	0.33	0
N	0.25	0.25	0.25	0.25
