# Supplementary material for: Learning, visualizing and exploring 16S rRNA structure using an attention-based deep neural network
Source: PLoS Comput Biol. 2021 Sep 22;17(9):e1009345. doi: 10.1371/journal.pcbi.1009345 (PMC8496832; doi:10.1371/journal.pcbi.1009345)
Supplement: S5 Appendix — The 805 sample subset of AGP data used for the experiments in this paper were obtained from 421 individuals. We have prepared a supplementary file with the metadata of the AGP experimental data set used in the paper, which provides the age, sex, race, BMI and health status, as well information about the split between training and test data sets. (CSV) [file pcbi.1009345.s005.csv]

	SEX	RACE	BMI	AGE_CORRECTED	SUBSET_HEALTHY	TRAIN_TEST_SPLIT
0	male	Caucasian	25.07	31.0	False	train
1	male	Caucasian	29.32	48.0	True	train
2	female	Caucasian	20.62	33.0	True	train
3	female	Caucasian	23.67	47.0	False	train
4	male	Asian or Pacific Islander	23.09	29.0	True	train
5	female	Caucasian	25.56	28.0	True	train
6	unspecified	Caucasian	Unspecified	Unspecified	False	train
7	male	Caucasian	Unspecified	Unspecified	False	train
8	male	Caucasian	24.93	34.0	True	train
9	female	Caucasian	17.55	18.0	False	train
10	female	Caucasian	28.73	35.0	False	train
11	male	Caucasian	22.05	36.0	False	train
12	male	Caucasian	25.00	44.0	True	train
13	male	Caucasian	27.14	35.0	False	train
14	male	Caucasian	34.80	52.0	False	train
15	male	Caucasian	23.57	33.0	True	train
16	female	Caucasian	27.10	40.0	True	train
17	male	Caucasian	23.63	58.0	True	train
18	female	Caucasian	19.97	44.0	True	train
19	female	Caucasian	24.96	60.0	False	train
20	male	Caucasian	28.50	59.0	True	train
21	male	Caucasian	23.57	33.0	True	train
22	female	Caucasian	23.78	61.0	False	train
23	female	Caucasian	24.89	64.0	True	train
24	female	Caucasian	22.95	28.0	False	train
25	male	Caucasian	29.70	55.0	True	train
26	unspecified	Caucasian	8024.69	48.0	False	train
27	male	Caucasian	23.51	37.0	True	train
28	female	Caucasian	24.94	39.0	False	train
29	female	Caucasian	24.38	36.0	True	train
30	female	Caucasian	25.00	27.0	False	train
31	female	Hispanic	26.37	70.0	False	train
32	male	Asian or Pacific Islander	23.09	29.0	True	train
33	male	Other	22.71	22.0	True	train
34	female	Caucasian	21.29	Unspecified	False	train
35	female	Caucasian	52.98	64.0	False	train
36	female	Caucasian	14.84	11.0	False	train
37	female	Caucasian	20.38	34.0	False	train
38	male	Other	28.80	52.0	True	train
39	male	Other	28.80	52.0	True	train
40	female	Caucasian	23.40	69.0	False	train
41	female	Asian or Pacific Islander	17.93	33.0	False	train
42	male	Caucasian	27.14	35.0	False	train
43	unspecified	Caucasian	24.69	44.0	True	train
44	male	Caucasian	23.57	33.0	True	train
45	male	Asian or Pacific Islander	23.09	29.0	True	train
46	female	Caucasian	22.95	28.0	False	train
47	male	Caucasian	23.41	35.0	True	train
48	female	Caucasian	24.61	47.0	True	train
49	female	Hispanic	22.67	42.0	True	train
50	male	Caucasian	24.93	34.0	True	test
51	female	Caucasian	22.95	28.0	False	test
52	male	Caucasian	24.34	24.0	False	test
53	male	Caucasian	24.63	55.0	True	test
54	male	Caucasian	24.63	55.0	True	test
55	female	Caucasian	20.60	61.0	False	test
56	male	Caucasian	27.14	35.0	False	test
57	male	Caucasian	27.17	46.0	False	test
58	female	Caucasian	30.68	29.0	False	test
59	male	Caucasian	27.14	35.0	False	test
60	male	Caucasian	20.53	27.0	False	test
61	male	Caucasian	26.87	69.0	True	test
62	male	Caucasian	23.11	22.0	True	test
63	male	Caucasian	26.87	70.0	False	test
64	male	Caucasian	26.87	69.0	True	test
65	male	Caucasian	23.11	22.0	True	test
66	male	Caucasian	23.57	3.0	False	test
67	female	Caucasian	21.95	13.0	False	test
68	male	Caucasian	23.57	33.0	True	test
69	male	Caucasian	30.46	49.0	False	test
70	unspecified	Caucasian	27.12	27.0	True	test
71	male	Caucasian	27.14	35.0	False	test
72	male	Asian or Pacific Islander	4.28	29.0	False	test
73	female	Caucasian	20.51	32.0	True	test
74	female	Caucasian	23.46	29.0	True	test
75	female	Asian or Pacific Islander	13.43	6.0	False	test
76	female	Caucasian	22.60	18.0	False	test
77	female	Caucasian	20.37	31.0	True	test
78	female	Caucasian	20.70	46.0	True	test
79	male	Asian or Pacific Islander	23.09	29.0	True	test
80	unspecified	Unspecified	Unspecified	Unspecified	False	test
81	unspecified	Unspecified	Unspecified	Unspecified	False	test
82	unspecified	Unspecified	Unspecified	Unspecified	False	test
83	unspecified	Unspecified	Unspecified	Unspecified	False	test
84	male	Caucasian	20.91	34.0	False	test
85	female	Caucasian	19.14	54.0	False	test
86	female	Other	21.70	45.0	True	test
87	female	Caucasian	20.38	34.0	False	test
88	female	Caucasian	20.38	34.0	False	test
89	female	Caucasian	26.37	72.0	False	test
90	male	Other	28.80	52.0	True	test
91	male	Caucasian	24.75	37.0	False	test
92	male	Caucasian	24.75	37.0	False	test
93	female	Other	19.14	25.0	False	test
94	male	Caucasian	28.29	46.0	True	test
95	female	Caucasian	28.73	35.0	False	test
96	male	Caucasian	25.09	71.0	False	test
97	female	Caucasian	27.99	32.0	True	test
98	female	Caucasian	21.30	26.0	True	test
99	female	Caucasian	20.57	Unspecified	True	test
100	female	Caucasian	20.70	66.0	False	test
101	female	Caucasian	20.57	Unspecified	True	test
102	female	Caucasian	24.03	40.0	True	test
103	female	Caucasian	21.67	26.0	True	test
104	female	Caucasian	21.47	29.0	True	test
105	male	Caucasian	26.50	39.0	True	test
106	female	Caucasian	20.51	32.0	True	test
107	female	Asian or Pacific Islander	19.33	21.0	True	test
108	male	Caucasian	26.50	39.0	True	test
109	male	Caucasian	20.89	70.0	False	test
110	male	Caucasian	22.63	31.0	True	test
111	male	Caucasian	23.11	22.0	True	test
112	male	Caucasian	25.07	31.0	False	test
113	male	Caucasian	25.07	31.0	False	test
114	female	African American	29.29	39.0	True	test
115	female	Asian or Pacific Islander	26.53	32.0	True	test
116	male	Caucasian	19.27	40.0	False	test
117	female	Caucasian	21.30	26.0	True	test
118	female	Caucasian	21.30	26.0	True	test
119	male	Caucasian	21.79	29.0	True	test
120	male	Caucasian	22.79	26.0	True	test
121	male	Caucasian	25.03	29.0	True	test
122	female	Asian or Pacific Islander	17.93	33.0	False	test
123	female	Caucasian	21.97	29.0	True	test
124	male	Caucasian	22.86	37.0	True	test
125	male	Caucasian	27.14	35.0	False	test
126	male	Caucasian	28.37	57.0	True	test
127	male	Caucasian	28.70	43.0	False	test
128	male	Caucasian	21.20	72.0	False	test
129	male	Caucasian	24.88	31.0	True	test
130	female	Caucasian	21.67	26.0	True	test
131	male	Caucasian	22.65	37.0	True	test
132	female	Caucasian	22.80	38.0	True	test
133	male	Caucasian	24.81	37.0	True	test
134	male	Caucasian	36.38	56.0	False	test
135	unspecified	Caucasian	28.08	35.0	False	test
136	female	Caucasian	20.38	34.0	False	test
137	male	Caucasian	27.76	71.0	False	test
138	male	Asian or Pacific Islander	19.94	22.0	False	test
139	male	Caucasian	24.44	31.0	True	test
140	female	Other	30.45	35.0	False	test
141	female	Other	30.45	35.0	False	test
142	male	Caucasian	24.93	34.0	True	test
143	male	Caucasian	15.78	48.0	False	test
144	male	Caucasian	22.63	53.0	False	test
145	female	Caucasian	20.72	28.0	True	test
146	female	Caucasian	20.72	28.0	True	test
147	male	Caucasian	24.34	23.0	False	test
148	male	Caucasian	27.14	35.0	False	test
149	male	Caucasian	24.93	34.0	True	test
150	male	Caucasian	24.88	31.0	True	test
151	other	Caucasian	18.70	25.0	False	test
152	other	Caucasian	18.70	25.0	False	test
153	male	Caucasian	22.75	33.0	True	test
154	male	Caucasian	22.75	33.0	True	test
155	female	Caucasian	25.54	37.0	True	test
156	unspecified	Unspecified	Unspecified	Unspecified	False	test
157	male	Caucasian	25.95	25.0	True	test
158	male	Hispanic	24.39	34.0	True	test
159	female	Caucasian	27.10	40.0	True	test
160	male	Caucasian	26.58	58.0	True	test
161	female	Caucasian	24.13	42.0	True	test
162	male	Caucasian	24.39	56.0	True	test
163	male	Caucasian	30.86	62.0	False	test
164	female	Caucasian	20.62	33.0	True	test
165	male	Caucasian	23.24	36.0	True	test
166	male	Caucasian	23.24	36.0	True	test
167	female	Caucasian	20.80	33.0	True	test
168	female	Caucasian	27.10	40.0	True	test
169	male	Asian or Pacific Islander	23.09	29.0	True	test
170	female	Caucasian	20.38	33.0	True	test
171	female	Caucasian	20.38	33.0	True	test
172	male	Caucasian	24.28	30.0	False	test
173	male	Caucasian	27.41	79.0	False	test
174	male	Caucasian	30.16	43.0	False	test
175	female	Caucasian	20.51	32.0	True	test
176	male	Caucasian	22.96	30.0	False	test
177	male	Caucasian	24.50	30.0	True	test
178	female	Caucasian	20.76	27.0	True	test
179	female	Caucasian	22.95	28.0	False	test
180	female	Caucasian	22.95	28.0	False	test
181	female	Caucasian	22.95	28.0	False	test
182	female	Caucasian	21.61	60.0	False	test
183	male	Caucasian	26.45	56.0	True	test
184	male	Caucasian	26.45	56.0	True	test
185	male	Caucasian	12.55	45.0	False	test
186	male	Asian or Pacific Islander	23.88	41.0	True	test
187	male	Asian or Pacific Islander	21.52	23.0	True	test
188	male	Caucasian	24.98	29.0	True	test
189	male	Caucasian	27.14	35.0	False	test
190	male	Caucasian	27.14	35.0	False	test
191	male	Caucasian	27.14	35.0	False	test
192	male	Caucasian	27.14	35.0	False	test
193	unspecified	Caucasian	21.67	26.0	True	test
194	female	Caucasian	22.95	28.0	False	test
195	male	Asian or Pacific Islander	23.09	29.0	True	test
196	female	Asian or Pacific Islander	17.93	33.0	False	test
197	female	Caucasian	20.38	34.0	False	test
198	female	Caucasian	22.95	28.0	False	test
199	female	Caucasian	18.56	64.0	False	test
200	male	Caucasian	31.65	43.0	False	test
201	male	Caucasian	28.40	29.0	False	test
202	female	Caucasian	22.96	69.0	True	test
203	female	Caucasian	28.06	42.0	True	test
204	male	Caucasian	25.16	43.0	True	test
205	female	Caucasian	20.38	34.0	True	test
206	male	Caucasian	21.34	34.0	True	test
207	male	Caucasian	21.34	34.0	True	test
208	male	Caucasian	26.29	46.0	False	test
209	male	Caucasian	31.65	43.0	False	test
210	female	Caucasian	23.85	63.0	True	test
211	unspecified	Caucasian	24.69	44.0	True	test
212	male	Caucasian	35.95	63.0	False	test
213	male	Hispanic	24.39	34.0	True	test
214	male	Caucasian	29.43	37.0	False	test
215	male	Caucasian	27.14	35.0	False	test
216	male	Caucasian	24.38	45.0	True	test
217	male	Caucasian	27.14	35.0	False	test
218	female	Asian or Pacific Islander	17.93	33.0	False	test
219	female	Asian or Pacific Islander	17.93	33.0	False	test
220	female	Asian or Pacific Islander	17.93	33.0	False	test
221	male	Asian or Pacific Islander	21.52	23.0	True	test
222	male	Caucasian	22.15	66.0	False	test
223	male	Caucasian	25.07	31.0	False	test
224	male	Caucasian	22.45	30.0	True	test
225	female	Caucasian	20.62	33.0	True	test
226	unspecified	Caucasian	21.67	26.0	True	test
227	female	Other	Unspecified	Unspecified	False	test
228	male	Caucasian	20.09	29.0	True	test
229	female	Caucasian	18.59	35.0	True	test
230	male	Caucasian	18.97	18.0	False	test
231	female	Caucasian	19.16	67.0	True	test
232	male	Caucasian	21.79	40.0	False	test
233	male	Caucasian	22.45	30.0	True	test
234	female	Caucasian	22.66	36.0	True	test
235	female	Caucasian	23.00	51.0	True	test
236	female	Caucasian	31.64	67.0	False	test
237	female	Caucasian	21.67	26.0	True	test
238	female	Caucasian	21.67	26.0	True	test
239	female	Caucasian	21.30	26.0	True	test
240	female	Caucasian	21.63	54.0	True	test
241	male	Caucasian	27.73	60.0	False	test
242	female	Caucasian	24.02	53.0	False	test
243	male	Caucasian	31.05	43.0	False	test
244	male	Caucasian	31.05	43.0	False	test
245	male	Asian or Pacific Islander	24.62	32.0	True	test
246	female	Caucasian	26.79	56.0	True	test
247	male	Caucasian	92222.22	33.0	False	test
248	female	Caucasian	17.85	33.0	False	test
249	female	Caucasian	20.38	34.0	False	test
250	female	Caucasian	20.38	34.0	False	test
251	female	Caucasian	25.00	27.0	False	test
252	female	Caucasian	25.00	27.0	False	test
253	unspecified	Caucasian	28.08	35.0	False	test
254	unspecified	Caucasian	28.08	35.0	False	test
255	female	Caucasian	22.95	28.0	False	test
256	female	Caucasian	25.48	68.0	False	test
257	male	Hispanic	Unspecified	Unspecified	False	test
258	male	Caucasian	21.34	34.0	True	test
259	female	Unspecified	19.83	Unspecified	False	test
260	female	Caucasian	26.35	40.0	True	test
261	female	Asian or Pacific Islander	21.61	42.0	False	test
262	female	Caucasian	22.95	28.0	False	test
263	female	Caucasian	26.35	40.0	True	test
264	female	Caucasian	26.35	40.0	True	test
265	male	Other	25.45	47.0	False	test
266	male	Caucasian	23.57	33.0	True	test
267	male	Caucasian	25.07	34.0	False	test
268	male	Caucasian	25.07	34.0	False	test
269	female	Caucasian	25.23	74.0	False	test
270	male	Caucasian	25.95	25.0	True	test
271	male	Caucasian	24.93	34.0	True	test
272	female	Hispanic	23.83	37.0	True	test
273	male	Other	22.23	45.0	False	test
274	female	Caucasian	18.62	36.0	False	test
275	male	Asian or Pacific Islander	23.09	29.0	True	test
276	male	Caucasian	29.65	55.0	True	test
277	male	Caucasian	22.45	29.0	True	test
278	male	Caucasian	16.16	5.0	False	test
279	female	Caucasian	36.90	Unspecified	False	test
280	female	Caucasian	31.01	24.0	False	test
281	female	Caucasian	36.90	Unspecified	False	test
282	female	Hispanic	22.38	35.0	True	test
283	male	Caucasian	24.93	34.0	True	test
284	male	Caucasian	21.51	37.0	True	test
285	male	Caucasian	29.32	25.0	False	test
286	female	Caucasian	24.28	51.0	False	test
287	female	Caucasian	21.67	26.0	True	test
288	female	Asian or Pacific Islander	17.93	33.0	False	test
289	female	Asian or Pacific Islander	17.93	33.0	False	test
290	male	Caucasian	30.16	43.0	False	test
291	female	Caucasian	26.35	40.0	True	test
292	female	Caucasian	26.35	40.0	True	test
293	male	Caucasian	22.75	33.0	True	test
294	male	Caucasian	24.04	84.0	False	test
295	male	Caucasian	27.17	46.0	False	test
296	female	Caucasian	24.86	48.0	True	test
297	female	Caucasian	20.08	62.0	False	test
298	male	Caucasian	25.09	44.0	True	test
299	female	Caucasian	32.22	Unspecified	False	test
300	female	Caucasian	19.47	66.0	True	test
301	male	Caucasian	22.05	45.0	True	test
302	male	Caucasian	29.41	62.0	True	test
303	female	Caucasian	23.46	29.0	True	test
304	female	Caucasian	18.79	81.0	False	test
305	female	Caucasian	24.86	48.0	True	test
306	male	Caucasian	24.88	31.0	True	test
307	male	Caucasian	23.51	37.0	True	test
308	male	Caucasian	21.13	55.0	True	test
309	male	Caucasian	21.70	34.0	True	test
310	male	Caucasian	29.41	62.0	True	test
311	male	Caucasian	29.41	62.0	True	test
312	male	Caucasian	29.41	62.0	True	test
313	female	Caucasian	20.51	32.0	True	test
314	female	Caucasian	20.51	32.0	True	test
315	female	Caucasian	20.51	32.0	True	test
316	female	Caucasian	20.51	32.0	True	test
317	male	Caucasian	26.87	69.0	True	test
318	male	Caucasian	23.48	57.0	True	test
319	female	Caucasian	22.67	39.0	False	test
320	female	Caucasian	35.24	Unspecified	False	test
321	male	Caucasian	20.50	30.0	False	test
322	female	Caucasian	23.05	52.0	True	test
323	male	Caucasian	20.31	37.0	False	test
324	female	Caucasian	20.38	34.0	False	test
325	other	Caucasian	18.70	25.0	False	test
326	male	Caucasian	24.34	77.0	False	test
327	female	Caucasian	25.89	36.0	False	test
328	male	Caucasian	20.04	Unspecified	False	test
329	male	Caucasian	27.53	68.0	False	test
330	male	Unspecified	Unspecified	Unspecified	False	test
331	male	Caucasian	29.03	37.0	False	test
332	female	Caucasian	35.24	Unspecified	False	test
333	female	Caucasian	18.01	77.0	False	test
334	female	Caucasian	22.96	36.0	True	test
335	unspecified	Unspecified	Unspecified	Unspecified	False	test
336	female	Caucasian	21.28	27.0	False	test
337	unspecified	Unspecified	Unspecified	Unspecified	False	test
338	female	Caucasian	28.40	44.0	False	test
339	male	Caucasian	31.63	63.0	False	test
340	male	Caucasian	23.51	37.0	True	test
341	female	Caucasian	25.56	28.0	True	test
342	male	Caucasian	22.79	26.0	True	test
343	male	Caucasian	20.31	37.0	False	test
344	unspecified	Unspecified	Unspecified	Unspecified	False	test
345	male	Caucasian	24.69	44.0	True	test
346	female	Caucasian	18.69	25.0	True	test
347	unspecified	Caucasian	24.69	44.0	True	test
348	unspecified	Caucasian	24.69	44.0	True	test
349	unspecified	Caucasian	24.69	44.0	True	test
350	male	Other	31.57	61.0	False	test
351	female	Caucasian	24.72	69.0	False	test
352	male	Caucasian	29.06	62.0	True	test
353	male	Caucasian	26.47	32.0	True	test
354	female	Caucasian	29.86	57.0	False	test
355	male	Caucasian	22.75	33.0	True	test
356	female	Caucasian	20.51	32.0	True	test
357	female	Caucasian	20.51	32.0	True	test
358	female	Caucasian	20.51	32.0	True	test
359	female	Caucasian	Unspecified	Unspecified	False	test
360	male	African American	23.09	22.0	True	test
361	female	Caucasian	27.10	40.0	True	test
362	female	Caucasian	20.76	27.0	True	test
363	female	Caucasian	38.77	62.0	False	test
364	female	Caucasian	21.79	31.0	True	test
365	male	Caucasian	20.31	37.0	False	test
366	female	Caucasian	16.18	4.0	False	test
367	female	Caucasian	31.24	41.0	False	test
368	female	Caucasian	23.40	69.0	False	test
369	female	Caucasian	22.95	28.0	False	test
370	female	Caucasian	22.95	28.0	False	test
371	male	Caucasian	28.70	43.0	False	test
372	female	Caucasian	21.13	21.0	True	test
373	male	Caucasian	21.83	30.0	True	test
374	female	Caucasian	18.07	58.0	False	test
375	male	Caucasian	29.79	32.0	True	test
376	female	Unspecified	Unspecified	Unspecified	False	test
377	female	Caucasian	23.71	35.0	True	test
378	male	Caucasian	24.27	34.0	True	test
379	female	Caucasian	22.95	28.0	False	test
380	female	Other	27.89	48.0	True	test
381	female	Caucasian	20.81	27.0	False	test
382	male	Caucasian	25.09	36.0	False	test
383	female	Caucasian	18.56	65.0	False	test
384	female	Caucasian	22.67	46.0	False	test
385	male	Other	28.04	Unspecified	False	test
386	male	Other	28.04	Unspecified	False	test
387	female	Caucasian	25.74	56.0	True	test
388	female	Caucasian	28.73	35.0	False	test
389	female	Caucasian	20.62	33.0	True	test
390	male	Caucasian	22.53	32.0	False	test
391	male	Caucasian	24.14	29.0	True	test
392	female	Caucasian	27.96	56.0	True	test
393	female	Caucasian	18.62	36.0	False	test
394	male	Other	21.60	27.0	False	test
395	male	Other	21.60	27.0	False	test
396	male	Asian or Pacific Islander	23.09	29.0	True	test
397	male	Caucasian	22.05	36.0	False	test
398	male	Caucasian	26.43	35.0	True	test
399	male	Caucasian	25.06	42.0	True	test
400	male	Caucasian	25.84	33.0	True	test
401	male	Caucasian	25.84	33.0	True	test
402	female	Caucasian	16.51	35.0	False	test
403	male	Caucasian	31.05	43.0	False	test
404	female	Caucasian	20.76	41.0	True	test
405	female	Caucasian	29.10	49.0	False	test
406	male	Unspecified	Unspecified	Unspecified	False	test
407	male	Caucasian	23.51	37.0	True	test
408	male	Caucasian	23.51	37.0	True	test
409	male	Caucasian	24.93	34.0	True	test
410	female	Caucasian	25.85	51.0	True	test
411	male	Caucasian	29.32	49.0	True	test
412	male	Caucasian	22.15	38.0	True	test
413	male	Caucasian	29.07	44.0	False	test
414	female	Caucasian	20.98	49.0	True	test
415	male	Caucasian	30.41	67.0	False	test
416	male	Caucasian	27.14	35.0	False	test
417	female	Caucasian	18.69	25.0	True	test
418	female	Caucasian	18.69	25.0	True	test
419	male	Caucasian	24.41	61.0	False	test
420	male	Caucasian	22.67	63.0	True	test
421	male	Caucasian	26.47	37.0	False	test
422	male	Caucasian	26.47	38.0	False	test
423	female	Caucasian	22.31	54.0	False	test
424	female	Caucasian	22.31	54.0	False	test
425	male	Caucasian	29.12	58.0	True	test
426	female	Caucasian	28.32	26.0	False	test
427	male	Caucasian	26.78	47.0	False	test
428	female	Caucasian	28.32	26.0	False	test
429	female	Caucasian	17.08	Unspecified	False	test
430	female	Caucasian	17.08	Unspecified	False	test
431	female	Caucasian	17.08	Unspecified	False	test
432	male	Caucasian	31.05	43.0	False	test
433	female	Caucasian	21.51	61.0	True	test
434	female	Caucasian	20.18	63.0	False	test
435	female	Caucasian	24.53	30.0	False	test
436	male	Caucasian	26.50	39.0	True	test
437	female	Caucasian	19.03	59.0	True	test
438	male	Caucasian	33.77	52.0	False	test
439	female	Caucasian	18.98	62.0	True	test
440	male	Caucasian	22.05	45.0	True	test
441	male	Caucasian	23.06	22.0	False	test
442	female	Caucasian	36.72	57.0	False	test
443	male	Caucasian	92222.22	33.0	False	test
444	male	Caucasian	22.75	33.0	True	test
445	male	Caucasian	92222.22	33.0	False	test
446	male	Caucasian	22.75	33.0	True	test
447	female	Caucasian	20.51	32.0	True	test
448	female	Caucasian	17.14	31.0	False	test
449	female	Caucasian	29.07	40.0	False	test
450	female	Caucasian	18.48	28.0	False	test
451	female	Caucasian	25.92	62.0	False	test
452	male	Caucasian	22.05	45.0	True	test
453	male	Caucasian	23.72	63.0	True	test
454	female	Caucasian	22.95	28.0	False	test
455	female	Caucasian	22.95	28.0	False	test
456	male	Caucasian	22.15	66.0	False	test
457	male	Asian or Pacific Islander	23.88	41.0	True	test
458	female	Caucasian	20.38	34.0	True	test
459	female	Unspecified	19.78	24.0	False	test
460	female	Caucasian	24.53	29.0	False	test
461	male	Caucasian	22.05	45.0	True	test
462	female	Caucasian	19.03	59.0	True	test
463	male	Caucasian	27.14	35.0	False	test
464	female	Caucasian	24.96	39.0	False	test
465	female	Caucasian	19.03	59.0	True	test
466	male	Unspecified	Unspecified	Unspecified	False	test
467	male	Unspecified	Unspecified	Unspecified	False	test
468	female	Caucasian	24.89	64.0	True	test
469	female	Caucasian	24.89	64.0	True	test
470	male	Caucasian	27.14	35.0	False	test
471	male	Caucasian	27.14	35.0	False	test
472	male	Caucasian	27.14	35.0	False	test
473	female	Caucasian	20.20	18.0	False	test
474	female	African American	29.29	39.0	True	test
475	male	Asian or Pacific Islander	23.67	21.0	True	test
476	male	Caucasian	24.16	44.0	True	test
477	male	Caucasian	22.86	37.0	True	test
478	male	Asian or Pacific Islander	23.09	29.0	True	test
479	female	Asian or Pacific Islander	19.37	22.0	False	test
480	female	Asian or Pacific Islander	19.37	22.0	False	test
481	female	Caucasian	24.96	44.0	True	test
482	female	Caucasian	23.49	28.0	True	test
483	male	Caucasian	20.92	59.0	False	test
484	female	Caucasian	27.10	40.0	True	test
485	male	Caucasian	25.51	Unspecified	False	test
486	male	Caucasian	29.06	62.0	True	test
487	female	Caucasian	24.89	64.0	True	test
488	male	Caucasian	27.32	35.0	True	test
489	female	Caucasian	29.86	53.0	False	test
490	male	Caucasian	24.34	23.0	False	test
491	female	Caucasian	19.03	59.0	True	test
492	female	Caucasian	19.03	59.0	True	test
493	male	Caucasian	24.34	23.0	False	test
494	unspecified	Unspecified	Unspecified	Unspecified	False	test
495	male	Caucasian	24.93	34.0	True	test
496	male	Caucasian	22.38	58.0	True	test
497	male	Caucasian	25.77	59.0	False	test
498	female	Asian or Pacific Islander	18.78	63.0	False	test
499	female	Caucasian	23.51	45.0	False	test
500	male	Caucasian	29.14	51.0	True	test
501	female	Asian or Pacific Islander	16.97	24.0	False	test
502	female	Caucasian	20.48	23.0	False	test
503	male	Asian or Pacific Islander	21.87	22.0	True	test
504	female	Asian or Pacific Islander	17.93	33.0	False	test
505	female	Asian or Pacific Islander	17.93	33.0	False	test
506	male	Caucasian	25.10	32.0	True	test
507	female	Caucasian	29.26	65.0	False	test
508	female	Caucasian	24.37	61.0	True	test
509	female	Caucasian	23.30	54.0	False	test
510	female	Caucasian	28.15	60.0	True	test
511	male	Hispanic	0.39	21.0	False	test
512	female	Caucasian	25.69	25.0	False	test
513	male	Caucasian	24.93	34.0	True	test
514	male	Caucasian	22.39	18.0	False	test
515	female	Caucasian	19.71	56.0	False	test
516	female	Caucasian	18.79	81.0	False	test
517	female	Caucasian	22.15	Unspecified	False	test
518	female	Caucasian	27.10	40.0	True	test
519	female	Caucasian	27.10	40.0	True	test
520	female	Caucasian	27.10	40.0	True	test
521	female	Caucasian	27.10	40.0	True	test
522	female	Caucasian	20.51	32.0	True	test
523	female	Caucasian	20.51	32.0	True	test
524	male	Caucasian	29.32	25.0	False	test
525	male	Caucasian	29.32	25.0	False	test
526	male	Caucasian	29.32	25.0	False	test
527	female	Caucasian	26.35	40.0	False	test
528	female	Other	19.14	25.0	False	test
529	female	Caucasian	26.35	40.0	False	test
530	female	Caucasian	21.93	60.0	True	test
531	male	Caucasian	21.79	40.0	False	test
532	male	Caucasian	21.79	40.0	False	test
533	male	Caucasian	26.03	53.0	False	test
534	male	Caucasian	25.66	41.0	True	test
535	male	Caucasian	24.39	62.0	True	test
536	female	Caucasian	23.14	25.0	True	test
537	male	Caucasian	12.55	45.0	False	test
538	male	Asian or Pacific Islander	23.09	29.0	True	test
539	female	Asian or Pacific Islander	17.93	33.0	False	test
540	female	Asian or Pacific Islander	19.74	27.0	True	test
541	male	Other	21.60	27.0	False	test
542	male	Other	21.60	27.0	False	test
543	female	Caucasian	24.69	27.0	False	test
544	female	Caucasian	25.37	Unspecified	False	test
545	female	Caucasian	29.23	52.0	True	test
546	male	Asian or Pacific Islander	23.09	29.0	True	test
547	unspecified	Asian or Pacific Islander	27.12	29.0	True	test
548	unspecified	Asian or Pacific Islander	27.12	29.0	True	test
549	female	Caucasian	20.38	34.0	True	test
550	male	Asian or Pacific Islander	23.09	29.0	True	test
551	female	Caucasian	12.51	7.0	False	test
552	female	Asian or Pacific Islander	21.10	38.0	True	test
553	female	Caucasian	19.16	15.0	False	test
554	female	Caucasian	30.11	58.0	False	test
555	female	Caucasian	24.53	30.0	False	test
556	female	Caucasian	19.26	37.0	True	test
557	male	Caucasian	22.53	32.0	False	test
558	male	Hispanic	24.39	34.0	True	test
559	male	Asian or Pacific Islander	23.09	29.0	True	test
560	male	Caucasian	15.80	11.0	False	test
561	male	Caucasian	24.93	34.0	True	test
562	male	Asian or Pacific Islander	21.52	23.0	True	test
563	female	Caucasian	20.24	44.0	True	test
564	male	Caucasian	23.62	23.0	True	test
565	female	Caucasian	23.40	27.0	True	test
566	female	Caucasian	18.69	25.0	True	test
567	female	Caucasian	18.69	25.0	True	test
568	male	Caucasian	24.93	34.0	True	test
569	male	Caucasian	24.93	34.0	True	test
570	female	Caucasian	20.38	34.0	True	test
571	female	Caucasian	20.38	34.0	True	test
572	female	Caucasian	20.76	27.0	True	test
573	male	Hispanic	24.39	34.0	True	test
574	female	Caucasian	24.80	62.0	True	test
575	male	Caucasian	27.68	68.0	False	test
576	male	Asian or Pacific Islander	23.09	29.0	True	test
577	male	Caucasian	22.92	Unspecified	False	test
578	male	Asian or Pacific Islander	23.09	29.0	True	test
579	female	Caucasian	26.89	34.0	True	test
580	female	Caucasian	26.89	34.0	True	test
581	male	Caucasian	20.32	69.0	False	test
582	male	Caucasian	30.08	43.0	False	test
583	female	Caucasian	48.42	53.0	False	test
584	male	Caucasian	26.58	58.0	True	test
585	male	Caucasian	28.40	29.0	False	test
586	male	Caucasian	20.34	69.0	False	test
587	male	Caucasian	28.40	29.0	False	test
588	male	Caucasian	33.91	52.0	False	test
589	male	Caucasian	34.11	54.0	False	test
590	male	Caucasian	23.71	49.0	False	test
591	female	Caucasian	22.95	28.0	False	test
592	female	Caucasian	27.10	40.0	True	test
593	female	Caucasian	27.10	40.0	True	test
594	female	Caucasian	27.10	40.0	True	test
595	female	Caucasian	22.95	28.0	False	test
596	female	Caucasian	22.95	28.0	False	test
597	female	Caucasian	27.10	40.0	True	test
598	male	Caucasian	25.84	33.0	True	test
599	male	Caucasian	28.40	29.0	False	test
600	male	Caucasian	34.87	54.0	False	test
601	female	Caucasian	17.75	55.0	False	test
602	female	Caucasian	17.86	31.0	False	test
603	female	Caucasian	20.62	33.0	True	test
604	female	Caucasian	28.08	35.0	False	test
605	male	Caucasian	24.50	30.0	True	test
606	female	Caucasian	20.05	59.0	False	test
607	male	Caucasian	22.15	66.0	False	test
608	male	Asian or Pacific Islander	23.34	33.0	True	test
609	male	Caucasian	29.06	62.0	True	test
610	female	Caucasian	18.62	36.0	False	test
611	female	Caucasian	20.51	32.0	True	test
612	male	Caucasian	20.31	37.0	False	test
613	female	Caucasian	21.79	61.0	False	test
614	male	Caucasian	21.79	40.0	False	test
615	female	Caucasian	52.98	64.0	False	test
616	male	Caucasian	22.96	31.0	False	test
617	female	Caucasian	36.33	68.0	False	test
618	male	Caucasian	23.72	67.0	False	test
619	female	Caucasian	22.77	29.0	False	test
620	female	Caucasian	24.38	36.0	True	test
621	female	Caucasian	31.75	72.0	False	test
622	female	Caucasian	31.75	72.0	False	test
623	female	Caucasian	31.75	72.0	False	test
624	male	Caucasian	29.80	42.0	True	test
625	male	Caucasian	29.14	51.0	True	test
626	male	Caucasian	23.40	53.0	True	test
627	male	Caucasian	29.32	48.0	True	test
628	male	Caucasian	29.32	48.0	True	test
629	female	Asian or Pacific Islander	21.21	69.0	True	test
630	female	Asian or Pacific Islander	21.21	68.0	True	test
631	unspecified	Unspecified	Unspecified	Unspecified	False	test
632	male	Caucasian	20.31	37.0	False	test
633	male	Caucasian	29.43	37.0	False	test
634	female	Caucasian	27.10	40.0	True	test
635	unspecified	Unspecified	Unspecified	Unspecified	False	test
636	female	Caucasian	18.62	49.0	True	test
637	female	Caucasian	23.14	25.0	True	test
638	female	Caucasian	22.58	42.0	True	test
639	female	Caucasian	19.47	17.0	False	test
640	male	Asian or Pacific Islander	23.09	29.0	True	test
641	female	Caucasian	26.08	57.0	True	test
642	male	Caucasian	23.57	33.0	True	test
643	male	Asian or Pacific Islander	19.92	29.0	True	test
644	female	Hispanic	22.31	Unspecified	False	test
645	female	Caucasian	21.78	42.0	True	test
646	female	Caucasian	24.91	44.0	False	test
647	female	Caucasian	23.14	25.0	True	test
648	female	Caucasian	23.26	31.0	True	test
649	male	Hispanic	20.59	49.0	False	test
650	male	Unspecified	Unspecified	Unspecified	False	test
651	female	Caucasian	22.95	28.0	False	test
652	male	Caucasian	24.93	34.0	True	test
653	male	Caucasian	24.93	34.0	True	test
654	male	Caucasian	21.86	56.0	False	test
655	unspecified	Unspecified	Unspecified	Unspecified	False	test
656	male	Caucasian	40.62	48.0	False	test
657	male	Hispanic	22.22	32.0	False	test
658	male	Caucasian	20.31	37.0	False	test
659	male	Asian or Pacific Islander	3852.83	51.0	False	test
660	female	Caucasian	20.51	32.0	True	test
661	male	Caucasian	20.66	23.0	True	test
662	male	Caucasian	21.86	56.0	False	test
663	female	Caucasian	21.67	26.0	True	test
664	female	Caucasian	21.67	26.0	True	test
665	male	Caucasian	20.28	27.0	False	test
666	female	Caucasian	20.62	33.0	True	test
667	female	Hispanic	25.61	43.0	True	test
668	male	Caucasian	24.90	37.0	False	test
669	male	Caucasian	26.54	67.0	False	test
670	female	Caucasian	Unspecified	Unspecified	False	test
671	male	Caucasian	24.69	44.0	True	test
672	unspecified	Unspecified	Unspecified	Unspecified	False	test
673	female	Caucasian	21.97	29.0	True	test
674	male	Caucasian	24.27	34.0	True	test
675	male	Caucasian	24.27	34.0	True	test
676	female	Asian or Pacific Islander	17.93	33.0	False	test
677	female	Asian or Pacific Islander	17.93	33.0	False	test
678	male	Caucasian	22.60	41.0	False	test
679	female	Caucasian	20.30	15.0	False	test
680	male	Caucasian	Unspecified	27.0	False	test
681	female	Caucasian	26.35	40.0	False	test
682	female	Caucasian	26.35	40.0	False	test
683	female	Caucasian	20.57	26.0	True	test
684	female	Caucasian	20.57	26.0	True	test
685	female	Caucasian	20.57	26.0	True	test
686	male	Asian or Pacific Islander	17.19	27.0	False	test
687	male	Caucasian	22.32	68.0	False	test
688	female	Caucasian	24.03	49.0	False	test
689	female	Caucasian	206.23	Unspecified	False	test
690	female	Caucasian	20.28	53.0	True	test
691	female	Caucasian	Unspecified	Unspecified	False	test
692	female	Caucasian	Unspecified	Unspecified	False	test
693	male	Caucasian	27.47	77.0	False	test
694	female	Caucasian	20.67	47.0	True	test
695	male	Caucasian	27.14	35.0	False	test
696	male	Asian or Pacific Islander	17.19	27.0	False	test
697	male	Caucasian	32.49	22.0	False	test
698	male	Caucasian	24.38	45.0	True	test
699	male	Caucasian	24.02	50.0	True	test
700	male	Caucasian	22.74	77.0	False	test
701	male	Caucasian	21.11	61.0	True	test
702	female	Caucasian	18.97	56.0	True	test
703	female	Caucasian	24.38	36.0	True	test
704	female	Caucasian	24.89	64.0	True	test
705	female	Caucasian	24.89	64.0	True	test
706	male	Caucasian	32.49	22.0	False	test
707	female	Caucasian	26.59	63.0	True	test
708	male	Caucasian	23.63	49.0	True	test
709	male	Caucasian	23.63	49.0	True	test
710	male	Caucasian	23.63	49.0	True	test
711	female	Caucasian	21.30	18.0	False	test
712	female	Caucasian	35.15	45.0	False	test
713	male	Caucasian	25.90	44.0	True	test
714	female	Caucasian	28.73	35.0	False	test
715	female	Caucasian	23.46	29.0	True	test
716	female	Caucasian	22.66	49.0	True	test
717	male	Caucasian	20.31	37.0	False	test
718	female	Caucasian	28.73	35.0	False	test
719	male	Caucasian	30.68	56.0	False	test
720	female	Caucasian	21.47	45.0	False	test
721	male	Caucasian	23.51	37.0	True	test
722	male	Caucasian	23.51	37.0	True	test
723	male	Caucasian	23.51	37.0	True	test
724	male	Caucasian	23.51	37.0	True	test
725	female	Caucasian	20.30	28.0	False	test
726	male	Caucasian	22.38	39.0	True	test
727	male	Caucasian	22.75	33.0	True	test
728	male	Caucasian	22.75	33.0	True	test
729	male	Caucasian	22.75	33.0	True	test
730	female	Caucasian	25.11	37.0	False	test
731	male	Caucasian	38.39	42.0	False	test
732	female	Caucasian	21.11	38.0	True	test
733	male	Caucasian	21.79	29.0	True	test
734	male	Caucasian	21.79	29.0	True	test
735	male	Caucasian	22.96	44.0	True	test
736	female	Caucasian	20.51	32.0	True	test
737	female	Caucasian	20.51	32.0	True	test
738	male	Caucasian	24.37	48.0	False	test
739	female	Caucasian	20.38	34.0	False	test
740	male	Caucasian	27.14	35.0	False	test
741	female	Caucasian	20.38	34.0	False	test
742	male	Caucasian	22.09	66.0	True	test
743	male	Caucasian	22.09	66.0	True	test
744	male	Asian or Pacific Islander	23.09	29.0	True	test
745	female	Caucasian	20.57	Unspecified	True	test
746	male	Caucasian	24.34	23.0	False	test
747	male	Caucasian	27.70	42.0	False	test
748	male	Caucasian	25.07	31.0	False	test
749	male	Asian or Pacific Islander	23.09	29.0	True	test
750	female	Other	19.14	25.0	False	test
751	female	Caucasian	20.62	33.0	True	test
752	female	Caucasian	20.62	33.0	True	test
753	female	Caucasian	20.12	41.0	False	test
754	female	Unspecified	21.54	Unspecified	False	test
755	male	Caucasian	23.39	76.0	False	test
756	female	Caucasian	21.86	43.0	True	test
757	male	Caucasian	23.43	26.0	True	test
758	female	Caucasian	34.48	26.0	False	test
759	male	Caucasian	23.57	33.0	True	test
760	male	Caucasian	29.03	53.0	True	test
761	male	Caucasian	23.57	33.0	True	test
762	male	Caucasian	23.57	33.0	True	test
763	male	Caucasian	21.87	27.0	False	test
764	female	Unspecified	Unspecified	Unspecified	False	test
765	female	Caucasian	25.10	27.0	True	test
766	male	Caucasian	22.22	74.0	False	test
767	male	Caucasian	22.22	74.0	False	test
768	male	Caucasian	22.22	74.0	False	test
769	female	Caucasian	20.67	34.0	False	test
770	male	Caucasian	26.81	42.0	True	test
771	female	Caucasian	25.50	73.0	False	test
772	female	Caucasian	21.35	62.0	True	test
773	female	Caucasian	22.24	50.0	False	test
774	male	Caucasian	29.65	55.0	True	test
775	male	Caucasian	15.98	4.0	False	test
776	female	Other	30.45	35.0	False	test
777	female	Caucasian	21.67	26.0	True	test
778	female	Caucasian	29.59	26.0	True	test
779	female	Caucasian	29.59	26.0	True	test
780	female	Caucasian	39.11	56.0	False	test
781	female	Caucasian	19.53	69.0	False	test
782	female	Caucasian	19.16	32.0	True	test
783	female	Caucasian	24.38	36.0	True	test
784	female	Caucasian	24.06	33.0	True	test
785	male	Caucasian	26.87	Unspecified	False	test
786	female	Caucasian	23.52	55.0	True	test
787	male	Asian or Pacific Islander	23.09	29.0	True	test
788	female	Caucasian	19.93	58.0	False	test
789	male	Other	28.04	Unspecified	False	test
790	male	Other	28.04	Unspecified	False	test
791	male	Caucasian	32.49	22.0	False	test
792	female	Caucasian	19.22	69.0	False	test
793	male	Caucasian	24.93	34.0	True	test
794	male	Caucasian	21.24	36.0	True	test
795	female	Caucasian	21.29	69.0	True	test
796	female	Caucasian	24.69	27.0	False	test
797	female	Caucasian	25.00	27.0	False	test
798	male	Caucasian	22.45	30.0	True	test
799	female	Caucasian	28.08	35.0	False	test
800	female	Caucasian	22.95	28.0	False	test
801	female	Caucasian	22.95	28.0	False	test
802	female	Caucasian	28.08	35.0	False	test
803	female	Caucasian	22.95	28.0	False	test
804	male	Caucasian	27.78	35.0	True	test
