# Supplementary material for: Learning, visualizing and exploring 16S rRNA structure using an attention-based deep neural network
Source: PLoS Comput Biol. 2021 Sep 22;17(9):e1009345. doi: 10.1371/journal.pcbi.1009345 (PMC8496832; doi:10.1371/journal.pcbi.1009345)
Supplement: S20 Appendix — (ZIP) [file pcbi.1009345.s020.zip]

Archive with 8 entries (8 files):
- supp20_Enterobacter_test_mean_after_alignment.csv
- __MACOSX/._supp20_Enterobacter_test_mean_after_alignment.csv
- supp20_Enterobacter_test_multiple_sequence_alignment.fasta
- __MACOSX/._supp20_Enterobacter_test_multiple_sequence_alignment.fasta
- supp20_Pesudomonas_test_mean_attention_after_alignment.csv
- __MACOSX/._supp20_Pesudomonas_test_mean_attention_after_alignment.csv
- supp20_Pseudomonas_test_multiple_sequence_alignment.fasta
- __MACOSX/._supp20_Pseudomonas_test_multiple_sequence_alignment.fasta
