# Supplementary material for: Learning, visualizing and exploring 16S rRNA structure using an attention-based deep neural network
Source: PLoS Comput Biol. 2021 Sep 22;17(9):e1009345. doi: 10.1371/journal.pcbi.1009345 (PMC8496832; doi:10.1371/journal.pcbi.1009345)
Supplement: S20 Appendix — (ZIP) [file pcbi.1009345.s020.zip › supp20_Enterobacter_test_multiple_sequence_alignment.fasta]

>0
agagttt-gatc-atggctc----agattgaacgctg--gcggca--------------g
gcctaaca---cat-g-ca-----------agtcg-----aac-ggtagca---ca----
-------------gagcttgct----------ctcgggtgac-gagtggcg----ga-cg
ggtg-agtaatg-tctggg-aaact-gcct------------gatggagggggat-aact
actggaaacggtagc-----taa-taccgca----taacgt-cgc-----------aaga
-cc-aaag-a-ggggacc-ttcg----ggcctctt----gcca--tc-aga-tgtgccc-
-aga-tg-ggattag---cta--gtaggtg---gggtaa-cggc-tca--cctaggcg-a
cg--------cc-tggtc--t--ga-gaggat-----gacca-gcca-cac--tggaact
g------agacacggtcc--agactcc-t----acggg-aggcag-ca-gtggggaatat
tg-----cacaat----gggcgcaag-cctgatgcag--------ccatgcc-gcgtgta
tg-aagaaggcc-ttcggg--ttgta---aagtactttcag---aggggaggaa-ggt-g
ttg-tggttaat-aa-ccacag----caattga-cgttacccgc---agaagaagca-cc
ggctaa--ctccgtg-ccagcag-ccg-cggtaatac--gga-gggtg-c----aagcgt
ta-a-tc--ggaa-tt--act--gggc-gt-aaagcg-c-acgcagg--cggtctgt-c-
aag-tcgga-tg-tgaaa--t-cccc-gggctcaa----cctggg-aac-tgcat-tc-g
-aaactgg-----------c-a-ggct-aga--g-tc-ttgtaga-ggggggta------
------------------------------------------------------------
------------------------------------------------------------
------------------------------------------------------------
-------------gaa-tt-cca-ggt-gtag-cggtg-aaat---gcgtaga---ga-t
ctgg-a-ggaata-ccgg-t-ggcg-aa-gg--cgg-ccccctgg-acaaaga-ctgact
-ctca-gg--t--gc----gaaagc----g-t-gg---ggagcaaacagga---ttagat
a-ccct-ggtagt-ccacgcc--gt-aaacgatg-tcga-cttgga--------------
---------------ggttgtg-ccc--ttg----aggcgtggcttcc--ggagctaac-
gcg--ttaag-tcgacc--gcc-t-ggggagtac-ggccgc-aa---ggtt-aaaa---c
t-c-aaatg--aatt----gac--gggggcccg-ca-caa----gcgg-tgg-agcatgt
-gg---tttaattc-gatgcaa-cgcgaagaa--ccttacc-tactctt----gacat-c
cagagaac--tttccagagat-g-gattggtg----ccttc-gggaa--ctctgag--ac
aggtgct-gcat--ggctgtcgt----cagctcgtg-ttgtgaaa-tgttgggt--taag
tcccg-caacg-agcgcaaccc--ttatcc-tttgttgccag-cgg-tccg----gccgg
ga-------a-ctca------------------aagg-agact-gccagt-ga--taaac
t-gg-aggaaggt-gggga--tg-acgt-caagtcatcatggcc-ctta----cgagtag
ggc-taca---cac---gtgctac--aat-ggcg--cat----------ac-aaagagaa
gcg-ac----ctcgcg-agagc----aagc-ggacctcataa------agtgc---gtcg
tagtcc----ggatt-ggagtctg-----caactcg-a---c-tccat--gaagtc--gg
aatcgc-tag-taa-tcgt--agatca----gaa-tgctac--ggt-gaatacg-ttccc
---gggcct----tgtaca-ca-ccgc-ccgtca-c--accat-ggga--g--tgggttg
c-----aaa-ag--------aag--tag-gta-gcttaa----------ccttc--ggg-
agggcgctt------accactttg-----tg-attcatga--ct-ggggtgaa-------
------------gtcgt-aacaaggtaa-ccgtaggggaacctgc----------
>1
agagttt-gatc-atggctc----agattgaacgctg--gcggca--------------g
gcctaaca---cat-g-ca-----------agtcg-----agc-ggcagcg---ga----
----------aagtagcttgcta---------ctttgccggc-gagcggcg----ga-cg
acag-agtaatg-tctggg-aaact-gcct------------gatggagggggat-aact
actggaaacggtagc-----taa-taccgca----taacgt-cgc-----------aaga
-cc-aaag-agggggacc-ttcg----ggcctctt----gcca--tc-aga-tgtgccc-
-aga-tg-ggattag---cta--gtaggtg---gggtaa-cggc-tca--cctaggcg-a
cgatccct-agc-tggtc--t--ga-gaggat-----gacca-gcca-cac--tggaact
g------agacacggtcc--agactcc-t----acggg-aggcag-ca-gtggggaatat
tg-----cacaat----gggcgcaag-cctgatgcag--------ccatgcc-gcgtgta
tg-aagaaggcc-ttcggg--ttgta---aagtactttcag---cggggaggaagggc-g
gtg-aggttaat-aa-cctcac----cgattga-cgttacccgc---agaagaagca-cc
ggctaa--ctccgtg-ccagcag-ccg-cggtaatac--gga-gggtg-c----aagcgt
ta-a-tc--ggaa-tt--act--gggc-gt-aaagcg-c-acgcagg--cggtctgt-c-
aag-tcgga-tg-tgaaa--t-cccc-gggctcaa----cctggg-aac-tgcat-tc-g
-aaactgg-----------c-a-ggct-aga--g-tc-ttgtaga-ggggggta------
------------------------------------------------------------
------------------------------------------------------------
------------------------------------------------------------
-------------gaa-tt-cca-ggt-gtag-cggtg-aaat---gcgtaga---ga-t
ctgg-a-ggaata-ccgg-t-ggcg-aa-gg--cgg-ccccctgg-acaaaga-ctgacg
-ctca-gg--t--gc----gaaagc----g-t-gg---ggagcaaacagga---ttagat
a-ccct-ggtagt-ccacgcc--gt-aaacgatg-tcga-cttgga--------------
---------------ggttgtg-ccc--ttg----aggcgtggcttcc--ggagctaac-
gcg--ttaag-tcgacc--gcc-c-ggggagtac-ggccgc-aa---ggtt-aaaa---c
t-c-aaatc--aatt----gac--gggggctgc-ca-caa----gcgg-tgg-agcatgt
-gg---tttaattc-gatgcaa-cgcgaagaa--ccttacc-tactctt----gacat-c
cagagaac--ttagcagagat-g-ctttggtg----ccttc-gggaa--ctctgag--ac
aggtgct-gcat--ggctgtcgt----cagctcgtg-ttgtgaaa-tgttgggt--taag
tcccg-caacg-agcgcaaccc--ttatcc-tttgttgccag-cgg-ttag----gccgg
ga-------a-ctca------------------aagg-agact-gccagt-ga--tgcac
t-gg-aggaaggt-gggga--tg-acgt-caagtcatcatggcc-ctta----cgagtag
ggc-taca---cac---gtgctac--aat-ggcg--cat----------ac-aaagagaa
gcg-ac----ctcgcg-agagc----aagc-ggacctcataa------agtgc---gtcg
tagtcc----ggatt-ggagtctg-----cgactcg-a---c-tccat--gaagtc--gg
aatcgc-tag-taa-tcgt--agatca----gaa-tgctac--ggt-gaatacg-ttccc
---gggcct----tgtaca-ca-ccgc-ccgtca-c--accat-ggga--g--tgggttg
c-----aaa-ag--------aag--tag-gta-gcttaa----------ccttc--ggg-
agggcgctt------accactttg-----tg-attcatga--ct-ggggtgaa-------
------------gtcgt-aacaaggta----------------------------
>2
-----------------------------------------------------------c
gacggtca---cat-g-ct-----------agtcg-----aac-ggtagca---ca----
-----------natagcttgct----------ctcgggtgac-gagtggcg----ga-cg
ggtg-agtaatg-tctggg-aaact-gcct------------gatggagggggat-aact
actggaaacggtagc-----taa-taccgca----taacgt-cgc-----------aaga
-cc-aaag-agggggacc-ttcg----ggcctctt----gcca--tc-aga-tgtgccc-
-aga-tg-ggattag---cta--gtaggtg---gggtaa-cggc-tca--cctaggcg-a
cgatccct-agc-tggtc--t--ga-gaggat-----gacca-gcca-cac--tggaact
g------agacacggtcc--agactcc-t----acggg-aggcag-ca-gtggggaatat
tg-----cacaat----gggcgcaag-cctgatgcag--------ccatgcc-gcgtgta
tg-aagaaggcc-ttcggg--ttgta---aagtactttcag---cggggaggaa-ggc-g
ata-aggttaat-aa-ccttat----cgattga-cgttacccgc---agaagaagca-cc
ggctaa--ctccgtg-ccagcag-ccg-cggtaatac--gga-gggtg-c----aagcgt
ta-a-tc--ggaa-tt--act--gggc-gt-aaagcg-c-acgcagg--cggtctgt-c-
aag-tcgga-tg-tgaaa--t-cccc-gggctcaa----cctggg-aac-tgcat-tc-g
-aaactgg-----------c-a-ggct-aga--g-tc-ttgtaga-ggggggta------
------------------------------------------------------------
------------------------------------------------------------
------------------------------------------------------------
-------------gaa-tt-cca-ggt-gtag-cggtg-aaat---gcgtaga---ga-t
ctgg-a-ggaata-ccgg-t-ggcg-aa-gg--cgg-ccccctgg-acaaaga-ctgacg
-ctca-gg--t--gc----gaaagc----g-t-gg---ggagcaaacagga---ttagat
a-ccct-ggtagt-ccacgcc--gt-aaacgatg-tcga-cttgga--------------
---------------ggttgtg-ccc--ttg----aggcgtggcttcc--ggagctaac-
gcg--ttaag-tcgacc--gcc-t-ggggagtac-ggccgc-aa---ggtt-aaaa---c
t-c-aaatg--aatt----gac--gggggcccg-ca-caa----gcgg-tgg-agcatgt
-gg---tttaattc-gatgcaa-cgcgaagaa--ccttacc-tactctt----gacat-c
cagagaac--ttagcagagat-g-ctttggtg----ccttc-gggaa--ctctgag--ac
aggtgct-gcat--ggctgtcgt----cagctcgtg-ttgtgaaa-tgttgggt--taag
tcccg-caacg-agcgcaaccc--ttatcc-tttgttgccag-cgg-ttag----gccgg
ga-------a-ctca------------------aagg-agact-gccagt-ga--taaac
t-gg-aggaaggt-gggga--tg-acgt-caagtcatcatggcc-ctta----cgagtag
ggc-taca---cac---gtgctac--aat-ggcg--cat----------ac-aaagagaa
gcg-ac----ctcgcg-agagc----aagc-ggacctcataa------agtgc---gtcg
tagtcc----ggatt-ggagtctg-----caactcg-a---c-tccat--gaagtc--gg
aatcgc-tag-taa-tcgt--ggatca----gaa-tgccac--ggt-gaatacg-ttccc
---gggcct----tgtaca-ca-ccgc-ccgtca-c--accat-ggga--g--tgggttg
c-----aaa-ag--------aag--tag-gta-gcttaa----------ccttc--ggg-
agggcgcta------ccatatgt-------------------------------------
-------------------------------------------------------
>3
------------------------------------------------------------
------------------------------------------------------------
------------------------------------------------------------
-----------g-tctggg-aaact-gcct------------gatggagggggat-aact
actggaaacggtagc-----taa-taccgca----taacgt-cgc-----------aaga
-cc-aaag-tgggggacc-ttcg----ggcctcat----gcca--tc-aga-tgtgccc-
-aga-tg-ggattag---cta--gtaggtg---gggtaa-tggc-tca--cctaggcg-a
cgatccct-agc-tggtc--t--ga-gaggat-----gacca-gcca-cac--tggaact
g------agacacggtcc--agactcc-t----acggg-aggcag-ca-gtggggaatat
tg-----cacaat----gggcgcaag-cctgatgcag--------ccatgcc-gcgtgta
tg-aagaaggcc-ttcggg--ttgta---aagtactttcag---cgaggaggaa-ggc-g
tta-aggttaat-aa-ccttgg----cgattga-cgttactcgc---agaagaagca-cc
ggctaa--ctccgtg-ccagcag-ccg-cggtaatac--gga-gggtg-c----aagcgt
ta-a-tc--ggaa-tt--act--gggc-gt-aaagcg-c-acgcagg--cggtctgt-c-
aag-tcgga-tg-tgaaa--t-cccc-gggctcaa----cctggg-aac-tgcat-tc-g
-aaactgg-----------c-a-ggct-aga--g-tc-ttgtaga-ggggggta------
------------------------------------------------------------
------------------------------------------------------------
------------------------------------------------------------
-------------gaa-tt-cca-ggt-gtag-cggtg-aaat---gcgtaga---ga-t
ctgg-a-ggaata-ccgg-t-ggcg-aa-tg--cgg-ccccctgg-a------------g
-ctca-gg--t--gc----gaaagc----g-t-gg---ggagcaaacagga---ttagat
a-ccct-ggtagt-ccacgcc--gt-aaacgatg-tcga-cttgga--------------
---------------ggttgtg-ccc--ttg----aggcgtggcttcc--ggagctaac-
gcg--ttaag-tcgacc--gcc-t-ggggagtac-ggccgc-aa---ggtt-aaaa---c
t-c-aaatg--aatt----gac--gggggcccg-ca-caa----gcgg-tgg-agcatgt
-gg---tttaattc-gatgcaa-cgcgaagaa--ccttacc-tactctt----gacat-c
cagagaac--ttagcagagat-g-ctttggtg----ccttc-gggaa--ctctgag--ac
aggtgct-gcat--ggctgtcgt----cagctcgtg-ttgtgaaa-tgttgggt--taag
tcccg-caacg-agcgcaaccc--ttatcc-tttgttgccag-cga-ttag----gtcgg
ga-------a-ctca------------------aagg-agact-gccagt-ga--taaac
t-gg-aggaaggt-gggga--tg-acgt-caagtcatcatggcc-ctta----cgagtag
ggc-taca---cac---gtgctac--aat-ggca--tat----------ac-aaagagaa
gcg-ac----ctcgcg-agagc----aagc-ggacctcataa------agtat---gtcg
tagtcc----ggatt-ggagtctg-----caactcg-a---c-tccat--gaagtc--gg
aatcgc-tag-taa-tcgt--agatca----gaattgctac--ggt-gaatacg-ttccc
---gggcct----tgtaca-ca-ccgc-ccgtca-c--accat-ggga--g--t------
------------------------------------------------------------
------------------------------------------------------------
-------------------------------------------------------
>4
-----------------------------------cc--gtggcg--------------g
ggggcagc---ctt-g-gg-----------agtca-----gac-ggtaaca---gg----
----------aagcagcttgctg---------cttcgctgac-gagtggcg----ga-cg
ggtg-agtaatg-tctggg-aaact-gcct------------gatggagggggat-aact
actggaaacggtagc-----taa-taccgca----taacgt-cgc-----------aaga
-cc-aaag-agggggacc-ttcg----ggcctctt----gcca--tc-gga-tgtgccc-
-aga-tg-ggattag---cta--gtaggtg---gggtaa-cggc-tca--cctaggcg-a
cgatccct-agc-tggtc--t--ga-gaggat-----gacca-gcca-cac--tggaact
g------agacacggtcc--agactcc-t----acggg-aggcag-ca-gtggggaatat
tg-----cacaat----gggcgcaag-cctgatgcag--------ccatgcc-gcgtgta
tg-aagaaggcc-ttcggg--ttgta---aagtactttcag---cggggaggaa-ggt-g
ttg-aggttaat-aa-cctcag----caattga-cgttacccgc---agaagaagca-cc
ggctaa--ctccgtg-ccagcag-ccg-cggtaatac--gga-gggtg-c----aagcgt
ta-a-tc--ggaa-tt--act--gggc-gt-aaagcg-c-acgcagg--cggtctgt-c-
aag-tcgga-tg-tgaaa--t-cccc-gggctcaa----cctggg-aac-tgcat-tc-g
-aaactgg-----------c-a-ggct-aga--g-tc-ttgtaga-ggggggta------
------------------------------------------------------------
------------------------------------------------------------
------------------------------------------------------------
-------------gaa-tt-cca-ggt-gtag-cggtg-aaat---gcgtaga---ga-t
ctgg-a-ggaata-ccgg-t-ggcg-aa-gg--cgg-ccccctgg-acaaaga-ctgacg
-ctca-gg--t--gc----gaaagc----g-t-gg---ggagcaaacagga---ttagat
a-ccct-ggtagt-ccacgcc--gt-aaacgatg-tcga-cttgga--------------
---------------ggttgtg-ccc--ttg----aggcgtggcttcc--ggagctaac-
gcg--ttaag-tcgacc--gcc-t-ggggagtac-ggccgc-aa---ggtt-aaaa---c
t-c-aaatg--aatt----gac--gggggcccg-ca-caa----gcgg-tgg-agcatgt
-gg---tttaattc-gatgcaa-cgcgaagaa--ccttacc-tactctt----gacat-c
cagagaac--tttgcagagat-g-gattggtg----ccttc-gggaa--ctctgag--ac
aggtgct-gcat--ggctgtcgt----cagctcgtg-ttgtgaaa-tgttgggt--taag
tcccg-caacg-agcgcaaccc--ttatcc-tttgttgccag-cgg-ttag----gccgg
ga-------a-ctca------------------aagg-agact-gccagt-ga--taaac
t-gg-aggaaggt-gggga--tg-acgt-caagtcatcatggcc-ctta----cgagtag
ggc-taca---cac---gtgctac--aat-ggcg--cat----------ac-aaagagaa
gcg-ac----ctcgcg-agagc----aagc-ggacctcataa------agtgc---gtcg
tagtcc----ggatt-ggagtctg-----caactcg-a---c-tccat--gaagtc--gg
aatcgc-tag-taa-tcgt--ggatca----gaa-tgccac--ggt-gaatacg-ttccc
---gggcct----tgtaca-ca-ccgc-ccgtca-c--accat-ggga--g--tgggttg
c-----aaa-ag--------aag--tag-gta-gcttaa----------ccttc--ggg-
agggcgctt------accactttg-----gt-tccaggg---------------------
-------------------------------------------------------
>5
--------gatc-ctggctc----agattgaacgctg--gcggca--------------g
gcctaaca---cat-g-ca-----------agtcg-----aac-ggtagca---ca----
-----------gagagcttgct----------ctcgggtgac-gagtggcg----ga-cg
ggtg-agtaatg-tctggg-aaact-gcct------------gatggagggggat-aact
actggaaacggtagc-----taa-taccgca----taacgt-cgc-----------aaga
-cc-aaag-agggggacc-ttcg----ggcctctt----gcca--tc-aga-tgtgccc-
-aga-tg-ggattag---cta--gtaggtg---gggtaa-cggc-tca--cctaggcc-a
ctatccct-atc-tggtc--t--ga-gaggat-----gacca-ccca-cac--tggaact
g------agacacggtcc--agactcc-t----acggg-aggcag-ca-gtggggaatat
tg-----cacaat----gggcgcaag-cctgatgcag--------ccatgcc-gcgtgta
tg-aagaaggcc-ttcggg--ttgta---aagtactttcag---cggggaggaa-ggc-g
ata-aggttaat-aa-ccctgt----cgattga-cgttacccgc---agaagaagca-cc
ggctaa--ctccgtg-ccagcag-ccg-cggtaatac--gga-gggtg-c----aagcgt
ta-a-tc--ggaa-tt--act--gggc-gt-aaagcg-c-acgcgcg--cggtctgt-c-
aag-tcaga-tg-tgaaa--t-cccc-gggctcaa----cctggg-aac-tgcat-tc-g
-aaactgg-----------c---ggct-aga--g-tc-ttgtaga-ggggggta------
------------------------------------------------------------
------------------------------------------------------------
------------------------------------------------------------
-------------gaa-ttccca-ggt-gtag-cggtg-aaat---gcgtaga---ga-t
ctgg-a-ggaata-ccgg-t-ggcg-aa-gg--cgg-ccccctgg-acaaaga-ctgacg
-ctca-gg--t--gc----gaaagc----g-t-gg---ggagcaaacagga---ttagat
a-ccct-ggtagt-ccacgcc--gt-aaacgatg-tcga-cttgga--------------
---------------ggttgtg-ccc--ctg----aggcgtggcttcc--ggagctaac-
gcg--ttaag-tcgacc--gcc-t-ggggagtac-ggccgc-aa---ggtt-aaaa---c
t-c-aaatg--aatt----gac--gggggcccg-ca-caa----gcgg-tgg-agcatgt
-gg---tttaattc-gatgcaa-cgcgaagaa--ccttacc-tactctt----gacat-c
cagagaac--tttccagagat-g-gattggtg----ccttc-gggaa--ctctgag--ac
aggtgct-gcat--ggctgtcgt----cagctcgtg-ttgtgaaa-tgttgggt--taag
tcccg-caacg-agcgcaaccc--ttatcc-tttgttgccag-cgg-tccg----gccgg
ga-------a-ctca------------------aagg-agact-gccagt-ga--taaac
t-gg-aggaaggt-gggga--tg-acgt-caagtcatcatggcc-ctta----cgagtag
ggc-taca---cac---gtgctac--aat-ggcg--cat----------ac-aaagagaa
gcg-ac----ctcgcg-agagc----aagc-ggacctcataa------agtgc---gtcg
tagtcc----ggatt-ggagtctg-----caactcg-a---c-tccat--gaagtc--gg
aatcgc-tag-taa-tcgt--agatca----gaa-tgatac--ggt-gaatacg-ttcc-
------------------------------------------------------------
------------------------------------------------------------
------------------------------------------------------------
-------------------------------------------------------
>6
----------------------------------tcg--gcagct---------------
-------a--ccat-g-ca-----------agtcg-----agc-ggtagca---ca----
-----------gagagcttgct----------cttgggtgac-gagcggcg----ga-cg
ggtg-agtaatg-tctggg-aaact-gcct------------gatggagggggat-aact
actggaaacggtagc-----taa-taccgca----taacgt-cgc-----------aaga
-cc-aaag-agggggacc-ttcg----ggcctctt----gcca--tc-aga-tgtgccc-
-aga-tg-ggattag---cta--gtaggtg---gggtaa-cggc-tca--cctaggcg-a
caatccct-agc-tggtc--t--ga-gaggat-----gacca-gcca-cac--tggaact
g------agacacggtcc--agactcc-t----acggg-aggcag-ca-gtggggaatat
tgca---cccaat---ggggcgcaag-cctgatgcag--------ccatgcc-gcgtgta
tg-aagaaggcc-ttcggg--ttgta---aagtactttcag---cggggaggaa-tgt-g
ttg-aggttaat-aa-cctcag----caattga-cgttacccgc---agaagaagca-cc
ggctaa--ctccgtg-ccagcag-ccg-cggtaatac--gga-gggtg-c----aagcgt
ta-a-tc--ggaa-tt--act--gggc-gt-aaagcg-c-acgcagg--cggtctgt-c-
aag-tcgga-tg-tgaaa--t-cccc-gggctcaa----cctggg-aac-tgcat-tc-g
-aaactgg-----------c-a-ggct-aga--g-tc-ttgtagagggggggta------
------------------------------------------------------------
------------------------------------------------------------
------------------------------------------------------------
-------------gaa-tt-cca-ggt-gtag-cggtg-aaat---gcgtaga---ga-t
ctgg-a-ggaata-ccgg-t-ggcg-aa-gg--cgg-ccccctgg-acaaaga-ctgacg
-ctca-gg--t--gc----gaaagc----g-t-gg---ggagcaaacagga---ttagat
a-ccct-ggtagt-ccacgcc--gt-aaacgatg-tcga-cttgga--------------
---------------ggttgtg-ccc--ttg----aggcgtggcttcc--ggagctaac-
gcg--ttaag-tcgacc--gcc-t-ggggagtac-ggccgc-aa---ggtt-aaaa---c
t-c-aaatg--aatt----gac--gggggcccg-ca-caa----gcgg-tgg-agcatgt
-gg---tttaattc-gatgcaa-cgcgaagaa--ccttacc-tactctt----gacat-c
cagagaac--tttccagagat-g-gattggtg----ccttc-gggaa--ctctgag--ac
aggtgct-gcat--ggctgtcgt----cagctcgtg-ttgtgaaa-tgttggtt--taag
tcccg-caacg-agcgcaaccc--ttatctttttttggccag-cgg-tccg----gccgg
ga-------a-ctca------------------aagt-agact-gccagt-ga--taaat
t-ga-acgaaggt-gggga--tg-acgt-caagtcatcatggcc-ctta----cgagtag
ggc-taca---cac---gtgctac--aat-ggcg--cat----------ac-aaagagaa
gcg-ac----ctcgcg-agagc----aagc-ggacctcataa------agtgc---gtcg
tagtcc----ggatt-ggagtctg-----caactcg-a---c-tccat--gaagtc--gg
aatcgc-tag-taa-tcgt--agatca----gaa-tgctac--ggt-gaatacg-ttccc
---gggcct----tgtaca-ca-ccgc-ccgtca-c--accat-ggga--g--tgggttg
c-----aaa-ag--------aag--tag-gta-gcttaa----------ccttc--ggg-
agggcgct-------accactttt------------------------------------
-------------------------------------------------------
>7
------------------------------------------------------------
------------------------------------------------------------
--------------------ct----------cctgggtgac-gagcggcg----ga-cg
ggtg-agtaatg-tctggg-aaact-gcct------------gatggagggggat-aact
actggaaacggtagc-----taa-taccgca----taatgt-cgc-----------aaga
-cc-aaag-agggggacc-ttcg----ggcctctt----gcca--tc-aga-tgtgccc-
-agatcagggatctacc-gtatcgtaggtga--gggtaagcggc-tcacgctagcgcgac
ggatccct-agc-tgacg--tctgtagacgattg---gacctagccatcac--tggaact
g------agacaccggtac-agactcc-t----accggcaggcagcaatgcggtgaatat
gg-----cacaat----gggcgcaag-cctgatgctag-------ccatgcc-gcgcgtc
acgaagaaggcc-ttcaga--gtttgctaaagtactttcag---cgacgacgaa-agc-a
tta-aggctaat-aa-ccgtgg----tgatcgatcgttactagc---agaagaagca-cc
ggctaa--ctccgtg-ccagcagtccg-cggtaatac--gga-gggtg-c----aagcgt
ta-a-tc--ggaa-gt--act--gggc-gt-aaagcg-c-acgcagg--cggtctgt-c-
aag-tcgga-tg-tgaaa--t-cccc-gggctcaa----cctggg-aac-tgcat-tc-g
-aaactgg-----------c-a-ggct-aga--g-tc-ttgtaga-ggggggta------
------------------------------------------------------------
------------------------------------------------------------
------------------------------------------------------------
-------------gaa-tt-cca-ggt-gtag-cggtg-aaat---gcgtaga---ga-t
ctgg-a-ggaata-ccgg-t-ggcg-aa-gg--cgg-ccccctgg-acaaaga-ctgacg
-ctca-gg--t--gc----gaaagc----g-t-gg---ggagcaaacagga---ttagat
a-ccct-ggtagt-ccacgcc--gt-aaacgatg-tcga-tttgga--------------
---------------ggttgtt-ccc--ttg----aggagtggcttcc--ggagctaac-
gcg--ttaaa-tcgacc--gcc-t-ggggagtac-ggccgc-aa---ggtt-aaaa---c
t-c-aaatg--aatt----gac--gggggcccg-ca-caa----gcgg-tgg-agcatgt
-gg---tttaattc-gatgcaa-cgcgaagaa--ccttacc-tactctt----gacat-c
cagagaac--tttccagagat-g-gattggtg----ccttc-gggaa--ctctgag--ac
aggtgct-gcat--ggctgtcgt----cagctcgtg-ttgtgaaa-tgttgggt--taag
tcccg-caacg-agcgcaaccc--ttatcc-tttgttgccag-cgg-ttcg---ggccgg
ga-------a-ctca------------------aagg-agact-gccagt-ga--taaac
t-gg-aggaaggt-gggga--tg-acgt-caagtcatcatggtc-cctaa---cgagtaa
ggc-taca---cac---gtgccta-caat-ggcca-tat----------acaaagagaac
gca-ac----ctcgcc-ggagaagacaagc-ggaccttctataaagataatgt--ttccg
taagtcc---ggatt-ggagtctg-----caactcg-a---c-tccat--gaagtc--gg
aatcgc-tag-taa-tcgt--agatca----gaa-tgctac--ggt-gaatacg-ttccc
---gggcct----tgtaca-ca-ccgc-ccgtca-c--accat-ggga--g--tgggttg
c-----aaa-ag--------aag-------------------------------------
------------------------------------------------------------
-------------------------------------------------------
>8
--------------------------------cgttg--gcggcag-------------g
gccctaca---cgt-g-ca-----------agtcg-----aac-ggtagca---ca----
-----------gagagcttgct----------ctcgggtgac-gagtggcg----ga-cg
ggtg-agtaatg-tctggg-aaact-gcct------------gatggagggggat-aact
actggaaacggtagc-----taattaccgca----taatgt-cgc-----------aaga
-ccaaaag-agggggacc-ttcg----ggcctctt----gcca--tc-aga-tgtgccc-
-aga-tg-ggattag---cta--gtaggtg---gggtaa-cggc-tca--cctaggcg-a
cgatccct-agc-tggtc--t--gaggaggat-----gacca-gcca-cac--tggaact
g------agacacggtcc--agactcc-t----acggg-aggcag-ca-gtggggaatat
tg-----cacaat----gggcgcaag-cctgatgcag--------ccatgcc-gcgtgta
tg-aagaaggcctttcggg--ttgta---aagtactttcag---cggggaggaa-ggtgg
ttg-tggttaat-aa-ccacag----caattga-cgttacccgc---agaagaagca-cc
ggctaa--ctccgtg-ccagcag-ccg-cggtaatac--gga-gggtg-c----aagcgt
ta-a-tc--ggaa-tt--act--gggc-gt-aaagcg-c-acgcagg--cggtctgt-c-
aag-tcgga-tg-tgaaa--t-cccc-gggctcaa----cctggg-aac-tgcat-tc-g
-aaactgg-----------c-a-ggct-gga--g-tc-ttgtaga-ggggggta------
------------------------------------------------------------
------------------------------------------------------------
------------------------------------------------------------
-------------gaa-tt-cca-ggt-gtag-cggtg-aaat---gcgtaga---ga-t
ctgg-a-ggaata-ccgg-t-ggcg-aa-gg--cgg-ccccctgg-acaaaga-ctgacg
-ctca-gg--t--gc----gaaagc----g-t-gg---ggagcaaacagga---ttagat
a-ccct-ggtagt-ccacgcc--gt-aaacgatg-tcga-tttgga--------------
---------------ggttgtg-ccc--ttg----aggcgtggcttcc--ggagctaac-
gcg--ttaaa-tcgacc--gcc-t-ggggagtac-ggccgc-aa---ggtt-aaaa---c
t-c-aaatg--aatt----gac--gggggcccg-ca-caa----gcgg-tgg-agcatgt
-gg---tttaattc-gatgcaa-cgcgaagaa--ccttacc-tggtctt----gacat-c
cacagaac--ttcgcagagat-g-gattggtg----ccttc-gggac--ttctgag--ac
aggtgct-gcat--ggctgtcgt----cagctcgtg-ttgtgaaa-tgttgggt--taag
tcccg-caacg-agcgcaaccc--ttatcc-tttgttgccag-cgg-ttcg----gccgg
ga-------a-ctca------------------aagg-agact-gccagt-ga--taaac
t-gg-aggaaggt-gggga--tg-acgt-caagtcatcatggcc-ctta----cgagtag
ggc-taca---cac---gtgctac--aat-ggcg--cat----------ac-aaagagaa
gcg-ac----ctcgcg-agagc----aagc-ggacctcataa------agtat---gtcg
tagtcc----cggat-ggaatttg-----aa-----------------------------
-------------------------------------------------------ttccc
---c--------------------------------------------------------
------------------------------------------------------------
------------------------------------------------------------
-------------------------------------------------------
>9
---------------------------ttgtacgctg--gcggcc--------------g
gcctaata---cat-g-ca-----------agtcg-----agc-ggtaaca---ca----
-----------aggagcttgct----------cctgggtgac-gagcggcg----ga-gg
ggtg-aataatg-tctggg-aaact-gcct------------gatgg-gggggat-aact
actggaaacggtagc-----taa-taccgca----taatgt-cgc-----------aaga
-cc-aaag-agggggacc-ttcg----ggcctctt----gcca--tc-ata-tgtgccc-
-ata-tg-ggattat---cta--gtatggg---gggtaa-cggc-tca--cctacgcc-a
ctatccct-atc-tggtc--t--ga-gaagat-----caccc-ccca-cac--tggaact
g------acacacggtcc--acactcc-t----acggg-aggcag-ca-gtggggaatat
tg-----cacaat----gggcgcacg-cctgatgcac--------ccgtgcc-gcgtgta
tg-aaaaacgcc-ttcggg--ttgta---aagtactttcag---cgaggaagaa-ggc-a
tta-aggttaat-aa-ccttgg----tgattga-cgttactcac---aaaaaaagca-cc
ggctaa--ctccgtg-ccagcag-ccg-cggtaatac--aga-gggtg-c----aagcgt
ta-a-tc--agaa-tt--act--gggc-gt-aaagcg-c-acgcacg--ctgtctgt-c-
aag-tcaga-tg-tgaaa--t-cccc-gggctcaa----cctggg-aac-tgcat-tc-g
-aaactgg-----------c-a-ggct-aga--g-tc-ttgtaga-ggggggta------
------------------------------------------------------------
------------------------------------------------------------
------------------------------------------------------------
-------------gaa-tt-ccg-tgt-gtag-cggtg-aaat---gcgtaga---ga-t
ctgg-a-ggaata-ccgg-t-ggcg-aa-gg--cgg-ccccctgg-acaaaga-ctgacg
-ctca-gg--t--gc----gaaagc----g-t-gg---ggagcaaacagga---ttagat
a-ccct-ggtagt-ccacgcc--gt-aaacgatg-tcga-tttgga--------------
---------------ggttgtt-ctc--ctg----aggagtggcttcc--ggagctaac-
gcg--ttaaa-tcgacc--gcc-t-ggggagtac-ggccgc-aa---ggtt-aaaa---c
t-c-aaatg--aatt----gac--gggggcccg-ca-caa----gcgg-tgg-agcatgt
-gg---tttaattc-gatgcaa-cgcgaagaa--ccttacc-tactctt----gacat-c
cagagaac--tttccagagat-g-gattggtg----ccttc-gggaa--ctctgag--ac
aggtgct-gcat--ggctgtcgt----cagctcgtg-ttgtgaaa-tgttgggt--taag
tcccg-caacg-agcgcaaccc--ttatcc-tttgttgccag-cgg-ttcg----gccgg
ga-------a-ctca------------------aagg-agact-gccagt-ga--taaac
t-gg-aggaaggt-gggga--tg-acgt-caagtcatcatggcc-ctta----cgagtag
ggc-taca---cac---gtgctac--aat-ggca--tat----------ac-aaagagaa
gcg-ac----ctcgcg-agagc----aagc-ggacctcataa------agtat---gtcg
tagtcc----ggatt-ggagtctg-----caactcg-a---c-tccat--gaagtc--gg
aatcgc-tag-taa-tcgt--agatca----gaa-tgatac--ggt-gaatacg-ttccc
---gggcct----tgtaca-c---------------------------------------
------------------------------------------------------------
------------------------------------------------------------
-------------------------------------------------------
>10
------------------------------------------------------------
------------------------------------------t-gaacgcgt--cg----
--------ccaaagtgcttgct----------ctcgggtgac-gagtggcg----ga-cg
ggtg-agtaatg-tctgatgaaact-gcct------------gatggagggggat-aact
actggaaacggtgtc-----taa-taccgca----taacgt-cgg-----------taga
-cc-gaag-agggggacc-ttcg----ggcctctt----gcca--tc-aga-tgtgccc-
-aga-tg-ggattag---cta--gtaggtg---gggtaa-tggc-tca--cctaggcg-a
cgatccct-agc-tggtc--t--ga-gaggat-----gacca-gcca-cac--tggaact
g------agacacggtcc--aaactta-t----acggg-aggcag-ca-gtggggaatat
tg-----cacaat----gggcgcaag-cctgatgcag--------ccatgcc-gcgtgta
tg-aagaaggcc-ttcggg--ttgta---aagtactttcag---cggggaggaa-ggt-g
ttg-tggttaat-aa-ccacag----caattga-cgttacccgc---agaagaagca-cc
ggctaa--ctccgtg-ccagcag-ccg-cggtaatac--gga-gggtg-c----aagcgt
ta-a-tc--ggaa-tt--act--gggc-gt-aaagcg-c-acgcagg--cggtctgt-c-
aag-tcgga-tg-tgaaa--t-cccc-gggctcaa----cctggg-aac-tgcat-tc-g
-aaactgg-----------c-a-ggct-aga--g-tc-ttgtaga-ggggggta------
------------------------------------------------------------
------------------------------------------------------------
------------------------------------------------------------
-------------gaa-tt-cca-ggt-gtag-cggtg-aaat---gcgtaga---ga-t
ctgg-a-ggaata-ccgg-t-ggcg-aa-gg--cgg-ccccttgg-acaaaga-ctgacg
-ctca-gg--t--gc----gaaagc----g-t-gg---ggagcaaacagga---ttagat
a-ccct-ggtagt-ccacgcc--gt-aaacgatg-tcga-cttgga--------------
---------------ggttgtt-ccc--ttg----aggagtggcttcc--ggagctaac-
gcg--ttaag-tcgacc--gcc-t-ggggagtac-ggccgc-aa---ggtt-aaaa---c
t-c-aaatg--aatt----gac--gggggcccg-ca-caa----gcgg-tgg-agcatgt
-gg---tttaattc-gatgcaa-cgcgaagaa--ccttacc-tactctt----gacat-c
cagagaac--tttccagagat-g-gattggtg----ccttc-gggaa--ctctgag--ac
aggtgct-gcat--ggctgtcgt----cagctcgtg-ttgtgaaa-tgttgggt--taag
tcccg-caacg-agcgcaaccc--ttatcc-tttgttgccag-cgg-ctag----gccgg
ga-------a-ctca------------------aagg-agact-gccagt-ga--taaac
t-gg-aggaaggt-gggga--tg-acgt-caagtcatcatggcc-ctta----cgagtag
ggc-taca---cac---gtgctac--aat-ggcg--cat----------ac-aaagagaa
gcg-ac----ctcgcg-agagc----aagc-ggacctcataa------agtgc---gtcg
tagtcc----ggatt-ggagtctg-----caactcg-a---c-tccat--gaagtc--gg
aatcgc-tag-taa-tcgt--agatca----gaa-tgctac--ggt-gaatacg-ttccc
---gggcct----tgtaca-ca-ccgc-ccgtca-c--accat-ggga--g--tgggttg
c-----aaa-ag--------aag--tag-gta-gcttaa----------ccttc--ggg-
agggcgctt------accactttg-----gg-aattcca---------------------
-------------------------------------------------------
>11
------------------------------------------------------------
-cctaaca---cat-g-ca-----------agtcg-----aac-ggtagca---ca----
-----------gagagcttgct----------ctcgggtgac-gagtggcg----ga-cg
ggtg-agtaatg-tctggg-aaact-gcct------------gatggagggggat-aact
actggaaacggtagc-----taa-taccgca----taacgt-cgc-----------aaga
-cc-aaag-agggggacc-ttcg----ggcctctt----gcca--tc-aga-tgtgccc-
-aga-tg-ggattag---cta--gtaggtg---gggtaa-cggc-tca--cctaggcg-a
cgatccct-agc-tggtc--t--ga-gaggat-----gacca-gcca-cac--tggaact
g------agacacggtcc--agactcc-t----acggg-aggcag-ca-gtggggaatat
tg-----cacaat----gggcgcaag-cctgatgcag--------ccatgcc-gcgtgta
tg-aagaaggcc-ttcggg--ttgta---aagtactttcag---cggggaggaa-ggt-g
ttg-tggttaat-aa-ccgcag----caattga-cgttacccgc---agaagaagca-cc
ggctaa--ctccgtgcccagcagcccg-cggtaatac--cgg-aggtg-t-gcaaagcgt
ta-a-tc--ggaa-tttactt--gggc-gt-aaagcg-c-acgcagg--cggtctgt-ca
aag-tcgagatg-tgaaa--t-cccc-gggctcaa----cctggg-aac-tgcat-tc-g
-aaactgg-----------c-a-ggct-aga--g-tc-ttgtaga-ggggggta------
------------------------------------------------------------
------------------------------------------------------------
------------------------------------------------------------
-------------gaa-tt-cca-ggt-gtag-cggtg-aaat---gcgtaga---ga-t
ctgg-a-ggaata-ccgg-t-ggcg-aa-gg--cgg-ccccctgg-acaaaga-ctgacg
-ctca-gg--t--gc----gaaagc----g-t-gg---ggagcaaacagga---ttagat
a-ccct-ggtagt-ccacgcc--gt-aaacgatg-tcga-cttgga--------------
---------------ggttgtg-ccc--ttg----aggcgtggcttcc--ggagctaac-
gcg--ttaag-tcgacc--gcc-t-ggggagtac-ggccgc-aa---ggtt-aaaa---c
t-c-aaatg--aatt----gac--gggggcccg-ca-caa----gcgg-tgg-agcatgt
-gg---tttaattc-gatgcaa-cgcgaagaa--ccttacc-tactctt----gacat-c
cagagaac--ttagcagagat-g-ctttggtg----ccttc-gggaa--ctctgag--ac
aggtgct-gcat--ggctgtcgt----cagctcgtg-ttgtgaaa-tgttgggt--taag
tcccg-caacg-agcgcaaccc--ttatcc-tttgttgccag-cgg-tccg----gccgg
ga-------a-ctca------------------aagg-agact-gccagt-ga--taaac
t-gg-aggaaggt-gggga--tg-acgt-caagtcatcatggcc-ctta----cgagtag
ggc-taca---cac---gtgctac--aat-ggcg--cat----------ac-aaagagaa
gcg-aa----ctcgcg-agagc----aagc-ggacctcataa------agtgc---gtcg
tagtcc----ggatt-ggagtctg-----caactcg-a---c-tccat--gaagtc--gg
aatcgc-tag-taa-tcgt--agatca----gaa-tgctac--ggt-gaatacg-ttccc
---gggcct----tgtaca-ca-ccgc-ccgtca-c--accat-ggga--g--tgggttg
c-----aaa-ag--------aag--tag-gta-gcttaa----------ccttc--ggg-
agggcgctt------accac----------------------------------------
-------------------------------------------------------
>12
-------------------------------ccttgc--gcggct---------------
-----aaa---cat-g-c------------agtcg-----aac-ggtaaca---------
--------ggaagcagcttgctg---------cttcgctgac-gagtggcg----ga-cg
ggtg-agtaatg-tctggg-aaact-gcct------------gatggagggggat-aact
actggaaacggtagc-----taa-taccgca----taacgt-cgc-----------aaga
-cc-aaag-agggggacc-ttcg----ggcctctt----gcca--tc-gga-tgtgccc-
-aga-tg-ggattag---ctat-gtaggtg---gggtaa-cggc-tca-ccctaggcg-a
cgatccct-agc-tggtc--t--ga-gaggat-----gacca-gcca-cac--tggaact
g------agacacggtcc--agactcc-t----acggg-aggcag-ca-gtggggaatat
tg-----cacaat----gggcgcaag-cctgatgcag--------ccatgcc-gcgtgta
tg-aagaaggcc-ttcggg--ttgta---aagtactttcag---cggggaggaa-ggc-g
aca-gggttaat-aa-ccctgt----cgattga-cgttacccgc---agaagaagca-cc
ggctaa--ctccgtg-ccagcag-ccg-cggtaatac--gga-gggtg-c----aagcgt
ta-a-tc--ggaa-tt--act--gggc-gt-aaagcg-c-acgcagg--cggtctgt-c-
aag-tcgga-tg-tgaaa--t-cccc-gggctcaa----cmtggg-aac-tgcat-tc-g
-aaactgg-----------c-a-ggct-aga--g-tc-ttgtaga-ggggggta------
------------------------------------------------------------
------------------------------------------------------------
------------------------------------------------------------
-------------gaa-tttcca-ggt-gtag-cggtg-aaat---gcgtaga---ga-t
ctgg-a-ggaata-ccgg-t-ggcg-aa-gg--cgg-ccccctgg-acaaaga-ctgacg
-ctca-gg--t--gc----gaaagc----g-t-gg---ggagcaaacagga---ttagat
a-ccct-ggtagt-ccacgcc--gt-aaacgatg-tcga-cttgga--------------
---------------ggttgtg-ccc--ttg----aggcgtggcttcc-gggagctaac-
gcg--ttaag-tcgacc--gcc-t-ggggagtac-ggccgc-aa---ggtt-aaaa---c
t-c-aaatg--aatt----gac--gggggcccg-ca-caa----gcgg-tgg-agcatgt
-gg---tttaattc-gatgcaa-cgcgaagaa--ccttacc-tactctt----gacat-c
cagagaac--ttagcagagat-g-ctttggtg----ccttc-gggaa--ctctgaga-ac
aggtgct-gcat--ggctgtcgt----cagctcgtg-ttgtgaaa-tgttgggt--taag
tcccg-caacg-agcgcaaccc--ttatcc-tttgttgccag-cgg-tccg----gccgg
ga-------a-ctca------------------aagg-agact-gccagt-ga--taaac
t-gg-aggaaggt-gggga--tg-acgt-caagtcatcatggcc-ctta----cgagtag
ggc-taca---gtcacagtgctacaaaat-ggcg--catcggaacatcgaa-cgagaagg
gcg-actcaatccgcg-agagc----aagc-ggacctcataa------agtgc---gtcg
tagtcc----ggatt-ggagtctg-----caactcg-a---c-tccat--gaagtc--gg
aatcgc-tag-taa-tcgt--ggatca----gaa-tgccac--ggt-gaatacg-ttccc
---gggcct----tgtaca-ca-ccgc-ccgtca-c--accat-ggga--g--tgggttg
c-----aaa-ag--------aag--tag-gta-gcttaa----------ccttc--ggg-
agggcgct-------accacttgga----ta--------------gggg-----------
-------------------------------------------------------
>13
------------------------------------------------------------
------------at-g-ca-----------agtcg-----aac-ggtaaca---------
--------ggaagcagcttgctg---------cttcgctgac-gagtggcg----ga-cg
ggtg-agtaatg-tctggg-aaact-gcct------------gatggagggggat-aact
actggaaacggtagc-----taa-taccgca----taacgt-cgc-----------aaga
-cc-aaag-agggggacc-ttcg----ggcctctt----gcca--tc-gga-tgtgccc-
-aga-tg-ggattag---cta--gtaggtg---gggtaa-cggc-tca--cctaggcg-a
cgatccct-agc-tggtc--t--ga-gaggat-----gacca-gcca-cac--tggaact
g------agacacggtcc--agactcc-t----acggg-aggcag-ca-gtggggaatat
tg-----cacaat----gggcgcaag-cctgatgcag--------ccatgcc-gcgtgta
tg-aagaaggcc-ttcggg--ttgta---aagtactttcag---cggggaggaa-ggc-g
ata-aggttaat-aa-ccttgt----cgattga-cgttacccgc---agaagaagca-cc
ggctaa--ctccgtg-ccagcag-ccg-cggtaatac--gga-gggtg-c----aagcgt
ta-a-tc--ggaa-tt--act--gggc-gt-aaagcg-c-acgcagg--cggtctgt-c-
aag-tcgga-tg-tgaaa--t-cccc-gggctcaa----cctggg-aac-tgcat-tc-g
-aaactgg-----------c-a-ggct-aga--g-tc-ttgtaga-ggggggta------
------------------------------------------------------------
------------------------------------------------------------
------------------------------------------------------------
-------------gaa-tt-cca-ggt-gtag-cggtg-aaat---gcgtaga---ga-t
ctgg-a-ggaata-ccgg-t-ggcg-aa-gg--cgg-ccccctg--gacaaaa-ctgacg
-ctca-gg--t--gc----gaaagc----g-t-gg---ggagcaaacagga---ttaaat
a-ccc---gtagt-ccac-cc--gt-aaacgatg-tcga-ctt-ga--------------
---------------agttgtg-ccc--ttg----aggcgtg--cttc--cgagctaac-
gcg--ttag---tcacc--gcc-t-ggggagtac-ggccgc-aa---ggtt--aaa---c
t-c-aaatg--aatt----gac--gggggcccg-ca-caa----gcgg-tgg-agcatgt
-gg---tttaattc-gatgcaa-cgcgaagaa--ccttacc-tactctt----gacat-c
cagagaac--tttgcagagat-g-gtttggtg----ccttc-gggaa--ctctgag--ac
aggtgct-gcat--ggctgtcgt----cagctcgtg-ttgtgaaa-tgttgggt--taag
tcccg-caacg-agcgcaaccc--ttatcc-tttgttgccag-cgg-tccg----gccgg
ga-------a-ctca------------------aagg-agact-gccagt-ga--taaac
t-gg-aggaaggt-gggga--tg-acgt-caagtcatcatggcc-ctta----cgagtag
ggc-taca---cac---gtgctac--aat-ggcg--cat----------ac-aaagagaa
gcg-ac----ctcgcg-agagc----aagc-ggacctcataa------agtgc---gtcg
tagtcc----ggatt-ggagtctg-----caactcg-a---c-tccat--gaagtc--gg
aatcgc-tag-taa-tcgt--ggatca----gaa-tgccac--ggt-gaatacg-ttccc
---gggcct----tgtaca-ca-ccgc-ccgtca-c--accat-ggga--g--tgggttg
c-----aaa-ag--------aag--tag-tta-gcttaa----------ccttc--ggg-
a-----------------------------------------------------------
-------------------------------------------------------
>14
------------------------------------------------------------
---tgaca---cat-g-ca-----------agtcg-----agc-ggtagca---ca----
----------gaggagcttgctc---------cttgggtgac-gagtggcg----ga-cg
ggtg-agtaatg-tctggg-aaacc-gccc------------gatggagggggat-aact
actggaaacggtagc-----taa-taccgca----taacgt-cgc-----------aaga
-cc-aaag-agggggacc-ttcg----ggcctctt----gcca--tc-gga-tgtgccc-
-aga-tg-ggattag---cta--gtaggtg---gggtaa-cggc-tca--cctaggcg-a
cgatccct-agc-tggtc--t--ga-gaggat-----gacca-gcca-cac--tggaact
g------agacacggtcc--agactcc-t----acggg-aggcag-ca-gtggggaatat
tg-----cacaat----gggcgcaag-cctgatgcag--------ccatgcc-gcgtgta
tg-aagaaggcc-ttcggg--ttgta---aagtactttcag---cgaggaggaa-ggc-g
tta-aggttaat-aa-ccttag----cgattga-cgttactcgc---agaagaagca-cc
ggctaa--ctccgtg-ccagcag-ccg-cggtaatac--gga-gggtg-c----aagcgt
ta-a-tc--ggaa-tt--act--gggc-gt-aaagcg-c-acgcagg--cggtttgt-t-
aag-tcaga-tg-tgaaa--t-cccc-gggctcaa----cctggg-aac-tgcat-tt-g
-aaactgg-----------c-a-agct-tga--g-tc-tcgtaga-ggggggta------
------------------------------------------------------------
------------------------------------------------------------
------------------------------------------------------------
-------------gaa-tt-cca-ggt-gtag-cggtg-aaat---gcgtaga---ga-t
ctgg-a-ggaata-ccgg-t-ggcg-aa-gg--cgg-ccccctgg-acgaaga-ctgacg
-ctca-gg--t--gc----gaaagc----g-t-gg---ggagcaaacagga---ttagat
a-ccct-ggtagt-ccacgcc--gt-aaacgatg-tcta-tttgga--------------
---------------ggttgtt-ccc--ttg----aggagtggcttcc--ggagctaac-
gcg--ttaaa-tagacc--gcc-t-ggggagtac-ggccgc-aa---ggtt-aaaa---c
t-c-aaatg--aatt----gac--gggggcccg-ca-caa----gcgg-tgg-agcatgt
ggg---tttaattc-gatgcaa-cgcgaagaa--ccttacc-tactctt----gacat-c
cagagaac--ttagcagagat-g-ctttggtg----ccttc-gggaa--ctctgag--ac
aggtgct-gcat--ggctgtcgt----cagctcgtg-ttgtgaaa-tgttgggt--taag
tcccg-caacg-agcgcaaccc--ttatcc-tttgttgccag-cgg-ttcg----gccgg
ga-------a-ctca------------------aagg-agact-gccagt-ga--taaac
t-gg-aggaaggt-gggga--tg-acgt-caagtcatcatggcc-ctta----cgagtag
ggc-taca---cac---gtgctac--aat-ggca--tat----------ac-aaagagaa
gcg-ac----ctcgcg-agagc----aagc-ggacctcataa------agtat---gtcg
tagtcc----ggatt-ggagtctg-----caactcg-a---c-tccat--gaagtc--gg
aatcgc-tag-taa-tcgt--agatca----gaa-tgctac--ggt-gaatacg-ttccc
---gggcct----tgtaca-ca-ccgc-ccgtca-c--accat-ggga--g--tgggttg
c-----aaa-ag--------aag--tag-gta-gcttaa----------ccttc--ggg-
agggcgctt------accactttg-----tg-attcatga--ct-ggggtgaa-------
------------gtcgt-aacaaggtaa-cc------------------------
>15
agagttt-gatc-atggctc----aaattgaacgctg--gcggca--------------g
gcctaaca---cat-g-ca-----------agtcg-----aac-ggtagca---ca----
-----------gagagcttgct----------ctcgggtgac-gagtggcg----ga-cg
ggtg-agtaatg-tctggg-aaact-gcct------------gatggagggggat-aact
actggaaacggtagc-----taa-taccgca----taacgt-cgc-----------aaga
-cc-aaag-agggggacc-ttcg----ggcctctt----gcca--tc-aga-tgtgccc-
-aga-tg-ggattag---cta--gtaggtg---gggtaa-cggc-tca--cctaggcg-a
cgatccct-agc-tggtc--t--ga-gaggat-----gacca-gcca-cac--tggaact
g------agacacggtcc--agactcc-t----acggg-aggcag-ca-gtggggaatat
tg-----cacaat----gggcgcaag-ccagatgcag--------ccatgcc-gcgtgta
tg-aagaaggcc-ttcggg--ttgta---aagtactttcag---cggggaggaa-ggt-g
ttg-tggttaat-aa-ccgcag----caattga-cgttacccgc---agaagaagca-cc
ggctaa--ctccgtg-ccagcag-ccg-cggtaatac--gga-gggtg-c----aagcgt
ta-a-tc--ggaa-tt--act--gggc-gt-aaagcg-c-acgcagg--cggtctgt-c-
aag-tcgga-ta-tgaaa--t-cccc-gggctcaa----cctggg-aac-tgtat-tc-g
-aaactgg-----------c-a-ggct-aga--g-tc-ttgtaga-ggggggta------
------------------------------------------------------------
------------------------------------------------------------
------------------------------------------------------------
-------------gaa-tt-cca-ggt-gtag-cggtg-aaat---gcgtaga---ga-t
ctgg-a-ggaata-ccgg-t-ggcg-aa-gg--cgg-ccccctgg-acaaaga-ctgacg
-ctca-gg--t--gc----gaaagc----g-t-gg---ggagcaaacagga---ttagat
a-ccct-ggtagt-ccacgcc--gt-aaacgatg-tcga-tttgga--------------
---------------ggttgtg-ccc--tcg----aggcgtggcttcc-gggagctaac-
gcg--ttaaa-tcgacc--gcc-t-ggggagtac-ggccgc-aa---ggtt-aaaa---c
t-c-aaatg--aatt----gac--gggggcccg-ca-caa----gcgg-tggaagcatgt
-gg---tttaattc-gatgcaa-cgcgaagaa--ccttacc-tggtctt----gacat-c
cacagaac--ttagcagagat-g-ctttggtg----ccttc-gggaa--ctgtgag--ac
aggtgct-gcat--ggctgtcgt----cagctcgtg-ttgtgaaa-tgttgggt--taag
tcccg-caacg-agcgcaaccc--ttatcc-tttgttgccag-cgg-tccg----gccgg
ga-------a-ctca------------------aagg-agact-gccagt-ga--taaac
t-gg-aggaaggt-gggga--tg-acgt-caagtcatcatggcc-ctta----cgaccag
ggc-taca---cac---gtgctac--aat-ggcg--cat----------ac-aaagagaa
gcg-ac----ctcgcg-agagc----aagc-ggacctcataa------agtgc---gtcg
tagtcc----ggatt-ggagtctg-----caactcg-a---c-tccat--gaagtc--gg
aatcgc-tgg-taa-tcgt--agatca----gaa-tgctac--ggt-gaatacg-ttccc
---gggcct----tgtaca-ca-ccgc-ccgtca-c--accat-ggga--g--tgggttg
c-----aaa-ag--------aag--tag-gta-gcttaa----------ccttc--ggg-
agggcgctt------accactttg-----tg-attcatga--ct-ggggtgaa-------
------------gtcgt-aacaaggtag-ccgtaa--------------------
>16
------------------tcc---------------------------------------
-----------tgt-g-t------------------------------------------
-------------------------------------gtgac-gagcggcg----ga-cg
ggtg-agtaatg-tctggg-aaact-gcct------------gatggagggggat-aact
actggaaacggtagc-----taa-taccgca----taatgt-ctc-----------aaga
-cc-aaag-agggggacc-ttct----ggcctctt----gcca--tc-aca-tgtgccc-
-aga-tg-ggattat---cta--gtaggtg---gggtaa-tggc-tca--cctaggcg-a
caatccct-atc-tggtc--t--ga-gaggat-----gacca-gcca-cac--tggaact
g------agacacggtcc--agactcc-t----acggg-aggcag-ca-gtggggaatat
tg-----cacaat----gggcgcaag-cctgatgcac--------ccatgcc-gcgtgta
tg-aaaaaggcc-ttcggg--ttgta---aagtactttcag---cgaggaggaa-ggc-a
tta-aggttaat-aa-ccttgg----tgattga-cgttactcgc---agaaaaaaca-cc
ggctaa--ctccgtg-ccagcag-ccg-cggtaatac--gga-gggtg-c----aagcgt
ta-a-tc--ggaa-tt--act--gggc-gt-aaagcg-c-acgcagg--cggtctgt-c-
aag-tcgga-tg-tgaaa--t-cccc-gggctcaa----cctggg-aac-tgcat-tc-g
-aaactgg-----------c-a-ggct-aga--g-tc-ttgtaga-ggggggta------
------------------------------------------------------------
------------------------------------------------------------
------------------------------------------------------------
-------------gaa-tt-cca-ggt-gtag-cggtg-aaat---gcgtaga---ga-t
ctgg-a-ggaata-ccgg-t-ggcg-aa-gg--cgg-ccccctgg-acaaaga-ctgacg
-ctca-gg--t--gc----gaaagc----g-t-gg---ggagcaaacagga---ttagat
a-ccct-ggtagt-ccacgcc--gt-aaacgatg-tcga-cttgga--------------
---------------ggctgtt-ccc--ttg----aggagtggcttcc--ggagctaac-
gcg--ttaag-tcgacc--gcc-t-ggggagtac-ggccgc-aa---ggtt-aaaa---c
t-c-aaatg--aatt----gac--gggggcccg-ca-caa----gcgg-tgg-agcatgt
-gg---tttaattc-gatgcaa-cgcgaagaa--ccttacc-tactctt----gacat-c
cagggaac--ttagcagagat-g-gtttggtg----ccttc-gggaa--ccgtgag--ac
aggtgct-gcat--ggctgtcgt----cagctcgtg-ttgtgaaa-tgttgggt--taag
tcccg-caacg-agcgcaaccc--ttatcc-tttgttgccag-cga-ttcg----gtcgg
ga-------a-ctca------------------aagg-agact-gccagt-ga--taaac
t-gg-aggaaggt-gggga--tg-acgt-caagtcatcatggcc-ctta----cgagtag
ggc-taca---cac---gtgctac--aat-ggcg--cat----------ac-aaagagaa
gcg-ac----ctcgcg-agagc----aagc-ggacctcataa------agtgc---gtcg
tagtcc----ggatt-ggagtctg-----caactcg-a---c-tccat--gaagtc--gg
aatcgc-tag-taa-tcgt--agatca----gaa-tgctac--ggt-gaatacg-ttccc
---gggcct----tgtaca-ca-ccgc-ccgtca-c--accat-ggga--g--tgggttg
c-----aaa-ag--------aag--tag-gta-gcttaa----------ccttc--g---
------------------------------------------------------------
-------------------------------------------------------
>17
------------------------------------------------------------
------------------------------------------------------------
----------------------------------tggattgc-agttaatg---------
-----------g-tctggg-aaact-gcct------------gatggagggggat-aact
actggaaacggtagc-----taa-taccgca----taacgt-cgc-----------aaga
-cc-aaag-agggggacc-ttcg----ggcctctt----gcca--tc-aga-tgtgccc-
-aga-tg-ggattag---cta--gtaggtg---gggtaa-cggc-tca--cctaggcg-a
cgatccct-agc-tggtc--t--ga-gaggat-----gacca-gcca-cac--tggaact
g------agacacggtcc--agactcc-t----acggg-aggcag-ca-gtggggaatat
tg-----cacaat----gggcgcaag-cctgatgcag--------ccatgcc-gcgtgta
tg-aagaaggcc-ttcggg--ttgta---aagtactttcag---cggggaggaa-ggt-g
atg-aggttaat-aa-ccttgt----caattga-cgttacccgc---agaagaagca-cc
ggctaa--ctccgtg-ccagcag-ccg-cggtaatac--gga-gggtg-c----aagcgt
ta-a-tc--ggaa-tt--act--gggc-gt-aaagcg-c-acgcagg--cggtctgt-c-
aag-tcgga-tg-tgaaa--t-cccc-gggctcaa----cctggg-aac-tgcat-tc-g
-aaactgg-----------c-a-ggct-aga--g-tc-ttgtaga-ggggggta------
------------------------------------------------------------
------------------------------------------------------------
------------------------------------------------------------
-------------gaa-tt-cca-ggt-gtag-cggtg-aaat---gcgtaga---ga-t
ctgg-a-ggaata-ccgg-t-ggcg-aa-gg--cgg-ccccctgg-acaaaga-ctgacg
-ctca-gg--t--gc----gaaagc----g-t-gg---ggagcaaacagga---ttagat
a-ccct-ggtagt-ccacgcc--gt-aaacgatg-tcga-cttgga--------------
---------------ggttgtg-ccc--ttg----aggcgtggcttcc--ggagctaac-
gcg--ttaag-tcgacc--gcc-t-ggggagtac-ggccgc-aa---ggtt-aaaa---c
t-c-aaatg--aatt----gac--gggggcccg-ca-caa----gcgg-tgg-agcatgt
-gg---tttaattc-gatgcaa-cgcgaagaa--ccttacc-tactctt----gacat-c
cagagaac--ttagcagagat-g-ctttggtg----ccttc-gggaa--ctctgag--ac
aggtgct-gcat--ggctgtcgt----cagctcgtg-ttgtgaaa-tgttgggt--taag
tcccg-caacg-agcgcaaccc--ttatcc-tttgttgccag-cgg-ttcg----gccgg
ga-------a-ctca------------------aagg-agact-gccagt-ga--taaac
t-gg-aggaaggt-gggga--tg-acgt-caagtcatcatggcc-ctta----cgagtag
ggc-taca---cac---gtgctac--aat-ggcg--cat----------ac-aaagagaa
gcg-ac----ctcgcg-agagc----aagc-ggacctcataa------agtgc---gtcg
tagtcc----ggatt-ggagtctg-----caactcg-a---c-tccat--gaagtc--gg
aatcgg-tcc--------------------------------------------------
------------------------------------------------------------
------------------------------------------------------------
------------------------------------------------------------
-------------------------------------------------------
>18
------------------------------------------------------------
------------------------------agtcg-----aac-ggtagca---cg----
----------aagtaacttgctac--------ccctgctgac-gagtggcg----ga-cg
ggtg-agtaatg-tctggg-aaact-gcct------------gatggagggggat-aact
actggaaacggtagc-----taa-taccgca----taacgt-cgc-----------aaga
-cc-aaag-agggggacc-ttcg----ggcctctt----gcca--tc-aga-tgtgccc-
-aga-tg-ggattag---cta--gtaggtg---gggtaa-cggc-tca--cctaggcg-a
cgatccct-agc-tggtc--t--ga-gaggat-----gacca-gcca-cac--tggaact
g------agacacggtcc--agactcc-t----acggg-aggcag-ca-gtggggaatat
tg-----cacaat----gggcgcaag-cctgatgcag--------ccatgcc-gcgtgta
tg-aagaaggcc-ttcggg--ttgta---aagtactttcag---cggggaggaa-ggt-g
gtg-aggttaat-aa-cctcat----caattga-cgttacccgc---agaagaagca-cc
ggctaa--ctccgtg-ccagcag-ccg-cggtaatac--gga-gggtg-c----aagcgt
ta-a-tc--ggaa-tt--act--gggc-gt-aaagcg-c-acgcagg--cggtctgt-c-
aag-tcgga-tg-tgaaa--t-cccc-gggctcaa----cctggg-aac-tgcat-tc-g
-aaactgg-----------c-a-ggct-aga--g-tc-ttgtaga-ggggggta------
------------------------------------------------------------
------------------------------------------------------------
------------------------------------------------------------
-------------gaa-tt-cca-ggt-gtag-cggtg-aaat---gcgtaga---ga-t
ctgg-a-ggaata-ccgg-t-ggcg-aa-gg--cgg-ccccctgg-acaaaga-ctgacg
-ctca-gg--t--gc----gaaagc----g-t-gg---ggagcaaacagga---ttagat
a-ccct-ggtagt-ccacgcc--gt-aaacgatg-tcga-tttgga--------------
---------------ggttgtg-ccc--ttg----aggcgtggcttcc--ggagctaac-
gcg--ttaaa-tcgacc--gcc-t-ggggagtac-ggccgc-aa---ggtt-aaaa---c
t-c-aaatg--aatt----gac--gggggcccg-ca-caa----gcgg-tgg-agcatgt
-gg---tttaattc-gatgcaa-cgcgaagaa--ccttacc-tggtctt----gacat-c
cacagaac--ttagcagagat-g-ctttggtg----ccttc-gggaa--ctgtgag--ac
aggtgct-gcat--ggctgtcgt----cagctcgtg-ttgtgaaa-tgttgggt--taag
tcccg-caacg-agcgcaaccc--ttatcc-tttgttgccag-cgg-ttag----gccgg
ga-------a-ctca------------------aagg-agact-gccagt-ga--taaac
t-gg-aggaaggt-gggga--tg-acgt-caagtcatcatggcc-ctta----cgaccag
ggc-taca---cac---gtgctac--aat-ggcg--cat----------ac-aaagagaa
gcg-ac----ctcgcg-agagc----aagc-ggacctcataa------agtgc---gtcg
tagtcc----ggatt-ggagtctg-----caactcg-a---c-tccat--gaagtc--gg
aatcgc-tag-taa-tcgt--agatca----gaa-tgctac--ggt-gaatacg-ttccc
---gggcct----tgtaca-ca-ccgc-ccgtca-c--accat-ggga--g--tgggttg
c-----aaa-ag--------aag--tag-gta-gcttaa----------cctc-----g-
gaggcgct----------------------------------------------------
-------------------------------------------------------
>19
agagttt-gatc-atggctc----agattgaacgctg--gcggca--------------g
gcctaaca---cat-g-ca-----------agtcg-----aac-ggtagca---ca----
-----------gagagcttgct----------cttgggtgac-gagtggcg----ga-cg
ggtg-agtaatg-tctggg-aaact-gcct------------gatggagggggat-aact
actggaaacggtagc-----taa-taccgca----taacgt-cgc-----------aaga
-cc-aaag-agggggacc-ttcg----ggcctctt----gcca--tc-aga-tgtgccc-
-aga-tg-ggattag---cta--gtaggtg---gggtaa-cggc-tca--cctaggcg-a
cgatccct-agc-tggtc--t--ga-gaggat-----gacca-gcca-cac--tggaact
g------agacacggtcc--agactcc-t----acggg-aggcag-ca-gtggggaatat
tg-----cacaat----gggcgcaag-cctgatgcag--------ccatgcc-gcgtgta
tg-aagaaggcc-ttcggg--ttgta---aagtactttcag---cggggaggaa-ggc-g
gtg-aggttaat-aa-cctcat----cgattga-cgttacccgc---agaagaagca-cc
ggctaa--ctccgtg-ccagcag-ccg-cggtaatac--gga-gggtg-c----aagcgt
ta-a-tt-cggaa-tt--actg-gggc-gtaaaagcg-c-acgcagg--cggtctgt-c-
aag-tcgga-tg-tgaaa--t-cccc-gggctcaa---ccctggg-aac-tgcat-tc-g
-aaactgg-----------c-a-ggct-aga--g-tc-ttgtaga-ggggggta------
------------------------------------------------------------
------------------------------------------------------------
------------------------------------------------------------
-------------gaa-tt-cca-ggt-gtag-cggtg-aaat---gcgtaga---ga-t
ctgg-a-ggaatacccgg-t-ggcg-aaggg--cgg-ccccctgg-acaaaga-ctgacg
-ctcaggg--t--gc----gaaagc----g-t-gg---ggagcaaacagga---ttagat
a-ccct-ggtagt-ccacgcc--gt-aaacgatg-tcga-cttgga--------------
---------------ggttgtg-ccc--ttg----aggcgtggcttcc--ggagctaac-
gcg--ttaag-tcgacc--gcc-tgggggagtac-ggccgc-aa---ggtt-aaaa---c
t-c-aaatg--aatt----gac--gggggcccg-ca-caa----gcgg-tgg-agcatgt
-gg---tttaattc-gatgcaa-cgcgaagaa--ccttacc-tactctt----gacat-c
cagagaac--ttagcagagat-g-ctttggtg----ccttc-gggaa--ctctgag--ac
aggtgct-gcat--ggctgtcgt----cagctcgtg-ttgtgaaa-tgttgggt--taag
tcccg-caacg-agcgcaaccc--ttatcc-tttgttgccag-cgg-tccg----gccgg
ga-------a-ctca------------------aagg-agact-gccagt-ga--taaac
t-gg-aggaaggt-gggga--tg-acgt-caagtcatcatggcc-ctta----cgagtag
ggc-taca---cac---gtgctac--aat-ggcg--cat----------ac-aaagagaa
gcg-ac----ctcgcg-agagc----aagc-ggacctcataa------agtgc---gtcg
tagtcc----ggatt-ggagtctg-----caactcg-a---c-tccat--gaagtc--gg
aatcgc-tag-taa-tcgt--ggatca----gaa-tgccac--ggt-gaatacg-ttccc
---gggcct----tgtaca-ca-ccgc-ccgtca-c--accat-ggga--g--tgggttg
c-----aaa-ag--------aag--tag-gta-gcttaa----------ccttc--ggg-
agggcgctt------accactttg-----tg-attcatga--ct-ggggtgaa-------
------------gtcgt-aacaaggtaa-ccgtaa---------------ctttc
>20
-gagttt-gatcctgggctc----agattgaacgctg--gcggca--------------g
gcctaaca---cat-g-ca-----------agtcg-----agc-ggtaaca---ca----
-----------gggagcttgct----------cctgggtgac-cagctgcg----ga-cg
ggtg-agtaatg-tctggg-aaact-gcct------------gatggtgggggat-aact
actggaaacggtagc-----taa-taccgca----taatgt-cgc-----------aaga
-cc-aaag-agggggacc-ttcg----ggcctctt----gcca--tc-aga-tgtgccc-
-aga-tg-ggattag---cta--gtaggtg---gggtaa-cggc-tca--cctaggcg-a
cgatccct-agc-tggtc--t--ga-gaggat-----gacca-gcca-cac--tggaact
g------agacacggtcc--atactcc-t----acggg-aggcag-ca-gtggggaatat
tg-----cacaat----gggcgcaag-cctgatgcag--------ccatgcc-gcgtgta
tg-aagaaggcc-ttcggg---tgta---aagtactttcag---cggggaggaa-ggc-g
ttg-aggttaat-aa-cctcccc---ccattga-cgttacccgc---agaataagca-cc
ggctaa--ctccgtg-ccagcag-ccg-cggtaatac--gga-gggtg-c----aagcgt
ta-a-tc--ggaa-tt--act--gggc-gt-aaagcg-c-acgcagg--cggtctgt-c-
aag-tcgga-tg-tgaaa--t-cccc-gggctcaa----tttggg-aac-tgcat-tc-g
-aaactgg-----------c-a-ggct-aga--g-tc-ttgtaga-ggggggta------
------------------------------------------------------------
------------------------------------------------------------
------------------------------------------------------------
-------------gaa-tt-cca-ggt-gtag-cggtg-aaat---gcgtaga---ga-t
ctgg-a-ggaata-ccgg-t-ggcg-aa-gg--cgg-ccccctgg-a-aaaga-ctgacg
-ctca-gg--t--gc----gaaagc----g-t-gg---ggagcaaacagga---ttagat
a-ccct-ggtagt-ccacgcc--gt-aaacgatg-tcga-cttgga--------------
---------------ggttgtg-ccc--ttg----aggcgtggcttcc--ggagctaac-
gcg--ttaag-tcgacc--gcc-t-ggggagtac-ggccgc-aa---ggtt-aaaa---c
t-c-aaatg--aatt----gac--gggggcccg-ca-caa----gcgg-tgg-agcatgt
-gg---tttaattc-gatgcaa-cgcgaagaa--ccttacc-tactctt----gacat-c
cagagaac--tttccagatat-g-gattggtg----ccttc-gggaa--cccccag--gc
aggtgct-gcat--ggctgtcgt----cagctcgtg-ttgtgaaa-tgttgggt--taag
tcccg-caacg-agcgcaaccc--ttatcc-tttgttgccag-cgg-tccg----gccgg
ga-------a-ctca------------------aagg-agact-gccagt-ga--taaac
t-gg-aggaaggt-gggga--tg-acgt-caagtcatcatggcc-ctta----cgagtag
ggc-taca---cac---gtgctac--aat-ggcg--cat----------ac-aaagagaa
gcg-ac----ctcgcg-agagc----aagc-ggacctcataa------agtgc---gtcg
tagtcc----ggatt-ggagtctg-----caactcg-a---c-tccat--gaagtc--gg
aatcgc-tag-taa-tcgt--agatca----gaa-tgctac--ggt-gaatacg-ttccc
---gggcct----tgtaca-ct-ccgc-ccttca-c--accat-ggga--g--tgggttg
c-----aaa-ag--------aag--tag-gta-gcttaa----------ccttc--ggg-
agggcgctt------accactttg-----tg-attcatga--ag-ggggtgaa-------
------------gtcgt-aacaaggtaa-cca-----------------------
>21
-----------------------------------------agcacctcaaaatagagtc
gctgaataactcgcgggcg-----------agcct-----aaa-catgccaattca----
-ctgcgtacgtcagtagctgct----------cctagacgac--ggcggcgtac-gg-tg
agta------tg-tctgg--aaact-----------------gctgatgagggga-tact
act-gaaacggtagcta-------taccgcat-----acgt-cgc------------aga
-cc-aaag-aggggactt--------cgggctct-----gcca--tc-aga-tgtgccc-
-aga-tg-ggattag---cta--gtaggtg---gggtaa-tggc-tca--cctaggcg-a
cgatccct-agc-tggtc--t--ga-gaggat-----gacca-gcca-cac--tggaact
g------agacacggtcc--agactcc-t----acggg-aggcag-ca-gtggggaatat
tg-----cacaat----gggcgcaag-cgtgatgcag--------ccatgcc-gcgtgta
tg-aagaaggcc-ttcggg--ttgta---aagtactctcag---cggggaggaa-ggt-g
ttg-aggttaat-aa-cctcag----caattga-cgttacccgc---agaagaagca-cc
ggctaa--ctccgtg-ccagcag-ccg-cggtaatac--gga-gggtg-c----aagcgt
ta-a-tc--ggaa-tt--act--gggc-gt-aaagcg-c-acgcagg--cggtctgt-c-
aag-tcgga-tg-tgaaa--t-cccc-gggctcaa----cctggg-aac-tgcat-tc-g
-aaactgg-----------c-a-ggct-aga--g-tc-ttgtaga-ggggggta------
------------------------------------------------------------
------------------------------------------------------------
------------------------------------------------------------
-------------gaa-tt-cca-ggt-gtag-cggtg-aaat---gcgtaga---ga-t
ctgg-a-ggaata-ccgg-t-ggcg-aa-gg--cgg-ccccctgg-acaaaga-ctgacg
-ctca-gg--t--gc----gaaagc----g-t-gg---ggagcaaacagga---ttagat
a-ccct-ggtagt-ccacgcc--gt-aaacgatg-tcga-cttgga--------------
---------------ggttgtg-ccc--ttg----aggcgtggcttcc--ggagctaac-
gcg--ttaag-tcgacc--gcc-t-ggggagtac-ggccgc-aa---ggtt-aaaa---c
t-c-aaatg--aatt----gac--gggggcccg-ca-caa----gcgg-tgg-agcatgt
-gg---tttaattc-gatgcaa-cgcgaagaa--ccttacc-tactctt----gacat-c
cagagaac--ttaccagagat-g-cattggtg----ccttc-gggaa--ctctgag--ac
aggtgct-gcat--ggctgtcgt----cagctcgtg-ttgtgaaa-tgttgggt--taag
tcccg-caacg-agcgcaaccc--ttatcc-tttgttgccag-cgg-tccg----gccgg
ga-------a-ctca------------------aagg-agact-gccagt-ga--taaac
t-gg-aggaaggt-gggga--tg-acgt-caagtcatcatggcc-ctta----cgagtag
ggc-taca---cac---gtgctac--aat-ggcg--cat----------ac-aaagagaa
gcg-ac----ctcgcg-agagc----aagc-ggacctcataa------agtgc---gtcg
tagtcc----ggatt-ggagtctg-----caactcg-a---c-tccat--gaagtc--gg
aatcgc-tag-taa-tcgt--agatca----gaa-tgctac--ggt-gaatacg-ttccc
---gggcct----tgtaca-ca-ccgc-ccgtca-c--accat-ggga--g--tgggttg
c-----aaa-ag--------aag--tag-gta-gcttaa----------ccttc--ggg-
agggcgctacgag----------------ag-actaaaga--ct-ag-------------
-------------------------------------------------------
>22
-gagtttgaatc-ctggctc----agattgaacgctg--gcggca--------------g
gcctaaca---cat-g-ca-----------agtcg-----agc-ggtaaca---ca----
-----------gagagcttgct----------ctcgggtgac-gagcggcg----ga-cg
ggtg-agtaatg-tctggg-aaact-gcct------------gatggagggggat-aact
actggaaacggtagc-----taa-taccgca----taacgt-cgc-----------aaga
-cc-aaag-tgggggacc-ttcg----ggcctcat----gcca--tc-aga-tgtgccc-
-aga-tg-ggattag---cta--gtaggtg---gggtaa-tggc-tca--cctaggcg-a
cgatccct-agc-tggtc--t--ga-gaggat-----gacca-gcca-cac--tggaact
g------agacacggtcc--agactcc-t----acggg-aggcag-ca-gtggggaatat
tg-----cacaat----gggcgcaag-cctgatgcag--------ccatgcc-gcgtgta
tg-aagaaggcc-ttcggg--ttgta---aagtactttcag---cgaggaggaa-ggc-g
tta-aggttaat-aa-ccttgg----cgattga-cgttactcgc---agaagaagca-cc
ggctaa--ctccgtg-ccagcag-ccg-cggtaatac--gga-gggtg-c----aagcgt
ta-a-tc--ggaa-tt--act--gggc-gt-aaagcg-c-acgcagg--cggtctgt-c-
aag-tcgga-tg-tgaaa--t-cccc-gggctcaa----cctggg-aac-tgcat-tc-g
-aaactgg-----------c-a-ggct-aga--g-tc-ttgtaga-ggggggta------
------------------------------------------------------------
------------------------------------------------------------
------------------------------------------------------------
-------------gaa-tt-cca-ggt-gtag-cggtg-aaat---gcgtaga---ga-t
ctgg-a-ggaata-ccgg-t-ggcg-aa-gg--cgg-ccccctgg-acaaaga-ctgacg
-ctca-gg--t--gc----gaaagc----g-t-gg---ggagcaaacagga---ttagat
a-ccct-ggtagt-ccacgcc--gt-aaacgatg-tcga-cttgga--------------
---------------ggttgtg-ccc--ttg----aggcgtggcttcc--ggagctaac-
gcg--ttaag-tcgacc--gcc-t-ggggagtac-ggccgc-aa---ggtt-aaaa---c
t-c-aaatg--aatt----gac--gggggcccg-ca-caa----gcgg-tgg-agcatgt
-gg---tttaattc-gatgcaa-cgcgaagaa--ccttacc-tactctt----gacat-c
cagagaac--ttagcagagat-g-ctttggtg----ccttc-gggaa--ctctgag--ac
aggtgct-gcat--ggctgtcgt----cagctcgtg-ttgtgaaa-tgttgggt--taag
tcccg-caacg-agcgcaaccc--ttatcc-tttgttgccag-cgg-tcag----gccgg
ga-------a-ctca------------------aagg-agact-gccagt-ga--taaac
t-gg-aggaaggt-gggga--tg-acgt-caagtcatcatggcc-ctta----cgagtag
ggc-taca---cac---gtgctac--aat-ggca--tat----------ac-aaagagaa
gcg-ac----ctcgcg-agagc----aagc-ggacctcataa------agtat---gtcg
tagtcc----ggatt-ggagtctg-----caactcg-a---c-tccat--gaagtc--gg
aatcgc-tag-taa-tcgt--agatca----gaa-tgctac--ggt-gaatacg-ttccc
---gggcct----tgtaca-ca-ccgc-ccgtca-c--accat-ggga--g--tggttgc
a-----aag-an--------tan--tag-ctt-acnt--------------------cg-
gaggcgcta------cacttgtga-----tc-atga------ct-ggggtgag-------
-------------------------------------------------------
>23
------------------------------------------------------------
------------------------------------------------------------
--------------------------------cttgggtgac-gagtggcg----ga-cg
ggtg-agtaatg-tctggg-aaact-gccc------------gatggagggggat-aact
actggaaacggtagc-----taa-taccgca----taacgt-cgc-----------aaga
-ccaaaag-agggggacc-ttcg----ggcctctt----gcca--tcggga-tgtgccc-
-aga-tg-ggattag---cta--gtaggtg---gggtaa-cggc-tca--cctaggcg-a
cgatccct-agc-tggtc--t--ga-gaggat-----gacca-gcca-cac--tggaact
g------agacacggtcc--agactcc-t----acggg-aggcag-ca-gtggggaatat
tg-----cacaat----gggcgcaag-cctgatgcag--------ccatgcc-gcgtgta
tg-aagaaggcc-ttcggg--ttgta---aagtactttcag---cgaggaggaa-ggc-a
tta-aggttaat-aa-ccttag----tgattga-cgttactcgc---agaagaagca-cc
ggctaa--ctccgtg-ccagcag-ccg-cggtaatac--gga-aggtg-c----aagcgt
ta-a-tc--ggaa-tt--act--gggc-gt-aaagcg-c-acgcagg--cggtctgt-c-
aag-tcgga-tg-tgaaa--t-cccc-gggctcaa----cctggg-aac-tgcat-cc-g
-aaactgg-----------c-a-ggct-aga--g-tc-ctgtagaaggggggta------
------------------------------------------------------------
------------------------------------------------------------
------------------------------------------------------------
-------------gaa-tt-cca-ggt-gtag-cggtg-aaat---gcgtaga---ga-t
ctgg-a-ggaata-ccgg-t-ggcg-aa-gg--cgg-ccccctgg-acaaaga-ctgacg
-ctca-gg--t--gc----gaaagc----g-t-gg---ggagcaaacagga---ttagat
a-ccct-ggtagt-ccacgcc--gt-aaacgatg-tcga-cttgga--------------
---------------ggttgtg-ccc--ttg----aggcgtggcttcc--ggagctaac-
gcg--ttaag-tcgacc--gcc-t-ggggagtac-ggccgc-aa---ggtt-aaaa---c
t-c-aaatg--aatt----gac--gggggcccg-ca-caa----gcgg-tgg-agcatgt
-gg---tttaattc-gatgcaa-cgcgaagaa--ccttacc-tactctt----gacat-c
cagagaac--ttagcagagat-g-ctttggtg----ccttc-gggaa--ctctgag--ac
aggtgct-gcat--ggctgtcgt----cagctcgtg-ttgtgaaa-tgttgggt--taag
tcccg-caacg-agcgcaaccc--ttatcc-tttgttgccag-cga-ttcg----gtcgg
ga-------a-ctca------------------aagg-agact-gccagt-ga--taaac
t-gg-aggaaggt-gggga--tg-acgt-caagtcatcatggcc-ctta----cgagtag
ggc-taca---cac---gtgctac--aat-ggca--tat----------ac-aaagagaa
gcg-ac----ctcgcg-agagc----aagc-ggacctcataa------agtat---gtcg
tagtcc----ggatt-ggagtctg-----caactcg-a---c-tccat--gaagtc--gg
aatcgc-tagttaa-tcgt--ggatca----gaa-tgccac--ggt-gaatacgtttccc
---gggcct----tgtaca-ca-ccgc-ccgtca-c--accat-gggaa-g--tgggttg
c----aaaa-ag--------aag--tag-gta-gc-------------------------
------------------------------------------------------------
-------------------------------------------------------
>24
------------------------------------------------------------
------------------------------------------------------------
------------------------------------------------------------
----------tg-c----------------------------gatgga-ggggat-aact
actggaaacggtagc-----taa-taccgca----taatgt--------------ccaga
-cc-aaag-agggggacc-ttcg----ggcctctt----gcca--tc-gga-tgtgccc-
-aga-tg-ggattag---ctg--ttggg-----aggtaa-tgg--tca--ccaaggcg-a
c-atccct-agc-tggtc--t--ga-gaggat-----gacca-gcca-cac--tggaact
g------agacacggtcc--agactcc-t----acggg-aggcag-ca-gtggggaatat
tg-----cacaat----gggcgcaag-cctgatgcag--------ccatgcc-gcgtgtg
tg-aagaaggcc-ttcggg--ttgta---aagcactttcag---cggggaggaa-ggc--
ata-cggttaat-aa-ccgtgt----tgattga-cgttacccgc----agaaaagca-cc
ggctaa--ctccgtg-ccagcag-ccg-cggtaatac--gga-gggtg-c----aagcgt
ta-a-tc--ggaa-tt--act--gggc-gt-aaagcg-c-acgcagg--cggtctgt-c-
aag-tcgga-tg-tgaaa--t-cccc-gggctcaa----cctggg-aac-tgcat-tc-g
-aaactgg-----------c-a-ggct-tga--g-tc-ttgtaga-ggggggta------
------------------------------------------------------------
------------------------------------------------------------
------------------------------------------------------------
-------------gaa-tt-cca-ggt-gtag-cggtg-aaat---gcgtaga---ga-t
ctgg-a-ggaata-ccgg-t-ggcg-aa-gg--cgg-ccccctgg---------------
----------t--gc----gaaagc----g-t-gg---ggagcaaacagga---ttagat
a-ccct-ggtagt-ccacgcc--gt-aaacgatg-tcga-cttgga--------------
---------------ggttgtg-ccc--ttg----aggcgtggcttcc--ggagctaac-
gcg--ttaag-tcgacc--gcc-t-ggggagtac-ggccgc-aa---ggtt-aaaa---c
t-c-aaatg--aatt----gac--gggggcccg-ca-caa----gcgg-tgg-agcatgt
-gg---tttaattc-gatgcaa-cgcgaagaa--ccttacc-tggtctt----gacat-c
cacggaat--ttggcagagat-g-ccttagtg----ccttc-gggaa--ccgtgag--ac
aggtgct-gcat--ggctgtcgt----cagctcgtg-ttgtgaaa-tgttgggt--taag
tcccg-caacg-agcgcaaccc--ttatcc-tttgttgccag-cgg-tccg----gccgg
ga-------a-ctca------------------aagg-agact-gccagt-ga--taaac
t-gg-aggaaggt-gggga--tg-acgt-caagtcatcatggcc-ctta----cgaccag
ggc-taca---cac---gtgctac--aat-ggca--tat----------ac-aaagagaa
gcg-ac----ctcgcg-aga-c----aagc-ggacctcataa------agtat---gtcg
tagtcc----ggatt--gggtctg-----caactca-c-----tccat--ga-gtc--gg
aatcgc-tag-taa-tcgt--ggatca----gaa-tgccac--ggt-gaat-cg-ttccc
----ggcct----tgtac--ta-ccgc-ccgtca-c------------------------
------------------------------------------------------------
------------------------------------------------------------
-------------------------------------------------------
>25
------------------------------------------------------------
---------------------------------------------gggggg---ta----
-----------gagagcttgct----------ctcgggtgac-gagtggcg----ga-cg
ggtg-agtaatg-tctggg-aaact-gcct------------gatggagggggat-aact
actggaaacggtagc-----taa-taccgca----taacgt-cgc-----------aaga
-cc-aaag-agggggacc-ttcg----ggcctctt----gcca--tc-aga-tgtgccc-
-aga-tg-ggattag---cta--gtaggtg---gggtaa-cggc-tca--cctaggcg-a
cgatccct-agc-tggtc--t--ga-gaggat-----gacca-gcca-cac--tggaact
g------agacacggtcc--agactcc-t----acggg-aggcag-ca-gtggggaatat
tg-----cacaat----gggcgcaag-cctgatgcag--------ccatgcc-gcgtgta
tg-aagaaggcc-ttcggg--ttgta---aagtactttcag---cggggaggaa-ggt-g
ttg-tggttaat-aa-ccgcag----caattga-cgttacccgc---agaagaagca-cc
ggctaa--ctccgtg-ccagcag-ccg-cggtaatac--gga-gggtg-c----aagcgt
ta-a-tc--ggaa-tt--act--gggc-gt-aaagcg-c-acgcagg--cggtctgt-c-
aag-tcgga-tg-tgaaa--t-cccc-gggctcaa----cctggg-aac-tgcat-tc-g
-aaactgg-----------c-a-ggct-aga--g-tc-ttgtaga-ggggggta------
------------------------------------------------------------
------------------------------------------------------------
------------------------------------------------------------
-------------gaa-tt-cca-ggt-gtag-cggtg-aaat---gcgtaga---ga-t
ctgg-a-ggaata-ccgg-t-ggcg-aa-gg--cgg-ccccctgg-acaaaga-ctgacg
-ctca-gg--t--gc----gaaagc----g-t-gg---ggagcaaacagga---ttagat
a-ccct-ggtagt-ccacgcc--gt-aaacgatg-tcga-cttgga--------------
---------------ggttgtg-ccc--ttg----aggcgtggcttcc--ggagctaac-
gcg--ttaag-tcgacc--gcc-t-ggggagtac-ggccgc-aa---ggtt-aaaa---c
t-c-aaatg--aatt----gac--gggggcccg-ca-caa----gcgg-tgg-agcatgt
-gg---tttaattc-gatgcaa-cgcgaagaa--ccttacc-tactctt----gacat-c
cagagaac--tttccagagat-g-cattggtg----ccttc-gggaa--ctctgag--ac
aggtgct-gcat--ggctgtcgt----cagctcgtg-ttgtgaaa-tgttgggt--taag
tcccg-caacg-agcgcaaccc--ttatcc-tttgttgccag-cgg-ttag----gccgg
ga-------a-ctca------------------aagg-agact-gccagt-ga--taaac
t-ggaaggaaggt-gggga--tg-acgt-caagtcatcatggcc-ctta----cgagtag
ggc-tacc---cac---gtgctac--aat-ggcc--cat----------ac-aaagaaaa
acg-ac----ctcgcg-agaac----aa-------------a------------------
------------------------------------------------------------
------------------------------------------------------------
------------------------------------------------------------
------------------------------------------------------------
------------------------------------------------------------
-------------------------------------------------------
>26
------------------------------------------------------------
------------------------------------------------------------
------------gcagcttgctg---------cttcactga--aagtgaag----aa-cg
ggtg-aaca----tgtatg-ggact-cgct------------gatgaagggggat-acca
cctggcggagaatttg----tca-ccttgta----tggtat---------------gagc
gcc-gaag-agggctcac-ttcg----ggcctctt----gcca--tc-gga-tgtgccc-
-aga-tg-ggattag---cta--gtaggtg---gggtaa-cggc-tca--cctaggcg-a
cgatccct-agc-tggtc--t--ga-gaggat-----gacca-gcca-cac--tggaact
g------agacacggtcc--agactcc-t----acggg-aggcag-ca-gtggggaatat
tg-----cacaat----gggcgcaag-cctgatgcag--------ccatgcc-gcgtgta
tg-aagaaggcc-ttcggg--ttgta---aagtactttcag---cggggaggaa-ggc-g
atg-aggttaat-aa-cctcgt----caattga-cgttacccgc---agaagaagca-cc
ggctaa--ctccgtg-ccagcag-ccg-cggtaatac--gga-gggtg-c----aagcgt
ta-a-tc--ggaa-tt--act--gggc-gt-aaagcg-c-acgcagg--cggtctgt-c-
aag-tcgga-tg-tgaaa--t-cccc-gggctcaa----cctggg-aac-tgcat-tc-g
-aaactgg-----------c-a-ggct-aga--g-tc-ttgtaga-ggggggta------
------------------------------------------------------------
------------------------------------------------------------
------------------------------------------------------------
-------------gaa-tt-cca-ggt-gtag-cggtg-aaat---gcgtaga---ga-t
ctgg-a-ggaata-ccgg-t-ggcg-aa-gg--cgg-ccccctgg-acaaaga-ctgacg
-ctca-gg--t--gc----gaaagc----g-t-gg---ggagcaaacagga---ttagat
a-ccct-ggtagt-ccacgcc--gt-aaacgatg-tcga-cttgga--------------
---------------ggttgtg-ccc--ttg----aggcgtggcttcc--ggagctaac-
gcg--ttaag-tcgacc--gcc-t-ggggagtac-ggccgc-aa---ggtt-aaaa---c
t-c-aaatg--aatt----gac--gggggcccg-ca-caa----gcgg-tgg-agcatgt
-gg---tttaattc-gatgcaa-cgcgaagaa--ccttacc-tactctt----gacat-c
cagagaac--tttccagagat-g-gattggtg----ccttc-gggaa--ctctgag--ac
aggtgct-gcat--ggctgtcgt----cagctcgtg-ttgtgaaa-tgttgggt--taag
tcccg-caacg-agcgcaaccc--ttatcc-tttgttgccag-cgg-tcag----gccgg
ga-------a-ctca------------------aagg-agact-gccagt-ga--taaac
t-gg-aggaaggt-gggga--tg-acgt-caagtcatcatggcc-ctta----cgagtag
ggc-taca---cac---gtgctac--aat-ggcg--cat----------ac-aaagagaa
gcg-ac----ctcgcg-agagc----aagc-ggacctcataa------agtgc---gtcg
tagtcc----ggatt-ggagtctg-----caactcg-a---c-tccat--gaagtc--gg
aatcgc-tag-taa-tcgt--ggatca----gaa-tgccac--ggt-gaatacg-ttccc
---gggcct----tgtaca-ca-ccgc-ccgtca-c--accat-ggga--g--tgggttg
c-----aaa-ag--------aag--tag-gta-gcttaa----------ccttc--ggg-
agggcgcta---------------------------------------------------
-------------------------------------------------------
>27
--------------------------attgaacgctg--gcggca--------------g
gcctaaca---cat-g-ca-----------agtcg-----aac-ggtagca---ca----
----------gaggagcttgctc---------cttgggtgac-gagtggcg----ga-cg
ggtg-agtaatg-tctggg-aaact-gccc------------gatggagggggat-aact
actggaaacggtagc-----taa-taccgca----taacgt-cgc-----------aaga
-cc-aaag-agggggacc-ttcg----ggcctctt----gcca--tc-gga-tgtgccc-
-aga-tg-ggattag---cta--gtaggtg---gggtaa-cggc-tca--cctaggcg-a
cgatccct-agc-tggtc--t--ga-gaggat-----gacca-gcca-cac--tggaact
g------agacacggtcc--agactcc-t----acggg-aggcag-ca-gtggggaatat
tg-----cacaat----gggcgcaag-cctgatgcag--------ccatgcc-gcgtgta
tg-aagaaggcc-ttcggg--ttgta---aagtactttcag---cgaggaggaa-ggt-g
ttg-aggttaat-aa-cctcag----caattga-cgttactcgc---agaagaagca-cc
ggctaa--ctccgtg-ccagcag-ccg-cggtaatac--gga-gggtg-c----aagcgt
ta-a-tc--ggaa-tt--act--gggc-gt-aaagcg-c-acgcagg--cggtctgt-c-
aag-tcgga-tg-tgaaa--t-cccc-gggctcaa----cctggg-aac-tgcat-tc-g
-aaactgg-----------c-a-ggct-tga--g-tc-tcgtaga-ggggggta------
------------------------------------------------------------
------------------------------------------------------------
------------------------------------------------------------
-------------gaa-tt-cca-ggt-gtag-cggtg-aaat---gcgtaga---ga-t
ctgg-a-ggaata-ccgg-t-ggcg-aa-gg--cgg-ccccctgg-acgaaga-ctgacg
-ctca-gg--t--gc----gaaagc----g-t-gg---ggagcaaacagga---ttagat
a-ccct-ggtagt-ccacgcc--gt-aaacgatg-tcta-tttgga--------------
---------------ggttgtg-ccc--ttg----aggcgtggcttcc--ggagctaac-
gcg--ttaaa-tagacc--gcc-t-ggggagtac-ggccgc-aa---ggtt-aaaa---c
t-c-aaatg--aatt----gac--gggggcccg-ca-caa----gcgg-tgg-agcatgt
-gg---tttaattc-gatgcaa-cgcgaagaa--ccttacc-tggtctt----gacat-c
cacagaac--ttggcagagat-g-ccttggtg----ccttc-gggaa--ctgtgag--ac
aggtgct-gcat--ggctgtcgt----cagctcgtg-ttgtgaaa-tgttgggt--taag
tcccg-caacg-agcgcaaccc--ttatcc-tttgttgccag-cgg-ttag----gccgg
ga-------a-ctca------------------aagg-agact-gccagt-ga--taaac
t-gg-aggaaggt-gggga--tg-acgt-caagtcatcatggcc-ctta----cgaccag
ggc-taca---cac---gtgctac--aat-ggca--tat----------ac-aaagagaa
gcg-ac----ctcgcg-agagc----aagc-ggacctcataa------agtat---gtcg
tagtcc----ggatt-ggagtctg-----caactcg-a---c-tccat--gaagtc--gg
aatcgc-tag-taa-tcgt--ggatca----gaa-tgccac--ggt-gaatacg-ttccc
---gggcct----tgtaca-ca-ccgc-ccgtca-c--accat-ggga--g--tgggttg
c-----aaa-ag--------aag--tag-gta-gcttaa----------ccttc--ggg-
agggcgctt------accactttg-----tg-attcatga--ct-ggggtga--------
-------------------------------------------------------
>28
--------------------------attgaacgctg--gcggca--------------g
gcctaaca---cat-g-ca-----------agtcg-----aac-ggtagca---ca----
-----------gagagcttgct----------ctcgggtgac-gagtggcg----ga-cg
ggtg-agtaatg-tctggg-aaact-gccc------------gatggagggggat-aact
actggaaacggtagc-----taa-taccgcg----taacgt-cgc-----------aaga
-cc-aagg-agggggacc-ttcg----ggcctctt----gcca--tc-gga-tgtgccc-
-agg-tg-ggattag---ctt--gtaggtg---aggtaa-cggc-tca--cctaggcg-a
cgatccct-agc-tggtc--t--ga-gaggat-----gacca-gcca-cac--tggaact
g------agacacggtcc--agactcc-t----acggg-aggcag-ca-gtggggaatat
tg-----cacaat----gggcgcaag-cctgatgcag--------ccatgcc-gcgtgta
tg-aagaaggcc-ttcggg--ttgta---aagtactttcag---cggggaggaa-ggg-a
gtg-aggttaat-aa-ccttat----tcattga-cgttacccgc---agaagaagca-cc
ggctaa--ctccgtg-ccagcag-ccg-cggtaatac--gga-gggcg-c----aagcgt
ta-a-tc--ggaa-tt--act--gggc-gt-aaagcg-c-acgcagg--cggtctgt-c-
aag-tcgga-tg-tgaaa--t-cccc-gggctcaa----cctggg-aac-tgcat-tc-g
-aaactgg-----------c-a-ggct-gga--g-tc-ttgtaga-ggggggta------
------------------------------------------------------------
------------------------------------------------------------
------------------------------------------------------------
-------------gaa-tt-cca-ggt-gtag-cggtg-aaat---gcgtaga---ga-t
ctgg-a-ggaata-ccgg-t-ggcg-aa-gg--cgg-ccccctgg-acaaaga-ctgacg
-ctca-gg--t--gc----ggaagc----g-t-gg---ggagcaaacagga---ttagat
a-ccct-ggtagt-ccacgct--gt-aaacgatg-tcga-cttgga--------------
---------------ggttgtt-ccc--ttg----aggagtggcttcc--ggagctaac-
gcg--ttaag-tcgacc--gcc-t-ggggagtac-ggccgc-aa---ggtt-aaaa---c
t-c-aaatg--aatt----gac--gggggcccg-ca-caa----gcgg-tgg-agcatgt
-gg---tttaattc-gatgcaa-cgcgaagaa--ccttacc-tactctt----gacat-c
cagagaac--ttagcagagat-g-ctttggtg----ccttc-gggaa--ctctgag--ac
aggtgct-gcat--ggctgtcgt----cagctcgtg-ttgtgaaa-tgttgggt--taag
tcccg-cgacg-agcgcaaccc--ttaccc-tttgttgccag-cga-ttcg----gtcgg
ga-------a-ctca------------------aagg-agact-gccagt-ga--taaac
t-gg-aggaaggt-gggga--tg-acgt-caagtcatcatggcc-ctta----cgagtag
ggc-taca---cac---gtgttac--aat-ggca--tat----------ac-aaagagaa
gcg-ac----ctcgcg-agagc----aagc-ggacctcataa------agtat---gtcg
tagtcc----ggatt-ggagtctg-----caactcg-a---c-tccat--gaagtc--gg
aatcgc-tag-taa-tcgt--ggatca----gaa-tgccac--ggt-gaatacg-ttccc
---gggcct---------------------------------------------------
------------------------------------------------------------
------------------------------------------------------------
-------------------------------------------------------
>29
--------ctcc-tcggttt-------------------gcgcccatt------------
-----------aat-g-ca-----------agtcg-----agc-tatagca---ca----
-----------gagagcttgct----------ctcggttgac-gagtggcg----ga-cg
ggtg-agtaatg-tgtggg-aaact-gcct------------gatggagggggat-acct
cctggaaacggtagc-----tat-taccgcg----taacgt-cgc-----------acga
-cc-aaaa-agggggacc-ttcg----ggcctctt----gtca--tc-aca-tgtgccc-
-aga-tg-ggattag---cta--gtatgtg---gggtaa-cggc-tca--cctatgcg-a
caatccct-agc-tggtc--t--ga-gaggat-----gacca-ccca-cac--tggaact
g------agacacggtcc--agactcc-t----acggg-aggcgg-ca-ctggggaatat
tg-----cacaat----gggcgcaag-cctgatgcat--------ccatgcc-gcgtgtg
tg-aagaaagcc-ttctgg--ttgta---aagtactttcag---cggggaggaa-ggt-g
ttg-tggttaat-aa-ccacag----caattga-cattacccgc---acaagaagca-cc
cgctaa--ctccgtg-ccagcac-ccg-cggtaatac--aga-gagtg-c----gagcgt
ta-a-tc--ggaa-tt--act--gggc-gt-aaagcg-c-acgcacg--cggtctgt-c-
tag-tctga-tg-tgaaa--t-ccccggggctcac----cctggg-aac-tgcat-tc-t
-agactgt-----------c-a-cgct-aga--g-tc-tagtatagggggggta------
------------------------------------------------------------
------------------------------------------------------------
----------------------------------------------------------ta
-----------------tttcca-cgt-gtagtcgctg-aaat---gcgtaga---ga-t
ctcggaggaaata-ccgggt-ggcg-aa-----cggggcccctgg-acaaagactagact
-ctca-gg--t--gc----gaaaga---cg-tggg---ggagcacacagga---ttagat
a-ccct-ggtagt-acacgcc--gt-aaacgatg-tcga-tttgga--------------
---------------ggttgtg-ccc--ttg----aggcgtggcttcc--ggagctaac-
gcg--ttaaa-tcgacc--gcc-t-ggggagtac-ggccgc-aa---ggtt-aaaa---c
t-c-aaatg--aatt----gac--gggggcccg-ca-caa----gcgg-tgg-agcatgt
-gg---tttaattc-gatgcaa-cgcgaagaa--ccttacc-tggtctt----gacat-c
cacagaac--tttccagagat-g-gattggtg----ccttc-gggaa--ctgtgag--ac
aggtgct-gcat--ggctgtcgt----cagctcgtg-ttgtgaaa-tgttgggt--taag
tcccg-caacg-agcgcaaccc--ttatcc-tttgttgccag-cgg-tccg----gccgg
ga-------a-ctca------------------aagg-agact-gccagt-ga--taaac
t-gg-aggaaggt-gggga--tg-acgt-caagtcatcatggcc-ctta----cgaccag
ggc-taca---cac---gtgctac--aat-ggcg--cat----------ac-aaagagaa
gcg-ac----ctcgcg-agagc----aagc-ggacctcataa------agtgc---gtcg
tagtcc----ggatt-ggagtctg-----caactcg-a---c-tccat--gaagtc--gg
aatcgc-tag-taa-tcgt--agatca----gaa-tgctac--ggt-gaatacg-ttccc
---gggcct----tgtaca-ca-ccgc-ccgtca-c--accat-ggga--g--tgggttg
c-----aaa-ag--------aag--tag-tta-gcttaa----------ccttc--ggg-
agggcgcttcga---------------------------------ggagccga-------
------------gcgga----------------------------------a---
>30
--------------------------attgaacgctg--gcggca--------------g
gcctaaca---cat-g-ca-----------agtcg-----vac-ggtagca---ca----
-----------gagagcttgct----------ctcgggtgac-gagtggcg----ga-cg
ggtg-agtaatg-tctbgg-aaact-gcct------------gatggagggggat-aact
actggaaacggtagc-----taa-taccgca----taacgt-cgc-----------gaga
-cc-aaag-agggggacc-ttcg----ggcctctt----gcca--tc-aga-tgtgccc-
-aga-tg-ggattag---cta--gtaggtg---gggtaa-tggc-tca--cctaggcg-a
cgatccct-agc-tggtc--t--ga-gaggat-----gacca-gcca-cac--tggaact
g------agacacggtcc--agactcc-t----acggg-aggcag-ca-gtggggaatat
tg-----cacaat----tggcgcaa--cctgatgcag--------ccatgcc-gcgtgta
tg-aagaagg-c-ttcggg--ttgta---aagtactttcag---cggggaggaa-ggt-g
ttg-aggttaat-aa-cctcag----caattga-cgttacccgc---agaagaagca-cc
ggctaa--ctccgtg-ccagcag-ccg-cggtaatac--gga-gggtg-c----aagcgt
ta-a-tc--ggaa-tt--act--gggc-gt-aaagcg-c-acgcagg--cggtctgt-c-
aag-tcgga-tg-tgaaa--t-cccc-gggctcaa----cctggg-aac-tgcat-tc-g
-aaactgg-----------c-a-ggct-aga--g-tc-ttgtaga-ggggggta------
------------------------------------------------------------
------------------------------------------------------------
------------------------------------------------------------
-------------gaa-tt-cca-ggt-gtag-cggtg-aaat---gcgtaga---ga-t
ctgg-a-ggaata-ccgg-t-ggcg-aa-gg--cgg-ccccctgg-acaaaga-ctgacg
-ctca-gg--t--gc----gaaagc----g-t-gg---ggagcaaacagga---ttagat
a-ccct-ggtagt-ccacgcc--gt-aaacgatg-tcga-cttgga--------------
---------------ggttgtg-ccc--ttg----aggcgtggcttcc--gggagtaac-
gcg--ttaag-tcgacc--gcc-t-ggggagtac-ggccgc-aa---ggtt-aaaa---c
t-c-aaatg--aatt----gac--gggggcccg-ca-caa----gcgg-tgg-agcatgt
-gg---tttaattc-gatgcaa-cgcgaagaa--ccttacc-tactctt----gacat-c
cagagaac--ttagcagagat-g-ctttggtg-----cttc-gggaa--ctctgag--ac
aggtgct-gcat--ggctgtcgt----cagctcgtg-ttgtgaaa-tgttgggt--taag
tcccg-caacg-agcgcaaccc--ttatcc-tttgttgccag-cgg-tccg----gccgg
ga-------a-ctca------------------aagg-agact-gccagt-ga--taaac
t-gg-aggaaggt-gggga--tg-acgt-caagtcatcatggcc-ctta----cgagtag
ggc-taca---cac---gtgctac--aat-ggcg--cat----------ac-aaagagaa
gcg-ac----ctcgcg-agagc----aagc-ggacctcataa------agtgc---gtcg
tagtcc----ggatt-ggagtctg-----caactcg-a---c-tccat--gaagtc--gg
aatcgc-tag-taa-tcgt--ggatca----gaa-tgccac--ggt-gaatacg-ttccc
---gggcct----tgtama-ca-ccgc-ccgtca-c--accat-ggga--g--tgggttg
c-----aaa-ag--------aag--tag-gta-gcttaa-----------cttc--ggg-
agggcgctt------accactttg-----tg-attcatga--ct-ggggtgaa-------
------------gtcgt-aacaagg------------------------------
>31
---------------------------------------gcgac---------------g
ggctacct---tat-gtct-----------cgtct-----cgg-ggtagcca--taga--
----------cagcagcttgctg---------ctttgctgac-gagtggcg----ga-cg
ggtg-agtaatg-tctggg-aaact-gcct------------gatggagggggat-aact
actggaaacggtagc-----taa-taccgca----taacgt-cgc-----------aaga
-cc-aaag-agggggacc-ttcg----ggcctctt----gcca--tc-gga-tgtgccc-
-aga-tg-ggattag---cta--gtaggtg---gggtaa-cggc-tca--cctaggcg-a
cgatccct-agc-tggtc--t--ga-gaggat-----gacca-gcca-cac--tggaact
g------agacacggtcc--agactcc-t----acggg-aggcag-ca-gtggggaatat
tg-----cacaat----gggcgcaag-cctgatgcag--------ccatgcc-gcgtgta
tg-aagaaggcc-ttcggg--ttgta---aagtactttcag---cggggaggaa-ggc-g
ata-aggttaat-aa-ccttgt----cgattga-cgttacccgc---agaagaagca-cc
ggctaa--ctccgtg-ccagcag-ccg-cggtaatac--gga-gggtg-c----aagcgt
ta-a-tc--ggaa-tt--act--gggc-gt-aaagcg-c-acgcagg--cggtctgt-c-
aag-tcgga-tg-tgaaa--t-cccc-gggctcaa----cctggg-aac-tgcat-tc-g
-agactgg-----------c-a-ggct-aga--g-tc-ttgtaga-ggggggta------
------------------------------------------------------------
------------------------------------------------------------
------------------------------------------------------------
-------------gaa-tt-cca-ggt-gtag-cgctg-aaat---gcgtaga---ga-t
ctgg-a-ggaata-ccgg-t-ggcg-aa-gg--cgg-ccccctgg-acaaaga-ctgacg
-ctca-gg--t--gc----gaaagc----g-t-gg---ggagcaaacagga---ttagat
acccct-ggtagt-ccacgcc--gt-aaacgatg-tcga-cttgga--------------
---------------ggttgtg-ccc--atg----aggcgtggcttcc--ggagctaac-
gcg--ttaag-tcgacc--gcc-t-ggggagtac-ggccgc-aa---ggtt-aaaa---c
t-c-aaatg--aatt----gac--gggggcccg-ca-caa----gcgg-tgg-agcatgt
-gg---tttaattc-gatgcaa-cgcgaagaa--ccttacc-tactctt----gacat-c
cagagaac--ttagcagagat-g-ctttggtg----ccttc-gggaa--ctctgag--ac
aggtgct-gcat--ggctgtcgt----cagctcgtg-ttgtgaaa-tgttgggt--taag
tcccg-caacg-agcgcaaccc--ttatcc-tttgttgccag-cgg-ttag----gccgg
ga-------a-ctca------------------aagg-agact-gccagt-ga--taaac
t-gg-aggaaggt-gggga--tg-acgt-caagtcatcatggcc-ctta----cgagtag
ggc-taca---cac---gtgctac--aat-ggcg--cat----------ac-aaagagaa
gcg-ac----ctcgcg-agagc----aagc-ggacctcataa------agtgc---gtcg
tagtcc----ggatt-ggagtctg-----caactcg-a---c-tccat--gaagtc--gg
aatcgc-tag-taa-tcgt--ggatca----gaa-tgccac--ggt-gaatacg-ttccc
---gggcct----tgtaca-ca-ccgc-ccgtca-c--accat-ggga--g--tggtata
c-----aaa-ag--------aag--tag-gga-gctata----------cctac--ggg-
ggggcgaca---------------------------------cagagagttga-------
------------ctcac-c------------------------------------
>32
-------------------------gattgaacgctg--gcggca--------------g
gcctaaca---cat-g-ca-----------agtcg-----aac-ggtaaca---------
--------ggaagcagcttgctg---------cttcgctgac-gagtggcg----ga-cg
ggtg-agtaatg-tctggg-aaact-gcct------------gatggagggggat-aact
actggaaacggtagc-----taa-taccgca----taacgt-cgc-----------aaga
-cc-aaag-agggggacc-ttcg----ggcctctt----gcca--tc-gga-tgtgccc-
-aga-tg-ggattag---cta--gtaggtg---gggtaa-cggc-tca--cctaggcg-a
cgatccct-agc-tggtc--t--ga-gaggat-----gacca-gcca-cac--tggaact
g------agacacggtcc--agactcc-t----acggg-aggcag-ca-gtggggaatat
tg-----cacaat----gggcgcaag-cctgatgcag--------ccatgcc-gcgtgta
tg-aagaaggcc-ttcggg--ttgta---aagtactttcag---cggggaggaa-ggc-g
ata-aggttaat-aa-ccttgt----cgattga-cgttacccgc---agaagaagca-cc
ggctaa--ctccgtg-ccagcagcccg-cggtaatac--ggaggggtgcc----aagccg
tt-a-tt--cgaa-tt--act--gggc-gt-aaagcg-c-acgcagg--cg--tcgt-c-
aag-tgggattg-tgaaa--t-ccc--gggctcaa----cctggg-aac-tgcat-tc-g
-aaactgg-----------c-a-ggcc-aga--g-tc--tgtaga-ggggggta------
------------------------------------------------------------
------------------------------------------------------------
------------------------------------------------------------
-------------gaa-ttccca-ggt-gtag-cggtg-aaat---gcgtaga---ga-t
ctgg-a-ggaata-ccgg-t-ggcg-aa-gg--cgg--cccctgg-acaaaga-ctgacg
-ctca-gg--t--gc----gaaagc----g-t-gg---ggagcaaacagga---ttagat
a-ccct-ggtagt-ccacgcc--gt-aaacgatg-tcga-cttgga--------------
---------------ggttgtg-ccc--ctg----aggcgtggcttcc--ggagctaac-
gcg--ttaag-tcgacc--gcc-t-ggggagtac-ggccgc-aa---ggtt-aaaa---c
t-c-aaatg--aatt----gac--gggggcccg-ca-caa----gcgg-tgg-agcatgt
-gg---tttaattc-gatgcaa-cgcgaagaa--ccttacc-tactctt----gacat-c
cagagaac--tttccagagat-g-gattggtg----ccttc-gggaa--ctctgag--ac
aggtgct-gcat--ggctgtcgt----cagctcgtg-ttgtgaaa-tgttgggt--taag
tcccg-caacg-agcgcaaccc--ttatcc-tttgttgccag-cgg-ttag----gccgg
ga-------a-ctca------------------aagg-agact-gccagt-ga--taaac
t-gg-aggaaggt-gggga--tg-acgt-caagtcatcatggcc-ctta----cgagtag
ggc-taca---cac---gtgctac--aat-ggcg--cat----------ac-aaagagaa
gcg-ac----ctcgcg-agagc----aagc-ggacctcataa------agtgc---gtcg
tagtcc----ggatt-ggagtctg-----caactcg-a---c-tccat--gaagtc--gg
aatcgc-tag-taa-tcgt--ggatca----gaa-tgccac--ggt-gaatacg-ttccc
---gggcct----tgtaca-ca-ccgc-c-------------------------------
------------------------------------------------------------
------------------------------------------------------------
-------------------------------------------------------
>33
-----------------------------------------gggg--------------g
ccctaaca---cat-g-ca-----------agtcg-----aac-ggtagca---ca----
-----------gagagcttgct----------ctcgggtgac-gagtggcg----ga-cg
ggtg-agtaatg-tctggg-aaact-gcct------------gatggagggggat-aact
actggaaacggtagc-----taa-taccgca----taatgt-cgc-----------aaga
-cc-aaag-agggggacc-ttcg----ggcctctt----gcca--tc-aga-tgtgccc-
-aga-tg-ggattag---cta--gtaggtg---gggtaa-cggc-tca--cctaggcg-a
cgatccct-agc-tggtc--t--ga-gaggat-----gacca-gcca-cac--tggaact
g------agacacggtcc--agactcc-t----acggg-aagcaacca-gtggggaatat
tg-----cacaat----gggcgcaag-cctgatgcag--------ccatgcc-gcgtgta
tg-aagaaggcc-ttcggg--ttgta---aagtactttcag---cggggaggaa-ggt-g
ttg-tggttaat-aa-ccacag----caattga-cgttacccgc---agaagaagca-cc
ggctaa--ctccgtg-ccagcag-ccg-cggtaatac--gga-gggtg-c----aagcgt
ta-a-tc--ggaa-tt--act--gggc-gt-aaagcg-c-acgcagg--cggtctgt-c-
aag-tcgga-tg-tgaaa--t-cccc-gggctcaa----cctggg-aac-tgcat-tc-g
-aaactgg-----------c-a-ggct-gga--g-tc-ttgtaga-ggggggta------
------------------------------------------------------------
------------------------------------------------------------
------------------------------------------------------------
-------------gaa-tt-cca-ggt-gtag-cggtg-aaat---gcgtaga---ga-t
ctgg-a-ggaata-ccgg-t-ggcg-aa-gg--cgg-ccccctgg-acaaaga-ctgacg
-ctca-gg--t--gc----gaaagc----g-t-gg---ggagcaaacagga---ttagat
a-ccct-ggtagt-ccacgcc--gt-aaacgatg-tcga-tttgga--------------
---------------ggttgtg-ccc--ttg----aggcgtggcttcc--ggagctaac-
gcg--ttaaa-tcgacc--gcc-t-ggggagtac-ggccgc-aa---ggtt-aaaa---c
t-c-aaatg--aatt----gac--gggggcccg-ca-caa----gcgg-tgg-agcatgt
-gg---tttaattc-gatgcaa-cgcgaagaa--ccttacc-tggtctt----gacat-c
cacagaac--tttccagagat-g-gattggtg----ccttc-gggaa--ctgtgag--ac
aggtgct-gcat--ggctgtcgt----cagctcgtg-ttgtgaaa-tgttgggt--taag
tcccg-caacg-agcgcaaccc--ttatcc-tttgttgccag-cgg-ttag----gccgg
ga-------a-ctca------------------aaggaaaact-gccagt-ga--taaac
t-gggaggaaggt-gggggatga-acgt-caagtcatcatggcc-ctta----cgaccag
ggc-taca---cac---gtgctac--aat-ggcg--cat----------ac-aaagagaa
gcg-ac----ctcgcg-agagc----aagc-ggacctcataa------agtgc---gtcg
tagtcc----ggatt-ggagtctg-----caactcg-a---c-tccat--gaagtc--gg
aatcgc-tag-taa-tcgt--agatca----gaa-tgctac--ggt-gaatacg-ttccc
---gggcct----tgtaca-ca-ccgc-ccgtca-c--accat-ggga--g--tgggttg
c-----aaa-ag--------aag--tag-gta-gcttaa----------ccttc--ggg-
agggcgcct---------------------------------------------------
-------------------------------------------------------
>34
----------------------------tgaacgctg--gcggca--------------g
gcctaaca---cat-g-ca-----------agtcg-----aac-ggtagca---ca----
-----------gagagcttgct----------ctcgggtgac-aagtggcg----ga-cg
ggtg-agtaatg-tctggg-aaact-gcct------------gatggagggggat-aact
actggaaacggtagc-----taa-taccgca----taacgt-cgc-----------aaga
-cc-aaag-agggggacc-ttcg----ggcctctt----gcca--tc-aca-tgtgccc-
-aga-tg-ggattag---cta--gtaggtg---gggtaa-cggc-tca--cctaggcg-a
caatccct-atc-tggtc--t--ga-gaggat-----gacca-gcca-cac--tggaact
g------agacacggtcc--acactcc-t----acggg-aggcag-ca-gtggggaatat
tg-----cacaat----gggcgcaag-cctgatgcac--------ccatgcc-gcgtgta
tg-aaaaaagcc-ttcggg--ttgta---aagtactttcag---cggggaggaa-ggt-g
ttg-tggttaat-aa-ccgcat----caattga-cgttacccgc---agaaaaaaca-cc
ggctaa--ctccgtg-ccagcag-ccg-cggtaatac--aga-gggtg-c----aagcgt
ta-a-tc--ggaa-tt--act--gggc-gt-aaagcg-c-acgcacg--cggtctgt-c-
aag-tctga-tg-tgaaa--t-cccc-gggctcac----cctgtg-aac-tgcat-tc-g
-agactgg-----------c-a-ggct-aga--g-tc-ttgtaga-ggggggta------
------------------------------------------------------------
------------------------------------------------------------
------------------------------------------------------------
-------------gaa-tt-cca-ggt-gtgt-cgctg-aaat---gcgtata---ga-t
ctgt-a-ggagta-cccg-t-ggcg-aa-gg--cgg-cgccctgt-gagaaaa-ctgacg
-ctca-gg--t--gg----gaaagc----g-t-gg---ggagcaaacagga---ttagat
a-ccct-ggtagt-ccacgcc--gt-aaacgatg-tcga-cttgga--------------
---------------ggttgtg-ccc--ttg----aggcgtggcttcc--ggagctaac-
gcg--ttaag-tcgacc--gcc-t-ggggagtac-ggccgc-aa---ggtt-aaaa---c
t-c-aaatg--aatt----gac--gggggcccg-ca-caa----gcgg-tgg-agcatgt
-gg---tttaattc-gatgcaa-cgcgaagaa--ccttacc-tactctt----gacat-c
cagagaac--ttagcagagat-g-ctttggtg----ccttc-gggaa--ctctgag--ac
aggtgct-gcat--ggctgtcgt----cagctcgtg-ttgtgaaa-tgttgggt--taag
tcccg-caacg-agcgcaaccc--ttatcc-tttgttgccag-cgg-tccg----gccgg
ga-------a-ctca------------------aagg-agact-gccagt-ga--taaac
t-gg-aggaaggt-gggga--tg-acgt-caagtcatcatggcc-ctta----cgagtag
ggc-taca---cac---gtgctac--aat-ggcg--cat----------ac-aaagagaa
gcg-aa----ctcgcg-agagc----aagc-ggacctcataa------agtgc---gtcg
tagtcc----ggatt-ggagtctg-----caactcg-a---c-tccat--gaagtc--gg
aatcgc-tag-taa-tcgt--agatca----gaa-tgctac--ggt-gaatacg-ttccc
---gggcct----tgtaca-ca-ccgc-ccgtca-c--accat-ggga--g--tgggttg
c-----aaa-ag--------aag--tag-gta-gcttaa----------ccttc--ggg-
agggcgctt------accactttg-----tg-attcatga--ct-ggggt----------
-------------------------------------------------------
>35
--------------------------attgaacgctg--gcggca--------------g
gcctaaca---cat-g-ca-----------agtcg-----agc-ggtagca---ca----
-----------gagagcttgct----------ctcgggtgac-gagcggcg----ga-cg
ggtg-agtaatg-tctggg-aaact-gcct------------gatggagggggat-aact
actggaaacggtagc-----taa-taccgca----taacgt-cgc-----------aaga
-cc-aaag-agggggacc-ttcg----ggcctctt----gcca--tc-aga-tgtgccc-
-aga-tg-ggattag---cta--gtaggtg---gggtaa-cggc-tca--cctaggcg-a
cgatccct-agc-tggtc--t--ga-gaggat-----gacca-gcca-cac--tggaact
g------agacacggtcc--agactcc-t----acggg-aggcag-ca-gtggggaatat
tg-----cacaat----gggcgcaag-cctgatgcag--------ccatgcc-gcgtgta
tg-aagaaggcc-ttcggg--ttgta----agtactttcag---cggggaggaa-ggc-g
ttg-tggttaat-aa-ccacag----cgattga-cgttacccgc---agaagaagca-cc
ggctaa--ctccgtg-ccagcag-ccg-cggtaatac--gga-gggtg-c----aagcgt
ta-a-tc--ggaa-tt--act--gggc-gt-aaagcg-c-acgcagg--cggtctgt-c-
aag-tcgga-tg-tgaaa--t-ccccggggctcaa----cctggg-aac-tgcat-tc-g
-aaactgg-----------c-a-ggct-aga--g-tc-ttgtaga-ggggggta------
------------------------------------------------------------
------------------------------------------------------------
------------------------------------------------------------
-------------gaa-tt-cca-ggt-gtag-cggtg-aaat---gcgtaga---ga-t
ctgg-a-ggaata-ccgg-tgggcg-aaagg--cgg-ccccctgg-acaaaga-ctgacg
-ctca-gg--t--gc----gaaagc----g-t-gg---ggagcaaacagga---ttagat
a-ccct-ggtagt-ccacgcc--gt-aaacgatg-tcga-cttgga--------------
---------------ggttgtg-ccc--ttg----aggcgtggcttcc--ggagctaac-
gcg--ttaag-tcgacc--gcc-t-ggggagtac-ggccgc-aa---ggtt-aaaa---c
t-c-aaatg--aatt----gac--gggggcccg-ca-caa----gcgg-tgg-agcatgt
-gg---tttaattc-gatgcaa-cgcgaagaa--ccttacc-tactctt----gacat-c
cagagaac--tttccagagat-g-gattggtg----ccttc-gggaa--ctctgag--ac
aggtgct-gcat--ggctgtcgt----cagctcgtg-ttgtgaaa-tgttgggt--taag
tcccg-caacg-agcgcaaccc--ttatcc-tttgttgccag-cgg-tccg----gccgg
ga-------a-ctca------------------aagg-agact-gccagt-ga--taaac
t-gg-aggaaggt-gggga--tg-acgt-caagtcatcatggcc-ctta----cgagtag
ggc-taca---cac---gtgctac--aat-ggcg--cat----------ac-aaagagaa
gcg-ac----ctcgcg-agagc----aagc-ggacctcataa------agtgc---gtcg
tagtcc----ggatt-ggagtctg-----caactcg-a---c-tccat--gaagtc--gg
aatcgc-tag-taa-tcgt--agatca----gaa-tgctac--ggt-gaatacg-ttccc
---gggcct----tgtaca-ca-ccgc-ccgtca-c--accat-ggga--g--tgggttg
c-----aaa-ag--------aag--tag-gta-gcttaa----------ccttc--ggg-
agggcgctt------accactttg-----tg-attcatga--ct-ggggtg---------
-------------------------------------------------------
>36
------------------------------------------------------------
---------------a----------------------------gggaccg---------
--------gaaaattgcttgcta---------ctttgccggc-gagcggcg----ga-cg
ggtg-agtaatg-tctggg-aaact-gcct------------gatggagggggat-aact
actggaaacggtagc-----taa-taccgca----taacgt-cgc-----------aaga
-cc-aaag-agggggacc-ttcg----ggcctctt----gcca--tc-aga-tgtgccc-
-aga-tg-ggattag---cta--gtaggtg---gggtaa-cggc-tca--cctaggcg-a
cgatccct-agc-tggtc--t--ga-gaggat-----gacca-gcca-cac--tggaact
g------agacacggtcc--agactcc-t----acggg-aggcag-ca-gtggggaatat
tg-----cacaat----gggcgcaag-cctgatgcag--------ccatgcc-gcgtgta
tg-aagaaggcc-ttcggg--ttgta---aagtactttcag---cggggaggaa-ggc-g
ttg-aggttaat-aa-cctcag----cgattga-cgttacccgc---agaagaagca-cc
ggctaa--ctccgtg-ccagcag-ccg-cggtaatac--aga-gggtg-c----aagcgt
ta-a-tc--ggaa-tt--act--gggc-gt-aaagcg-c-acgcagg--cggtctgt-c-
aag-tcgga-tg-tgaaa--t-cccc-gggctcaa----cctggg-aac-tgcat-tc-g
-aaactgg-----------c-a-ggct-aga--g-tc-ttgtaga-ggggggta------
------------------------------------------------------------
------------------------------------------------------------
------------------------------------------------------------
-------------gaa-tt-ccg-ggt-gtag-cggtg-aaat---gcgtaga---ga-t
ctgg-a-ggaata-ccgg-t-ggcg-aa-gg--cgg-ccccctgg-acaaaga-ctgacg
-ctca-tg--t--gc----gaaagc----g-t-gg---ggagcaaacagga---ttagat
a-ccctgggtagt-ccacgcc--gt-aaacgatg-tcga-cttgga--------------
---------------ggttgtg-ccc--ttg----aagcgtggcttcc-cggagctaac-
gcg--ttaag-tcgacc--gcc-t-ggggagtac-ggccgc-aa---ggtt-aaaa---c
t-c-aaatg--aatt----gac--gggggcccg-ca-caa----gcgg-tgg-agcatgt
-gg---tttaattc-gatgcaa-cgcgaagaa--ccttacc-tactctt----gacat-c
cagagaac--tttccagagat-g-gattggtg----ccttc-gggaa--ctctgag--ac
aggtgct-gcat--ggctgtcgt----cagctcgtg-ttgtgaaa-tgttgggt--taag
tcccg-caacg-agcgcaaccc--ttatcc-tttgttgccag-cgg-tccg----gccgg
ga-------a-ctca------------------aagg-agact-gccagt-ga--taaac
t-gg-aggaaggt-gggga--tg-acgt-caagtcatcatggcc-ctta----cgagtag
ggc-taca---cac---gtgctac--aat-ggcg--cat----------ac-aaagagaa
gcg-ac----ctcgcg-agagc----aagc-ggacctcataa------agtgc---gtcg
tagtcc----ggatt-ggagtctg-----caactcg-a---c-tccat--gaagtc--gg
aatcgc-tag-taattcgt--agatca---------------------------------
---ggatgg----tatacg-ag-ccgc--------c------------------------
------------------------------------------------------------
------------------------------------------------------------
------------------------------------------------------c
>37
-ggggtt-tttt-cctgctc----agattgaacgctg--gcggca--------------g
gcctaaca---cat-g-ca-----------agtcg-----aac-ggtaaca---------
--------ggaagcagcttgctg---------cttcgctgac-gagtggcg----ga-cg
ggtg-agtaatg-tctggg-aaact-gcct------------gatggagggggat-aact
actggaaacggtagc-----taa-taccgca----taacgt-cgc-----------aaga
-cc-aaag-agggggacc-ttcg----ggcctctt----gcca--tc-gga-tgtgccc-
-aga-tg-ggattag---cta--gtaggtg---gggtaa-cggc-tca--cctaggcg-a
cgatccct-agc-tggtc--t--ga-gaggat-----gacca-gcca-cac--tggaact
g------agacacggtcc--agactcc-t----acggg-aggcag-ca-gtggggaatat
tg-----cacaat----gggcgcaag-cctgatgcag--------ccatgcc-gcgtgta
tg-aagaaggcc-ttcggg--ttgta---aagtactttcag---cggggaggaa-ggc-g
ata-aggttaat-aa-cctcgt----cgattga-cgttacccgc---agaagaagca-cc
ggctaa--ctccgtg-ccagcag-ccg-cggtaatac--gga-gggtg-c----aagcgt
ta-a-tc--ggaa-tt--act--gggc-gt-aaagcg-c-acgcagg--cggtctgt-c-
aag-tcgga-tg-tgaaa--t-cccc-gggctcaa----cctggg-aac-tgcat-tc-g
-aaactgg-----------c-a-ggct-aga--g-tc-ttgtaga-ggggggta------
------------------------------------------------------------
------------------------------------------------------------
------------------------------------------------------------
-------------gaa-tt-cca-ggt-gtag-cggtg-aaat---gcgtaga---ga-t
ctgg-a-ggaata-ccgg-t-ggcg-aa-gg--cgg-ccccctgg-acaaaga-ctgacg
-ctca--g--t--gc----gaaagc----g-t-gg---ggagcaaacagga---ttagat
a-ccct-ggtagt-ccacgcc--gt-aaacgatg-tcga-cttgga--------------
---------------ggttgtg-ccc--ttg----aggcgtggcttcc--ggagctaac-
gcg--ttaag-tcgacc--gcc-t-ggggagtac-ggccgc-aa---ggtt-aaaa---c
t-c-aaatg--aatt----gac--gggggcccg-ca-caa----gcgg-tgg-agcatgt
-gg---tttaattc-gatgcaa-cgcgaagaa--ccttacc-tactctt----gacat-c
cagagaac--tttccagagat-g-gattggtg----ccttc-gggaa--ctctgag--ac
aggtgct-gcat--ggctgtcgt----cagctcgtg-ttgtgaaa-tgttgggt--taag
tcccg-caacg-agcgcaaccc--ttatcc-tttgttgccag-cgg-ttag----gccgg
ga-------a-ctca------------------aagg-agact-gccagt-ga--taaac
t-gg-aggaaggtggggga--tg-acgt-caagtcatcatggcc-ctta----cgagtag
ggc-taca---cac---gtgctac--aat-ggcg--cat----------ac-aaagagaa
gcg-ac----ctcgcg-agagc----aagc-ggacctcataa------agtgc---gtcg
tagtccg---ggatt-ggagtctg-----caactcg-a---c-tccat--gaagtc--gg
aatcgc-tag-taa-tcgtg-ggatca----gaa-tgccacg-ggt-gaatacg-ttccc
---cgggcct---tgtaca-cacccgc-ccgtca-c--accat-gggg--agtggggttg
c-----aaa-aa--------gaagtaag-gta-gcttaa----------cccttcgggg-
agggcgctt------accacttttg----tg-attcatga--ct-gggggtga-------
------------tct----------------------------------------
>38
-----------------------------------gc--gttgcg--------------g
agtctaca---cat-g-ca-----------agtcg-----aac-ggtagca---ca----
-----------gagagcttgct----------ctcgggtgac-gagtggcg----ga-cg
ggtg-agtaatg-tctggg-aaact-gcct------------gatggagggggat-aact
actggaaacggtagc-----taa-taccgca----taacgt-cgc-----------aaga
-cc-aaag-agggggacc-ttcg----ggcctctt----gcca--tc-aga-tgtgccc-
-aga-tg-ggattag---cta--gtaggtg---gggtaa-cggc-tca--cctaggcg-a
cgatccct-agc-tggtc--t--ga-gaggat-----gacca-gcca-cac--tggaact
g------agccacgggca--aactctc-t----acggg-aggcag-ca-gtggggaatat
tg-----cacaat----gggcgcaag-cctgatgcag--------ccatgcc-gcgtgta
tg-aagaaggcc-ttcggg--ttgta---aagtactttcag---cggggaggaa-ggt-g
ttg-tggttaat-aa-ccacag----caattga-cgttacccgc---agaagaagca-cc
ggctaa--ctccgtg-ccagcag-ccg-cggtaatac--gga-gggtg-c----aagcgt
ta-a-tc--ggaa-tt--act--gggc-gt-aaagcg-c-acgcagg--cggtctgt-c-
aag-tcgga-tg-tgaaa--t-cccc-gggctcaa----cctggg-aac-tgcat-tc-g
-aaactgg-----------c-a-ggct-gga--g-tc-ttgtaga-ggggggta------
------------------------------------------------------------
------------------------------------------------------------
------------------------------------------------------------
-------------gaa-tt-cca-ggt-gtag-cggtg-aaat---gcgtaga---ga-t
ctgg-a-ggaata-ccgg-t-ggcg-aa-gg--cgg-ccccctgg-acaaaga-ctgacg
-ctca-gg--t--gc----gaaagc----g-t-gg---ggagcaaacagga---ttagat
a-ccct-ggtagt-ccacgcc--gt-aaacgatg-tcga-tttgga--------------
---------------ggttgtg-ccc--ttg----aggcgtggcttcc--ggagctaac-
gcg--ttaaa-tcgacc--gcc-t-ggggagtac-ggccgc-aa---ggtt-aaaa---c
t-c-aaatg--aatt----gac--gggggcccg-ca-caa----gcgg-tgg-agcatgt
-gg---tttaattc-gatgcaa-cgcgaagaa--ccttacc-tggtctt----gacat-c
cacagaac--ttagcagagat-g-cattggtg----ccttc-ggga---ctgtgag--ac
aggtgct-gcat--ggctgtcgt----cagctcgtg-ttgtgaaa-tgttgggt--taag
tcccg-caacg-agcgcaaccc--ttatcc-tttgttgccag-cgg-ttag----gccgg
ga-------a-ctca------------------aagg-agact-gccagt-ga--taaac
t-gg-aggaaggt-gggga--tg-acgt-caagtcatcatggcc-ctta----cgaccag
ggc-taca---cac---gtgctac--aat-ggcg--cat----------ac-aaagagaa
gcg-ac----ctcgcg-agagc----aagc-ggacctcataa------agtgc---gtcg
tagtcc----ggatt-ggagtctg-----caactcg-a---c-tccat--gaagtc--gg
aatcgc-tag-taa-tcgt--agatca----gaa-tgctac--ggt-gaatacg-ttccc
---gggcct----tgtaca-ca-ccgc-ccgtca-c--accat-ggga--g--tgggttg
c-----aaa-ag--------aag--tag-gta-gcttaa----------ccttc--ggg-
agggcgcca------ccacttggg-----tc-aagggg----------------------
-------------------------------------------------------
>39
------------------------------------------------------------
---------------g-------------cagtcg-----ac--ggtagca---ca----
-----------gagagcttgct----------ctcgggtgac-gagtggcg----ga-cg
ggtg-agtaatg-tctggg-aaact-gcct------------gatggagggggat-aact
actggaaacggtagc-----taa-taccgca----taacgt-cgc-----------aaga
-cc-aaag-agggggacc-ttcg----ggcctctt----gcca--tc-aga-tgtgccc-
-aga-tgaggattaggc-tta--gtaggtg---gggtaa-cggc-tca--cctaggcg-a
cgatccct-agc-tagtcgat--ga-gaggat-----gacca-gcca-cac--tggaact
g------agacacggtcc--agactcc-ta---ccggg-aggcag-ca-gtggggaatat
tg-----cacaat----gggcgcaag-cctgatgcag--------ccatgcc-gcgtgta
tg-aagaaggcc-ttcagg--ttgta---aagtactttcag---cggggaggaa-ggt-g
atgaaggttaat-aactcatgt----caattga-cgttacccgc---agaagaagca-cc
ggctaa--ctccgtg-ccagcag-ccg-cggtaatac--gga-gggtg-c----aagcgt
ta-a-tc--ggaa-tt--act--gggc-gt-aaagcg-c-acgcagg--cggtctgt-c-
aag-tcgga-tg-tgaaa--t-cccc-gggctcaa----catggg-aac-tgcat-tc-g
-aaactgg-----------c-a-ggct-aga--g-tc-ttgtaga-ggggggta------
------------------------------------------------------------
------------------------------------------------------------
------------------------------------------------------------
-------------gaa-tt-cca-ggt-gtag-cggtg-aaat---gcgtaga---ga-t
ctgg-a-ggaata-ccgg-t-ggcg-aa-gg--cgg-ccccctgg-acaaaga-ctgacg
-ctca-gg--t--gc----gaaagc----g-t-gg---ggagcaaacagga---ttagat
a-ccct-ggtagt-ccacgcc--gt-aaacgatg-tcga-cttgga--------------
---------------ggttgtg-ccc--ttg----aggcgtggcttcc--ggagctaac-
gcg--ttaag-tcgacc--gcc-t-ggggagtac-ggccgc-aa---ggtt-aaaa---c
t-c-aaatg--aatt----gac--gggggcccg-ca-caa----gcgg-tgg-agcatgt
-gg---tttaattc-gatgcaa-cgcgaagaa--ccttacc-tactctt----gacat-c
cagagaac--ttagcagagat-g-gtttggtg----ccttc-gggaa--ctctgag--ac
aggtgct-gcat--ggctgtcgt----cagctcgtg-ttgtgaaa-tgttgggt--taag
tcccg-caacg-agcgcaaccc--ttatcc-tttgttgccag-cgg-tccg----gccgg
ga-------a-ctca------------------aagg-agact-gccagt-ga--taaac
t-gg-aggaaggt-gggga--tg-acgt-caagtcatcatggcc-ctta----cgagtag
ggc-taca---cac---gtgctac--aat-ggcg--cat----------ac-aaagagaa
gcg-ac----ctcgcg-agagc----aagc-ggacctcataa------agtgc---gtcg
tagtcc----ggatt-ggagtctg-----caactcg-a---c-tccat--gaagtc--gg
aatcgc-tag-taa-tcgt--ggatca----gaa-tgccac--ggt-gaatacg-ttccc
---gggcct----tgtaca-ca-ccgc-ccgtca-c--accat-ggga--g--tgggttg
c-----aaa-ag--------aag--tag-gta-gcttaa----------ccttc--ggg-
agggcgctt------accacttgg------------------------------------
------------------atcaag-------------------------------
>40
------------------------------------------------------------
------------------------------------------------------------
------------------------------------------------------------
---gaactggtg-ctaggg-aaactggcct------------gatggagggggatcaact
actggaaacggtagc-----taa-taccgca----taacgt-cgc-----------aaga
-cc-aaag-agggggacc-ttcg----ggcctctt----gcca--tc-aga-tgtgccc-
-aga-tg-ggattag---cta--gtaggtg---gggtaa-cggc-tca--cctaggcg-a
cgatccct-agc-tggtc--t--ga-gaggat-----gacca-gcca-cac--tggaact
g------agacacggtcc--agactcc-t----acggg-aggcag-ca-gtggggaatat
tg-----cacaat----gggcgcaag-cctgatgcag--------ccatgcc-gcgtgta
tg-aagaaggcc-ttcggg--ttgta---aagtactttcag---cggggaggaa-ggt-g
tta-aggttaat-aa-ccttat----caattga-cgttacccgc---agaagaagca-cc
ggctaa--ctccgtg-ccagcag-ccg-cggtaatac--gga-gggtg-c----aagcgt
ta-a-tc--ggaa-tt--act--gggc-gt-aaagcg-c-acgcagg--cggtctgt-c-
aag-tcgga-tg-tgaaa--t-cccc-gggctcaa----cctggg-aac-tgcat-tc-g
-aaactgg-----------c-a-ggct-aga--g-tc-ttgtaga-ggggggta------
------------------------------------------------------------
------------------------------------------------------------
------------------------------------------------------------
-------------gaa-tt-cca-ggt-gtag-cggtg-aaat---gcgtaga---ga-t
ctgg-a-ggaata-ccgg-t-ggcg-aa-gg--cgg-ccccctgg-acaaaga-ctgacg
-ctca-gg--t--gc----gaaagc----g-t-gg---ggagcaaacagga---ttagat
a-ccct-ggtagt-ccacgcc--gt-aaacgatg-tcga-cttgga--------------
---------------ggttgtg-ccc--ttg----aggcgtggcttcc--ggagctaac-
gcg--ttaag-tcgacc--gcc-t-ggggagtac-ggccgc-aa---ggtt-aaaa---c
t-c-aaatg--aatt----gac--gggggcccg-ca-caa----gcgg-tgg-agcatgt
-gg---tttaattc-gatgcaa-cgcgaagaa--ccttacc-tactctt----gacat-c
cagagaac--ttagcagagat-g-ctttggtg----ccttc-gggaa--ctctgag--ac
aggtgct-gcat--ggctgtcgt----cagctcgtg-ttgtgaaa-tgttgggt--taag
tcccg-caacg-agcgcaaccc--ttatcc-tttgttgccag-cgg-ttcg----gccgg
ga-------a-ctca------------------aagg-agact-gccagt-ga--taaac
t-gg-aggaaggt-gggga--tg-acgt-caagtcatcatggcc-ctta----cgagtag
ggc-taca---cac---gtgctac--aat-ggcg--cat----------ac-aaagagaa
gcg-ac----ctcgcg-agagc----aagc-ggacctcataa------agtgc---gtcg
tagtcc----ggatt-ggagtctg-----caactcg-a---c-tccat--gaagtc--gg
aatcgc-tag-taa-taac--g--------------------------------------
------------------------------------------------------------
------------------------------------------------------------
------------------------------------------------------------
-------------------------------------------------------
>41
-gagttt-gatc-atggctc----agattgaacgctg--gcggca--------------g
gcctaaca---cat-g-ca-----------agtcg-----aac-ggtaaca---------
--------ggaagcagcttgctg---------ctttgctgat-gagtggcg----ga-cg
ggtg-agtaatg-tctggg-aaact-gcct------------gatggagggggat-aact
actggaaacggtagc-----taa-taccgca----taacgt-cgc-----------aaga
-cc-aaag-agggggacc-ttcg----ggcctctt----gcca--tc-gga-tgtgccc-
-aga-tg-ggattag---cta--gtaggtg---gggtaa-cggc-tca--cctaggcg-a
cgatccct-agc-tggtc--t--ga-gaggat-----gacca-gcca-cac--tggaact
g------agacacggtcc--agactcc-t----acggg-aggcag-ca-gtggggaatat
tg-----cacaat----gggcgcaag-cctgatgcag--------ccatgcc-gcgtgta
tg-aagaaggcc-ttcggg--ttgta---aagtactttcag---cggggaggaa-ggt-g
ttg-aggttaat-aa-cctcag----caattga-cgttacccgc---agaagaagca-cc
ggctaa--ctccgtg-ccagcag-ccg-cggtaatac--gga-gggtg-c----aggcgt
ta-a-tc--ggaa-tt--act--gggc-gt-aaagcg-c-acgcagg--cggtctgt-c-
aag-tcgga-tg-tgaaa--t-cccc-gggctcaa----cctggg-aac-tgcat-tc-g
-aaactgg-----------c-a-ggct-aga--g-tc-ttgtaga-ggggggta------
------------------------------------------------------------
------------------------------------------------------------
------------------------------------------------------------
-------------gaa-tt-cca-ggt-gtag-cggtg-aaat---gcgtaaa---ga-t
ctgg-a--gaata-ccgg-t-ggcg-aa--g---cg-gcccctgg-acaaaaa-ctgacc
-ctca-gg--t--gc----gaaagc----g-t-gg---ggagcaaacagga---ttagat
a-ccct-ggtagt-ccac-cc--cc-taacgatg-tcca-ctt-ga--------------
---------------agttgtg-ccc--ttg----aggcgtggcttcc--ggagctaac-
gcg--ttaag-tcgacc--gcc-t-ggggagtac-ggccgc-aa---ggtt-aaaa---c
t-c-aaatg--aatt----gac--gggggcccg-ca-caa----gcgg-tgg-agcatgt
-gg---tttaattc-gatgcaa-cgcgaagaa--ccttacc-tactctt----gacat-c
cagagaac--ttagcagagat-g-ctttggtg----ccttc-gggaa--ctctgag--ac
aggtgct-gcat--ggctgtcgt----cagctcgtg-ttgtgaaa-tgttgggt--taag
tcccg-caacg-agcgcaaccc--ttatcc-tttgttgccag-cgg-ttag----gccgg
ga-------a-ctca------------------aagg-agact-gccagt-ga--taaac
t-gg-aggaaggt-gggga--tg-acgt-caagtcatcatggcc-ctta----cgagtag
ggc-taca---cac---gtgctac--aat-ggcg--cat----------ac-aaagagaa
gcg-ac----ctcgcg-agagc----aagc-ggacctcataa------agtgc---gtcg
tagtcc----ggatt-ggagtctg-----caactcg-a---c-tccat--gaagtc--gg
aatcgc-tag-taa-tcgt--ggatca----gaa-tgccac--ggt-gaatacg-ttccc
---gggcct----tgtaca-ca-ccgc-ccgtca-c--accat-ggga--g--tgggttg
c-----aaa-ag--------aag--tag-gta-gcctaa----------ccttc--ggg-
agggcgctt------accactttg-----tg-attcatga--ct-ggggtgaa-------
------------gtcgt-aacaaggtaa-ccgta---------------------
>42
------------------------------------------------------------
------------at---ca--------atgagctgatcctggc----------tcag---
-------gctggatcacctcctta-------------------gagttgatc-ctggcca
ggtg-gatcact-cttaga-------gtttgatgggactggcgatggaggggatt--act
actggaaacggtagc-----taa-taccgca----taacgt-------------ccaaga
-cc-aaag-tgggggacc-ttcg----ggcctcac----acca--tc-gga-tgtgccc-
-aga-tg-ggattag---cta--gtaggtg---gggtaa-tggc-tca--cctaggcg-a
cgatccct-agc-tggtc--t--ga-gaggat-----gacca-gcca-cac--tggaact
g------agacacggtcc--agactcc-t----acggg-aggcag-ca-gtggggaatat
tg-----cacaat----gggcgcaag-cctgatgcag--------ccatgcc-gcgtgta
tg-aagaaggcc-ttcggg--ttgta---aagtactttcag---cggggaggaa-ggc-g
gtg-aggttaat-aa-cct----gc-cgattga-cgttacccgc---agaagaagca-cc
ggctaa--ctccgtg-ccagcag-ccg-cggtaatac--gga-gggtg-c----aagcgt
ta-a-tc--ggaa-tt--act--gggc-gt-aaagcg-c-acgcagg--cggtctgt-t-
aag-tcaga-tg-tgaaa--t-cccc-gggcttaa----cctggg-aac-tgcat-tt-g
--------a------gag-c-a-ggct-tga--g-tc-tcgtaga-ggggggta------
------------------------------------------------------------
------------------------------------------------------------
------------------------------------------------------------
-------------gaa-tt-cca-ggt-gtag-cggtg-aaat---gcgtaga---ga-t
ctgg-a-ggaata-ccgg-t-ggcg-aa-gg--cgg-ccccctgg-acgaagg-------
-----------------------------a------------------------ttagat
a-ccct-ggtagt-ccacgcc--gt-aaacgatg-tcga-cttgga--------------
---------------ggttgtg-ccc--ttg----aggcgtggcttcc--ggagctaac-
gcg--ttaag-tcgacc--gcc-t-ggggagtac-ggccgc-aa---ggtt-aaaa---c
t-c-aaatg--aatt----gac--gggggcccg-ca-caa----gcgg-tgg-agcatgt
-gg---tttaattc-gatgcaa-cgcgaagaa--ccttacc-tggcctt----gacat-c
cagagaac--ttagcagagat-g-ctttggtg----ccttc-gggaa--ctctgag--ac
aggtgct-gcat--ggc-gtcgt----cagctcgtg-ttgtgaaa-tgttgggt--taag
tcccg-caacg-agcgcaaccc--ttatcc-tttgttgccag-cgg------tcggccgg
ga-------a-ctca------------------aagg-agact-gccggt-ga--taaac
c-gg-aggaaggt-gggga--tg-acgt-caagtcatcatggcc-ctta----cggccag
gc--taca---cac---gtgctac--aatgcgct---------------ac-aaagagaa
gcg------cctcgca-------gacaagc--ggcctcata-------aatgc---gtcg
tagtcc----ggatt-ggagtctg-----caactcg-a---c-tccat--gaagtc--gg
aatcgc-tag-taa-tcgt--agatca----gaa-tgctac--ggt-gaatacg-ttccc
---ggccct----tgtcc--ta-ccgc-ccgtca-c--------------g---------
-------------------------------------------------cct--------
------------------------------------------------------------
-------------------------------------------------------
>43
--------gtgc-gcgacta----ctggacgctgggg--gcggtg--------------c
gtagcgcc---gtg-g-ga-----------attca-----agt---tgaat---tg----
-----------gatagcttgct----------ctcgggtgac-gagtggcg----ga-cg
ggtg-agtaatg-tctggg-aaact-gcct------------gatggagggggat-aact
actggaaacggtagc-----taa-taccgca----taacgt-cgc-----------aaga
-cc-aaag-agggggacc-ttcg----ggcctctt----gcca--tc-aga-tgtgccc-
-aga-tg-ggattag---cta--gtaggtg---gggtaa-cggc-tca--cctaggcg-a
cgatccct-agc-tggtc--t--ga-gaggat-----gacca-gcca-cac--tggaact
g------agacacggtcc--agactcc-t----acggg-aggcag-ca-gtggggaatat
tg-----cacaat----gggcgcaag-cctgatgcag--------ccatgcc-gcgtgta
tg-aagaaggcc-ttcggg--ttgta---aagtactttcag---cggggaggaa-ggc-g
ata-aggttaat-aa-ccttgt----cgattga-cgttacccgc---agaagaagca-cc
ggctaa--ctccgtg-ccagcag-ccg-cggtaatac--gga-gggtg-c----aagcgt
ta-a-tc--ggaa-tt--act--gggc-gt-aaagcg-c-acgcagg--cggtctgt-c-
aag-tcgga-tg-tgaaa--t-cccc-gggctcaa----cctggg-aac-tgcat-tc-g
-aaactgg-----------c-a-ggct-gga--g-tc-ttgtaga-ggggggta------
------------------------------------------------------------
------------------------------------------------------------
------------------------------------------------------------
-------------gaa-tt-cca-ggt-gtag-cggtg-aaat---gcgtaga---ga-t
ctgg-a-ggaata-ccgg-t-ggcg-aa-gg--cgg-ccccctgg-acaaaga-ctgacg
-ctca-gg--t--gc----gaaagc----g-t-gg---ggagcaaacagga---ttagat
a-ccct-ggtagt-ccacgct--gt-aaacgatg-tcga-cttgga--------------
---------------ggttgtt-ccc--ttg----aggagtggcttcc--ggagctaac-
gcg--ttaag-tcgacc--gcc-t-ggggagtac-ggccgc-aa---ggtt-aaaa---c
t-c-aaatg--aatt----gac--gggggcccg-ca-caa----gcgg-tgg-agcatgt
-gg---tttaattc-gatgcaa-cgcgaagaa--ccttacc-tactctt----gacat-c
cacggaac--ttagcagagat-g-ctttggtg----ccttc-gggaa--ccgtgag--ac
aggtgct-gcat--ggctgtcgt----cagctcgtg-ttgtgaaa-tgttgggt--taag
tcccg-caacg-agcgcaaccc--ttatcc-tttgttgccag-cga-ttcg----gtcgg
ga-------a-ctca------------------aagg-agact-gccagt-ga--taaac
t-gg-aggaaggt-gggga--tg-acgt-caagtcatcatggcc-ctta----cgagtag
ggc-taca---cac---gtgctac--aat-ggca--tat----------ac-aaagagaa
gcg-ac----ctcgcg-agagc----aagc-ggacctcataa------agtat---gtcg
tagtcc----ggatt-ggagtctg-----caactcg-a---c-tccat--gaagtc--gg
aatcgc-tag-taa-tcgt--ggatca----gaa-tgccac--ggt-gaatacg-ttccc
---gggcct----tgtaca-ca-ccgc-ccgtca-c--accat-ggga--g--tgggttg
c-----aaa-ag--------aag--tag-gta-gcttaa----------ccttc--ggg-
agggcgctt------accactttg-----tg-attcatga--ct-ggggtgaa-------
------------gtcgt-aacaaggtag-ccga----------------------
>44
--------------------------attgaacgctt--gcggca--------------g
gcctaaca---cat-g-ca-----------agtcg-----aac-ggtagca---ca----
----------gaggagcttgctc---------ctcgggtgac-gagtggcg----ga-cg
ggtg-agtaatg-tctggg-aaact-gcct------------gatggagggggat-aact
actggaaacggtagc-----taa-taccgca----taacgt-cgc-----------aaga
-cc-aaag-agggggacc-ttcg----ggcctctt----gcca--tc-aga-tgtgccc-
-aga-tg-ggattag---cta--gtaggtg---gggtaa-tggc-tca--cctaggcg-a
cgatccct-agc-tggtc--t--ga-gaggat-----gacca-gcca-cac--tgggact
g------agacacggtcc--agactcc-t----acggg-aggcag-ca-gtggggaatat
tg-----cacaat----gggcgcaag-cctgatgcag--------ccatgcc-gcgtgta
tg-aagaaggcc-ttcggg--ttgta---aagtactttcag---cggggaggaa-ggc-g
ttg-cggttaat-aa-ccgcag----cgattga-cgttacccgc---agaagaagca-cc
ggctaa--ctccgtg-ccagcag-ccg-cggtaatac--gga-gggtg-c----aagcgt
ta-a-tc--ggaa-tt--act--gggc-gt-aaagcg-c-acgcagg--cggtctgt-c-
aag-tcgga-tg-tgaaa--t-ccccggggctcaa----cctggg-aac-tgcat-tc-g
-aaactgg-----------c-a-ggct-tga--g-tc-ttgtaga-ggggggta------
------------------------------------------------------------
------------------------------------------------------------
------------------------------------------------------------
-------------gaa-tt-cca-ggt-gtag-cggtg-aaat---gcgtaga---ga-t
ctgg-a-ggaata-ccgg-t-ggcg-aa-gg--cgg-ccccctgg-acaaaga-ctgacg
-ctca-gg--t--gc----gaaagc----g-t-gg---ggagcaaacagga---ttagat
a-ccct-ggtagt-ccacgct--gt-aaacgatg-tcga-cttgga--------------
---------------ggttgtg-ccc--ttg----aggcgtggcttcc--ggagctaac-
gcg--ttaag-tcgacc--gcc-t-ggggagtac-ggccgc-aa---ggtt-aaaa---c
t-c-aaatg--aatt----gac--gggggcccg-ca-caa----gcgg-tgg-agcatgt
-gg---tttaattc-gatgcaa-cgcgaagaa--ccttacc-tactctt----gacat-c
cacggaac--ttgccagagat-g-gcttggtg----ccttc-gggaa--ccgtgag--ac
aggtgct-gcat--ggctgtcgt----cagctcgtg-ttgtgaaa-tgttgggt--taag
tcccg-caacg-agcgcaaccc--ttatcc-tttgttgccag-cgg-ttag----gccgg
ga-------a-ctca------------------aagg-agact-gccagt-ga--taaac
t-gg-aggaaggt-gggga--tg-acgt-caagtcatcatggcc-ctta----cgagtag
ggc-taca---cac---gtgctac--aat-ggcg--cat----------ac-aaagagaa
gcg-ag----ctcgcg-agagc----aagc-ggacctcataa------agtgc---gtcg
tagtcc----ggatc-ggagtctg-----caactcg-a---c-tccgt--gaagtc--gg
aatcgc-tag-taa-tcgt--ggatca----gaa-tgccac--ggt-gaatacg-ttccc
---gggcct---------------------------------------------------
------------------------------------------------------------
------------------------------------------------------------
-------------------------------------------------------
>45
---------------------------------tgga--acggcg--------------g
gcctaaca---cat-g-ca-----------agtcg-----agc-ggtagca---ca----
-----------gggagcttgct----------ctcgggtgac-gagcggcg----ga-cg
ggtg-agtaatg-tctggg-aaact-gcct------------gatggagggggat-aact
actggaaacggtagc-----taa-taccgca----taacgt-cgc-----------aaga
-cc-aaag-agggggacc-ttcg----ggcctctt----gcca--tc-aga-tgtgccc-
-aga-tg-ggattag---cta--gtaggtg---gggtaa-cggc-tca--cctaggcg-a
cgatccct-agc-tggtc--t--ga-gaggat-----gacca-gcca-cac--tggaact
g------agacacggtcc--agactcc-t----acggg-aggcag-ca-gtggggaatat
tg-----cacaat----gggcgcaag-cctgatgcag--------ccatgcc-gcgtgta
tg-aagaaggcc-ttcggg--ttgta---aagtactttcag---cgaggaggaa-ggt-g
ttg-aggttaat-aa-cctcag----caattga-cgttactcgc---agaagaagca-cc
ggctaa--ctccgtg-ccagcag-ccg-cggtaatac--gga-gggtg-c----aagcgt
ta-a-tc--ggaa-tt--act--gggc-gt-aaagcg-c-acgcagg--cggtctgt-c-
aag-tcgga-tg-tgaaa--t-cccc-gggctcaa----cctggg-aac-tgcat-tc-g
-aaactgg-----------c-a-ggct-aga--g-tc-ttgtaga-ggggggta------
------------------------------------------------------------
------------------------------------------------------------
------------------------------------------------------------
-------------gaa-tt-cca-ggt-gtag-cggtg-aaat---gcgtaga---ga-t
ctgg-a-ggaata-ccgg-t-ggcg-aa-gg--cgg-ccccctgg-acaaaga-ctgacg
-ctca-gg--t--gc----gaaagc----g-t-gg---ggagcaaacagga---ttagat
a-ccct-ggtagt-ccacgcc--gt-aaacgatg-tcga-cttgga--------------
---------------ggttgtg-ccc--ttg----aggcgtggcttcc--ggagctaac-
gcg--ttaag-tcgacc--gcc-t-ggggagtac-ggccgc-aa---ggtt-aaaa---c
t-c-aaatg--aatt----gac--gggggcccg-ca-caa----gcgg-tgg-agcatgt
-gg---tttaattc-gatgcaa-cgcgaagaa--ccttacc-tactctt----gacat-c
cagagaac--ttagcagagat-g-ctttggtg----ccttc-gggaa--ctctgag--ac
aggtgct-gcat--ggctgtcgt----cagctcgtg-ttgtgaaa-tgttgggt--taag
tcccg-caacg-agcgcaaccc--ttatcc-tttgttgccag-cgg-tccg----gccgg
ga-------a-ctca------------------aagg-agact-gccagt-ga--taaac
t-gg-aggaaggt-gggga--tg-acgt-caagtcatcatggcc-ctta----cgagtag
ggc-taca---cac---gtgctac--aat-ggcg--cat----------ac-aaagagaa
gcg-ac----ctcgcg-agagc----aagc-ggacctcataa------agtgc---gtcg
tagtcc----ggatt-ggagtctg-----caactcg-a---c-tccat--gaagtc--gg
aatcgc-tag-taa-tcgt--agatca----gaa-tgctac--ggt-gaatacg-ttccc
---gggcct----tgtaca-ca-ccgc-ccgtca-c--accat-aaga--g--tgggttg
c-----aaa-ag--------aag--tag-gta-gcttaa----------ccaac--agg-
acgatgcag------agcctgcag-----a----------------ggatgca-------
------------gcctg-t------------------------------------
>46
-------------ataggttttttatactgacagatg--acgctgcgc----------ag
gcctagca---cat-g-ca-----------cgtcg-----aactggtagca---------
--------ggaagcagcatgctg---------ctccgctgatcgagtggcg----ga-cg
ggtg-agtaatg-tctggg-aatct-gctg------------ataggtgggggat-aact
actggaaacggtagc-----taa-taccgca----taacgtccgc-----------aaga
-cc-aaag-agggggacc-ttcg----ggcctctt----gcca--tc-gga-tgtgccc-
-aga-tg-ggattag---cta--gtaggtg---gggtaa-cggc-tca--cctaggcg-a
cgatccct-agc-tggtc--t--ga-gaggat-----gacca-gcca-cac--tggaact
g------agacacggtcc--agactcc-t----acggg-aggcag-ca-gtggggaatat
tg-----cacaat----gggcgcaag-cctgatgcag--------ccatgcc-gcgtgta
tg-aagaaggcc-ttcggg--ttgta---aagtactttcag---cggggaggaa-ggc-g
ata-aggttaat-aa-ccttgt----cgattga-cgttacccgc---agaagaagca-cc
ggctaa--ctccgtg-ccagcag-ccg-cggtaatac--gga-gggtg-c----aagcgt
ta-a-tc--ggaa-tt--act--gggc-gt-aaagcg-c-acgcagg--cggtttgt-c-
aag-tcgga-tg-tgaaa--t-cccc-gggctcaa----cctggg-aac-tgcat-tc-g
-aaactgg-----------c-a-ggct-aga--g-tc-ttgtaga-ggggggta------
------------------------------------------------------------
------------------------------------------------------------
------------------------------------------------------------
-------------gaa-tt-cca-ggt-gtag-cggtg-aaat---gcgtaga---ga-t
ctgg-a-ggaata-ccgg-t-ggcg-aa-gg--cgg-ccccctgg-acaaaga-ctgacg
-ctca-gg--t--gc----gaaagc----g-t-gg---ggagcaaacagga---ttagat
a-ccct-ggtagt-ccacgcc--gt-aaacgatg-tcga-cttgcc--------------
---------------ggttgtg-ccc--ttg----aggtctgacttcc--gcagctaac-
gcg--ataag-tcgacc--gcc-t-ggggagtac-ggccgc-aa---ggtt-aaaa---c
t-c-aaatg--aatt----gac--gggggcccg-ca-caa----gcgg-tgg-agcatgt
-gg---tttaattc-gatgcaa-cgcgaagaa--ccttacc-tactctt----gacat-c
ctgagaac--ttaccagagat-g-ctttggtg----ccttc-gggaa--ctctgag--ac
aggtgct-gcat--ggctgtcgt----cagctcgtg-ttgtgaaa-tgttgggt--taag
tcccg-caacg-agcgcaaccc--ttatcc-tttgttgccag-cgg-ttcg----gccgg
ga-------a-ctca------------------aagg-agact-gccagt-ga--taaac
t-gg-aggaaggt-gggga--tg-acgt-caagtcatcatggcc-ctta----cgagtag
ggc-taca---cac---gtgctac--aat-ggcg--cat----------ac-aaagagaa
gcg-ac----ctcgcg-agagg----aagc-ggacctcataa------agtgc---gtcg
tagtcc----ggatt-ggagtctg-----caactcg-a---c-tgcat--gaagtc--gg
aatcgc-tag-taa-tcgt--ggatca----gaa-tgccac--ggt-gaatacg-ttccc
---gggcct----tgtaca-ca-ccgc-ccgtca-c--accat-ggga--g--tgggttg
c-----aaa-ag--------aag--tag-gta-gcttaa----------ccttc--ggg-
agggcgctt------accactttg-----tg-attcatga--ct-ggggtg---------
-------------------------------------------------------
>47
---------------------------------------gcggct---------a-----
----------ccat-g-ccttc------------------gac-ggtagca---ca----
-----------gagagtttgc-----------cccgggtgac-gagtggcg----ga-cg
ggtg-agtaatg-tctggg-aaact-gcct------------gatggagggggat-aact
actggaaacggtagc-----taa-taccgca----taacgt-cgc-----------aaga
-cc-aaag-agggggacc-ttcg----ggcctctt----gcca--tc-aga-tgtgccc-
-aga-tg-ggattag---cta--gtaggtg---gggtaa-cggc-tca--cctaggcg-a
cgatccct-agc-tggtc--t--ga-gaggat-----gacca-gcca-cac--tggaact
g------agacacggtcc--agactcc-t----acggg-aggcag-ca-gtggggaatat
tg-----cacaat----gggcgcaag-cctgatgcag--------ccatgcc-gcgtgta
tg-aagaaggcc-ttcggg--ttgta---aagtactttcag---cggggaggaa-ggt-g
ttg-tggttaat-aa-ccacag----caattga-cgttacccgc--agaaagaagcaccg
gcntaa--ctccgtgcccagcagcccgccggtaatacg-ggaggggtg-cca--agccgt
taaa-tc-ggnaa-tt--actgggggcgttaaacgcgcc-acgccag-gcggtctgt-c-
aagtccgggatg-tgaaaa-t-ccccgggcttcaa----cctggg-aac-tgcat-tccg
-aaactgg-----------c-a-ggct-gga--g-tc-ttgtaga-ggggggta------
------------------------------------------------------------
------------------------------------------------------------
------------------------------------------------------------
-------------gaa-tt-cca-ggt-gtag-cggtg-aaat---gcgtaga---ga-t
ctgg-a-ggaata-ccgg-t-ggcg-aa-gg--cgg-ccccctgg-acaaaga-ctgacg
-ctca-gg--t--gc----gaaagc----g-t-gg---ggagcaaacagga---ttagat
a-ccct-ggtagt-ccacgcc--gt-aaacgatg-tcga-tttggga-------------
---------------ggttgtgcccc--ttg----aggcgtggcttcc-nggagctaac-
gcgt-ttaaa-tcgacc--gcc-tgggggagtac-ggccngcaa---ggtt-aaaa---c
t-caaaatg--aatt----gac--gggggcccg-ca-caa----gcgg-tgg-agcatgt
-gt---tttaattc-gatgcaa-cgcggaagaa-ccttacc-tggtctt----gacatgc
cacagaac--tttccagagat-g-gattggtg----ccttgcgggaa--ctgtgag--ac
aggtgct-gcat--ggctgtcgt----cagctcgtg-ttgtgaaa-tgttgggt--taag
tcccg-caacg-agcgcaaccc--ttatcc-tttgttgccag-cgg-ttag----gccgg
ga-------a-ctca------------------aagg-agact-gccagt-ga--taaac
t-gg-aggaaggt-gggga--tg-acgt-caagtcatcatggcc-ctta----cgaccag
ggc-taca---cac---gtgctac--aat-ggcg--cat----------ac-aaagagaa
gcg-ac----ctcgcg-agagc----aagc-ggacctcataa------agtgc---gtcg
tagtcc----ggatt-ggagtctg-----caactcg-a---ctgccat--gaagtc--gg
aatcgc-tag-taa-tcgt--agatca----gaa-tgctac--ggt-gaatacg-ttccc
---gggcct----tgtaca-ca-ccgc-ccgtca-c--accat-ggga--g--tgggttg
c-----aaa-ag--------aag--tag-gta-gttt------------ccttc--ggg-
aaagttccact------------------tg-gtcagcgg--------------------
-------------------------------------------------------
>48
--------------------------------ttgcg--gggggc--------------g
ccggagca---cgt-g-aa-----------agtcg-----aac-ggtagca---ca----
-----------gagagcttgct----------ctcgggtgac-gagtggcg----ga-cg
ggtg-agtaatg-tctggg-aaact-gcct------------gatggagggggat-aact
actggaaacggtagc-----taa-taccgca----taacgt-cgc-----------aaga
-cc-aaag-agggggacc-ttcg----ggcctctt----gcca--tc-aga-tgtgccc-
-aga-tg-ggattag---cta--gtaggtg---gggtaa-cggc-tca--cctaggcg-a
cgatccct-agc-tggtc--t--ga-gaggat-----gacca-gcca-cac--tggaact
g------agacacggtcc--agactcc-t----acggg-aggcag-ca-gtggggaatat
tg-----cacaat----gggcgcaag-cctgatgcag--------ccatgcc-gcgtgta
tg-aagaaggcc-ttcggg--ttgta---aagtactttcag---cggggaggaa-ggt-g
ttg-tggttaat-aa-ccgcag----caattga-cgttacccgc---agaagaagca-cc
ggctaa--ctccgtg-ccagcag-ccg-cggtaatac--gga-gggtg-c----aagcgt
ta-a-tc--ggaa-tt--act--gggc-gt-aaagcg-c-acgcagg--cggtctgt-c-
aag-tcgga-tg-tgaaa--t-cccc-gggctcaa----cctggg-aac-tgcat-tc-g
-aaactgg-----------c-a-ggct-aga--g-tc-ttgtaga-ggggggta------
------------------------------------------------------------
------------------------------------------------------------
------------------------------------------------------------
-------------gaa-tt-cca-ggt-gtag-cggtg-aaat---gcgtaga---ga-t
ctgg-a-ggaata-ccgg-t-ggcg-aa-gg--cgg-ccccctgg-acaaaga-ctgacg
-ctca-gg--t--gc----gaaagc----g-t-gg---ggagcaaacagga---ttagat
a-ccct-ggtagt-ccacgcc--gt-aaacgatg-tcga-cttgga--------------
---------------ggttgtg-ccc--ttg----aggcgtggcttcc--ggagctaac-
gcg--ttaag-tcgacc--gcc-t-ggggagtac-ggccgc-aa---ggtt-aaaa---c
t-c-aaatg--aatt----gac--gggggcccg-ca-caa----gcgg-tgg-agcatgt
-gg---tttaattc-gatgcaa-cgcgaagaa--ccttacc-tactctt----gacat-c
cagagaac--ttaccagagat-g-gattggtg----ccttc-gggaa--ctctgag--ac
aggtgct-gcat--ggctgtcgt----cagctcgtg-ttgtgaaa-tgttgggt--taag
tcccg-caacg-agcgcaaccc--ttatcc-tttgttgccag-cgg-tccg----gccgg
ga-------a-ctca------------------aagg-agact-gccagt-ga--taaac
t-gg-aggaaggt-gggga--tg-acgt-caagtcatcatggcc-ctta----cgagtag
ggc-taca---cac---gtgctac--aat-ggcg--cat----------ac-aaagagaa
gcg-aa----ctcgcg-agagc----aagc-ggacctcataa------agtgc---gtcg
tagtcc----ggatt-ggagtctg-----caactcg-a---c-tccat--gaagtc--gg
aatcgc-tag-taa-tcgt--agatca----gaa-tgctac--ggt-gaatacg-ttccc
---gggcct----tgtaca-ca-ccgc-ccgtca-c--accat-ggga--g--tgggttg
c-----aaa-ag--------aag--tag-gta-gcttaa----------ccttc--ggga
agggcggcc------tactcacca-----at-tccttttc--cc-ca-------------
-------------------------------------------------------
>49
------------------------------------------------------------
--------------------------------gca-----ggc-ggcagcg---ga----
-----------agtagcttgcta---------ctttgccggc-gagcggcg----ga-cg
ggtg-agtaatg-tctggg-aaact-gcct------------gatggagggggat-aact
actggaaacggtagc-----taa-taccgca----taacgt-cgc-----------aaga
-cc-aaag-agggggacc-ttcg----ggcctctt----gcca--tc-aga-tgtgccc-
-aga-tg-ggattag---cta--gtaggtg---gggtaa-cggc-tca--cctaggcg-a
cgatccct-agc-tggtc--t--ga-gaggat-----gacca-gcca-cac--tggaact
g------agacacggtcc--agactcc-t----acggg-aggcag-ca-gtggggaatat
tg-----cacaat----gggcgcaag-cctgatgcag--------ccatgcc-gcgtgta
tg-aagaaggcc-ttcggg--ttgta---aagtactttcag---cggggaggaa-ggt-g
ctg-aggttaat-aa-cctcag----caattga-cgttacccgc---agaagaagca-cc
ggctaa--ctccgtg-ccagcag-ccg-cggtaatac--gga-gggtg-c----aagcgt
ta-a-tc--ggaa-tt--act--gggc-gt-aaagcg-c-acgcagg--cggtctgt-c-
aag-tcgga-tg-tgaaa--t-cccc-gggctcaa----cctggg-aac-tgcat-tc-g
-aaactgg-----------c-a-ggct-aga--g-tc-ttgtaga-ggggggta------
------------------------------------------------------------
------------------------------------------------------------
------------------------------------------------------------
-------------gaa-tt-cca-ggt-gtag-cggtg-aaat---gcgtaga---ga-t
ctgg-a-ggaata-ccgg-t-ggcg-aa-gg--cgg-ccccctgg-acaaaga-ctgacg
-ctca-gg--t--gc----gaaagc----g-t-gg---ggagcaaacagga---ttagat
a-ccct-ggtagt-ccacgcc--gt-aaacgatg-tcga-cttgga--------------
---------------ggttgtg-ccc--ttg----aggcgtggcttcc--ggagctaac-
gcg--ttaag-tcgacc--gcc-t-ggggagtac-ggccgc-aa---ggtt-aaaa---c
t-c-aaatg--aatt----gac--gggggcccg-ca-caa----gcgg-tgg-agcatgt
-gg---tttaattc-gatgcaa-cgcgaagaa--ccttacc-tactctt----gacat-c
cagagaac--ttagcagagat-g-ctttggtg----ccttc-gggaa--ctctgag--ac
aggtgct-gcat--ggctgtcgt----cagctcgtg-ttgtgaaa-tgttgggt--taag
tcccg-caacg-agcgcaaccc--ttatcc-tttgttgccag-cgg-tcag----gccgg
ga-------a-ctca------------------aagg-agact-gccagt-ga--taaac
t-gg-aggaaggt-gggga--tg-acgt-caagtcatcatggcc-ctta----cgagtag
ggc-taca---cac---gtgctac--aat-ggcg--cat----------ac-aaagagaa
gcg-ac----ctcgcg-agagc----aagc-ggacctcataa------agtgc---gtcg
tagtcc----ggatt-ggagtctg-----caactcg-a---c-tccat--gaagtc--gg
aatcgc-tag-taa-tcgt--agatca----gaa-tgctac--ggt-gaatacg-ttccc
---gggcct----tgtaca-ca-ccgc-ccgtca-c--accat-ggga--g--tgggttg
c-----aaa-ag--------aag--tag-gta-gcttaa----------cgtc----gg-
aggcgct-t------accacttgg-----gg-tgcttg----------------------
-------------------------------------------------------
>50
---------------------------------ggcc--gtgcgg--------------c
gggctaca---cat-g-ca------------gtcg-----agc-ggcagcg---ga----
----------gagtagcttgcta---------ctttgccggc-gagcggcg----ga-cg
ggtg-agtaatg-tctggg-aaact-gcct------------gatggagggggat-aact
actggaaacggtagc-----taa-taccgca----taacgt-cgc-----------aaga
-cc-aaag-agggggacc-ttcg----ggcctctt----gcca--tc-aga-tgtgccc-
-aga-tg-ggattag---cta--gtaggtg---gggtaa-cggc-tca--cctaggcg-a
cgatccct-agc-tggtc--t--ga-gaggat-----gacca-gcca-cac--tggaact
g------agacacggtcc--agactcc-t----acggg-aggcag-ca-gtggggaatat
tg-----cacaat----gggcgcaag-cctgatgcag--------ccatgcc-gcgtgta
tg-aagaaggcc-ttcggg--ttgta---aagtactttcag---cggggaggaa-ggt-g
ctg-aggttaat-aa-cctcag----caattga-cgttacccgc---agaagaagca-cc
ggctaa--ctccgtg-ccagcag-ccg-cggtaatac--gga-gggtg-c----aagcgt
ta-a-tc--ggaa-tt--act--gggc-gt-aaagcg-c-acgcagg--cggtctgt-c-
aag-tcgga-tg-tgaaa--t-cccc-gggctcaa----cctggg-aac-tgcat-tc-g
-aaactgg-----------c-a-ggct-aga--g-tc-ttgtaga-ggggggta------
------------------------------------------------------------
------------------------------------------------------------
------------------------------------------------------------
-------------gaa-tt-cca-ggt-gtag-cggtg-aaat---gcgtaga---ga-t
ctgg-a-ggaata-ccgg-t-ggcg-aa-gg--cgg-ccccctgg-acaaaga-ctgacg
-ctca-gg--t--gc----gaaagc----g-t-gg---ggagcaaacagga---ttagat
a-ccct-ggtagt-ccacgcc--gt-aaacgatg-tcga-cttgga--------------
---------------ggttgtg-ccc--ttg----aggcgtggcttcc--ggagctaac-
gcg--ttaag-tcgacc--gcc-t-ggggagtac-ggccgc-aa---ggtt-aaaa---c
t-c-aaatg--aatt----gac--gggggcccg-ca-caa----gcgg-tgg-agcatgt
-gg---tttaattc-gatgcaa-cgcgaagaa--ccttacc-tactctt----gacat-c
cagagaac--ttagcagagat-g-gattggtg----ccttc-gggaa--ctctgag--ac
aggtgct-gcat--ggctgtcgt----cagctcgtg-ttgtgaaa-tgttgggt--taag
tcccg-caacg-agcgcaaccc--ttatcc-tttgttgccag-cgg-tccg----gccgg
ga-------a-ctca------------------aagg-agact-gccagt-ga--taaac
t-gg-aggaaggt-gggga--tg-acgt-caagtcatcatggcc-ctta----cgagtag
ggc-taca---cac---gtgctac--aat-ggcg--cat----------ac-aaagagaa
gcg-ac----ctcgcg-agagc----aagc-ggacctcataa------agtgc---gtcg
tagtcc----ggatt-ggagtctg-----caactcg-a---c-tccat--gaagtc--gg
aatcgc-tag-taa-tcgt--agatca----gaa-tgctac--ggt-gaatacg-ttccc
---gggcct----tgtaca-ca-ccgc-ccgtca-c--accat-ggga--g--tgggttg
c-----aaa-ag--------aag--tag-gta-gcttaa----------ccttc--ggg-
agggcgc-t------accactttg-----ga-tccagtcg--------------------
-------------------------------------------------------
>51
------------------------------------------------------------
---------------------------------cg-----agc-ggtagca---cg----
----------gggt-gcttggt----------cc-gggtgac-gagcggcg----ga-cg
ggtg-agtattg-tgtggg-aaact-gcct------------gatggagggggat-atct
actggaaacggtggc-----taa-taccgca----taacgt-ctc-----------acga
-cc-aaaa-agggggacc-ttct----ggcctctt----gcca--tc-tca-tatgccc-
-cca-tg-ggattat---cta--ttatgtg---gggtaa-cggc-tct--cctatgcg-a
caatacct-atc-tgggc--t--ga-gaggat-----gacca-ccca-cac--tggaact
g------agacacggtcc--acactcc-t----acagg-aggcgg-ca-ctggggaatat
tg-----cgcaat----gggcgcaag-cctgatgcac--------ccctgcc-ccgtgta
tg-aaaaaagcc-ttctgg--ttgta---aagtactttctc---cggggaggaa-agt-g
ttg-aggttaat-aa-cctcac----caattgt-cgttacccgc---acaaaaaaca-cc
ggctaa--ctccctg-ccaccac-ccg-cggtaatac--aga-gggtg-c----gagcgt
ta-a-tc--tcaa-tt--act--gggc-gt-atagcg-c-acacacg--cggtctgt-c-
aag-tcgga-ta-tgaaa--t-cccc-gggctctc----cctggg-aac-tgcgt-tc-g
-aaactgt-----------c-a-ggct-aga--g-tc-ttgtaga-ggggggta------
------------------------------------------------------------
------------------------------------------------------------
------------------------------------------------------------
-------------gaa-tt-ccc-cgt-gtag-cggtg-aaat---gcgtaga---ga-t
ctgg-a-ggaata-tcgg-t-ggcg-aa-gg--cggcccccctgg-acaaaga-ctgacg
-ctca-gg--t--gc----gaaagc----g-t-gg---ggagcaaacagga---ttagat
a-ccct-ggtagt-ccacgcc--gt-aaacgatg-tcga-cttgga--------------
---------------ggttgtg-ccc--ttg----aggcgtggcttcc--ggagctaac-
gcg--ttaag-tcgacc--gcc-t-ggggagtac-ggccgc-aa---ggtt-aaaa---c
t-c-aaatg--aatt----gac--gggggcccg-ca-caa----gcgg-tgg-agcatgt
-gg---tttaattc-gatgcaa-cgcgaagaa--ccttacc-tactctt----gacat-c
cagagaac--tttccagagat-g-gattggtg----ccttc-gggaa--ctctgag--ac
aggtgct-gcat--ggctgtcgt----cagctcgtg-ttgtgaaa-tgttgggt--taag
tcccg-caacg-agcgcaaccc--ttatcc-tttgttgccag-cgg-ttag----gccgg
ga-------a-ctca------------------aagg-agact-gccagt-ga--taaac
t-gg-aggaaggt-gggga--tg-acgt-caagtcatcatggcc-ctta----cgagtag
ggc-taca---cac---gtgctac--aat-ggcg--cat----------ac-aaagagaa
gcg-ac----ctcgcg-agagc----aagc-ggacctcataa------agtgc---gtcg
tagtcc----ggatt-ggagtctg-----caactcg-a---c-tccat--gaagtc--gg
aatcgc-tag-taa-tcgt--agatca----gaa-tgctac--ggt-gaatacg-ttccc
---gggcct----tgtaca-ca-ccgc-ccgtca-c--accat-ggga--g--tgggttg
c-----aaa-ag--------aag--ta---------------------------------
------------------------------------------------------------
-------------------------------------------------------
>52
----------------------------------tgc--gcggct--------------a
acctg-------------c-----------agtcg-----aac-ggtagca---ca----
----------ga-gagcttgct----------ctcgggtgac-gagtggcg----ga-cg
ggtg-agtaatg-tctggg-aaact-gcct------------gatggagggggat-aact
actggaaacggtagc-----taa-taccgca----taacgt-cgc-----------aaga
-cc-aaag-agggggacc-ttcg----ggcctctt----gcca--tc-aga-tgtgccc-
-aga-tg-ggattag---cta--gtaggtg---gggtaa-tggc-tca--cctaggcg-a
cgatccct-agc-tggtc--t--ga-gaggat-----gacca-gcca-cac--tggaact
g------agacacggtcc--agactcc-t----acggg-aggcag-ca-gtggggaatat
tg-----cacaat----gggcgcaag-cctgatgcag--------ccatgcc-gcgtgta
tg-aagaaggcc-ttcggg--ttgta---aagtactttcag---cggggaggaa-ggt-g
ttg-aggttaat-aa-cctcag----caattga-cgttacccgc---agaagaagca-cc
ggctaa--ctccgtg-ccagcag-ccg-cggtaatac--gga-gggtg-c----aagcgt
ta-a-tc--ggaa-tt--act--gggt-gt-aaagcg-c-acgcagg--cggtctgt-c-
aag-tcgga-tg-tgaaa--t-cccc-gggctcaa----cctggg-aac-tgcat-tc-g
-aaactgg-----------c-a-ggct-tga--g-tc-tcgtaga-ggggggta------
------------------------------------------------------------
------------------------------------------------------------
------------------------------------------------------------
-------------gaa-tt-cca-ggt-gtag-cggtg-aaat---gcgtaga---ga-t
ctgg-a-ggaata-ccgg-t-ggcg-aa-gg--cgg-ccccctgg-acgaaga-ctgacg
-ctca-gg--t--gc----gaaagc----g-t-gg---ggagcaaacagga---ttagat
a-ccct-ggtagt-ccacgcc--gt-aaacgatg-tcta-tttgga--------------
---------------ggttgtg-ccc--ttg----aggcgtggcttcc--ggagctaac-
gcg--ttaaa-tagacc--gcc-t-ggggagtac-ggccgc-aa---ggtt-aaaa---c
t-c-aaatg--aatt----gac--gggggcccg-ca-caa----gcgg-tgg-agcatgt
-gg---tttaattc-gatgcaa-cgcgaagaa--ccttacc-tggtctt----gacat-c
cacagaac--tttccagagat-g-gattggtg----ccttc-gggaa--ctgtgag--ac
aggtgct-gcat--ggctgtcgt----cagctcgtg-ttgtgaaa-tgttgggt--taag
tcccg-caacg-agcgcaaccc--ttatcc-tttgttgccag-cgg-tccg----gccgg
ga-------a-ctca------------------aagg-agact-gccagt-ga--taaac
t-gg-aggaaggt-gggga--tg-acgt-caagtcatcatggcc-ctta----cgaccag
ggc-taca---cac---gtgctac--aat-ggca--tat----------ac-aaagagaa
gcg-ac----ctcgcg-agagc----aagc-ggacctcataa------agtat---gtcg
tagtcc----ggatt-ggagtctg-----caactcg-a---c-tccat--gaagtc--gg
aatcgc-tag-taa-tcgt--ggatca----gaa-tgccac--ggt-gaatacg-ttccc
---gggcct----tgtaca-ca-ccgc-ccgtca-c--accat-ggga--g--tgggttg
c-----aaa-ag--------aag--tag-gta-gcttaa----------ccttc--ggg-
agggcgc-t------acca-----------------------------------------
-------------------------------------------------------
>53
------------------------------------g--atggggc-------------n
gcctac-----cnt-g-ca-----------agtcg-----agc-ggtaaca---ca----
-----------gggagcttgct----------cttgggtgac-gagcggcg----ga-cg
ggtg-agtaatg-tctggg-aaact-gcct------------gatggagggggat-aact
actggaaacggtagc-----taa-taccgca----taacgt-cgc-----------aaga
-cc-aaag-agggggacc-ttcg----ggcctctt----gcca--tc-aga-tgtgccc-
-aga-tg-ggattag---cta--gtaggtg---gggtaa-cggc-tca--cctaggcg-a
cgatccct-agc-tggtc--t--ga-gaggat-----gacca-gcca-cac--tggaact
g------agacacggtcc--agactcc-t----acggg-aggcag-ca-gtggggaatat
tg-----cacaat----gggcgcaag-cctgatgcag--------ccatgcc-gcgtgta
tg-aagaaggcc-ttcggg--ttgta---aagtactttcag---cggggaggaa-ggc-g
ata-aggttaat-aa-ccttgt----cgattga-cgttacccgc---agaagaagca-cc
ggctaa--ctccgtg-ccagcag-ccg-cggtaatac--gga-gggtg-c----aagcgt
ataa-tc--ggaa-tt--act--gggc-gt-aaagcg-c-acgcagg--cggtctgt-c-
aag-tcgga-tg-tgaaa--t-cccc-gggctcaa----cctggg-aac-tgcat-tc-g
-aaactgg-----------c-a-ggct-aga--g-tc-ttgtaga-gaggggta------
------------------------------------------------------------
------------------------------------------------------------
------------------------------------------------------------
-------------gaa-tt-cca-ggt-gtag-cggtg-aaat---gcgtaga---ga-t
ctgg-a-ggaata-ccgg-t-ggcg-aa-gg--cgg-ccccctgg-acaaaga-ctgacg
-ctca-gg--t--gc----gaaagc----g-t-gg---ggagcaaacagga---ttagat
a-ccct-ggtagt-ccacgcc--gt-aaacgatg-tcga-cttgga--------------
---------------ggttgtg-ccc--ttg----aggagtggcttcc--ggagctaac-
gcg--ttaag-tcgacc--gcc-t-ggggagtac-ggccgc-aa---ggtt-aaaa---c
t-c-aaatg--aatt----gac--gggggcccg-ca-caa----gcgg-tgg-agcatgt
-gn---tttaattc-gatgcaa-cgcgaagaa--ccttacc-tactctt----gacat-c
catagaac--ttagcagagat-g-ctttggtg----ccttc-gggaa--ctctgag--ac
aggtgct-gcat--ggctgtcgt----cagctcgtg-ttgtgaaa-tgttgggt--taag
tcccg-caacg-agcgcaaccc--ttatcc-tttgttgccag-cgg-ttag----gccgg
ga-------a-ctca------------------aagg-agact-gccagt-ga--taaac
t-gg-aggaaggt-gggga--tg-acgt-caagtcatcatggcc-ctta----cgagtag
ggc-taca---cac---gtgctac--aat-ggcg--cat----------ac-aaagagaa
gcg-ac----ctcgcg-agagc----aagc-ggacctcataa------agtgc---gtcg
tagtcc----ggatt-ggagtctg-----caactcg-a---c-tccat--gaagtc--gg
aatcgc-tag-taa-tcgt--agatca----gaa-tgctac--ggt-gaatacg-ttccc
---gggcct----tgtaca-ca-ccgc-ccgtca-c--accat-ggga--g--tgggttg
c-----aaa-ag--------aag--tag-gta-gcttaa----------ccttc--ggg-
agggcgctt------accactttg-----tg-a-tcatga--ct-ggggtgaa-------
------------gtcga-agc----------------------------------
>54
-----------------------gaaggttacccctg--gcggct--------------g
cataca-----cat-g-ca-----------agtcg-----agc-ggtagca---ca----
-----------gagagcttgct----------ctcgggtgac-gagcggcg----ga-cg
ggtg-agtaatg-tctggg-aaact-gcct------------gatggagggggat-aact
actggaaacggtagc-----taa-taccgca----taacgt-cgc-----------aaga
-cc-aaag-agggggacc-ttcg----ggcctctt----gcca--tc-aga-tgtgccc-
-aga-tg-ggattag---cta--gtaggtg---gggtaa-cggc-tca--cctaggcg-a
cgatccct-agc-tggtc--t--ga-gaggat-----gacca-gcca-cac--tggaact
g------agacacggtcc--agactcc-t----acggg-aggcag-ca-gtggggaatat
tg-----cacaat----gggcgcaag-cctgatgcag--------ccatgcc-gcgtgta
tg-aagaaggcc-ttcggg--ttgta---aagtactttcag---cggggaggaa-ggt-g
ctg-aggttaat-aa-cctcag----caattga-cgttacccgc---agaagaagca-cc
ggctaa--ctccgtg-ccagcag-ccg-cggtaatac--gga-gggtg-c----aagcgt
ta-a-tc--ggaa-tt--act--gggc-gt-aaagcg-c-acgcagg--cggtctgt-c-
aag-tcgga-tg-tgaaa--t-cccc-gggctcaa----cctggg-aac-tgcat-tc-g
-aaactgg-----------c-a-ggct-aga--g-tc-ttgtaga-ggggggta------
------------------------------------------------------------
------------------------------------------------------------
------------------------------------------------------------
-------------gaa-tt-cca-ggt-gtag-cggtg-aaat---gcgtaga---ga-t
ctgg-a-ggaata-ccgg-t-ggcg-aa-gg--cgg-ccccctgg-acaaaga-ctgacg
-ctca-gg--t--gc----gaaagc----g-t-gg---ggagcaaacagga---ttagat
a-ccct-ggtagt-ccacgcc--gt-aaacgatg-tcga-cttgga--------------
---------------ggttgtg-ccc--ttg----aggcgtggcttcc--ggagctaac-
gcg--ttaag-tcgacc--gcc-t-ggggagtac-ggccgc-aa---ggtt-aaaa---c
t-c-aaatg--aatt----gac--gggggcccg-ca-caa----gcgg-tgg-agcatgt
-gg---tttaattc-gatgcaa-cgcgaagaa--ccttacc-tactctt----gacat-c
cagagaac--tttccagagat-g-gattggtg----ccttc-gggaa--ctctgag--ac
aggtgct-gcat--ggctgtcgt----cagctcgtg-ttgtgaaa-tgttgggt--taag
tcccg-caacg-agcgcaaccc--ttatcc-tttgttgccag-cgg-tccg----gccgg
ga-------a-ctca------------------aagg-agact-gccagt-ga--taaac
t-gg-aggaaggt-gggga--tg-acgt-caagtcatcatggcc-ctta----cgagtag
ggc-taca---cac---gtgctac--aat-ggcg--cat----------ac-aaagagaa
gcg-ac----ctcgcg-agagc----aagc-ggacctcataa------agtgc---gtcg
tagtcc----ggatt-ggagtctg-----caactcg-a---c-tccat--gaagtc--gg
aatcgc-tag-taa-tcgt--agatca----gaa-tgctac--ggt-gaatacg-ttccc
---gggcct----tgtaca-ca-ccgc-ccgtca-c--accat-ggga--g--tgggttg
c-----aaa-ag--------aag--tag-gta-gcttaa----------ccttc--ggg-
agggcgtat------tatacacta-----tg-atcggccg--g-----------------
-------------------------------------------------------
>55
-----------------------------------ac--atgcgg--------------g
ggcctaac---act-t-gc-----------agtcg-----aac-ggtaaca---gg----
-----------agcagcttgctg---------cttcgctgac-gagtggcg----ga-cg
ggtg-agtaatg-tctggg-aaact-gcct------------gatggagggggat-aact
actggaaacggtagc-----taa-taccgca----taacgt-cgc-----------aaga
-cc-aaag-agggggacc-ttcg----ggcctctt----gcca--tc-gga-tgtgccc-
-aga-tg-ggattag---cta--gtaggtg---gggtaa-cggc-tca--cctaggcg-a
cgatccct-agc-tggtc--t--ga-gaggat-----gacca-gcca-cac--tggaact
g------agacacggtcc--agactcc-t----acggg-aggcag-ca-gtggggaatat
tg-----cacaat----gggcgcaag-cctgatgcag--------ccatgcc-gcgtgta
tg-aagaaggcc-ttcggg--ttgta---aagtactttcag---cggggaggaa-ggt-g
ttg-aggttaat-aa-cctcag----caattga-cgttacccgc---agaagaagca-cc
ggctaa--ctccgtg-ccagcag-ccg-cggtaatac--gga-gggtg-c----aagcgt
ta-a-tc--ggaa-tt--act--gggc-gt-aaagcg-c-acgcagg--cggtctgt-c-
aag-tcgga-tg-tgaaa--t-cccc-gggctcaa----cctggg-aac-tgcat-tc-g
-aaactgg-----------c-a-ggct-aga--g-tc-ttgtaga-ggggggta------
------------------------------------------------------------
------------------------------------------------------------
------------------------------------------------------------
-------------gaa-tt-cca-ggt-gtag-cggtg-aaat---gcgtaga---ga-t
ctgg-a-ggaata-ccgg-t-ggcg-aa-gg--cgg-ccccctgg-acaaaga-ctgacg
-ctca-gg--t--gc----gaaagc----g-t-gg---ggagcaaacagga---ttagat
a-ccct-ggtagt-ccacgcc--gt-aaacgatg-tcga-cttgga--------------
---------------ggttgtg-ccc--ttg----aggcgtggcttcc--ggagctaac-
gcg--ttaag-tcgacc--gcc-t-ggggagtac-ggccgc-aa---ggtt-aaaa---c
t-c-aaatg--aatt----gac--gggggcccg-ca-caa----gcgg-tgg-agcatgt
-gg---tttaattc-gatgcaa-cgcgaagaa--ccttacc-tactctt----gacat-c
cagagaac--ttagcagagat-g-gattggtg----ccttc-gggaa--ctctgag--ac
aggtgct-gcat--ggctgtcgt----cagctcgtg-ttgtgaaa-tgttgggt--taag
tcccg-caacg-agcgcaaccc--ttatcc-tttgttgccag-cgg-ttag----gccgg
ga-------a-ctca------------------aagg-agact-gccagt-ga--taaac
t-gg-aggaaggt-gggga--tg-acgt-caagtcatcatggcc-ctta----cgagtag
ggc-taca---cac---gtgctac--aat-ggcg--cat----------ac-aaagagaa
gcg-ac----ctcgcg-agagc----aagc-ggacctcataa------agtgc---gtcg
tagtcc----ggatt-ggagtctg-----caactcg-a---c-tccat--gaagtc--gg
aatcgc-tag-taa-tcgt--ggatca----gaa-tgccac--ggt-gaatacg-ttccc
---gggcct----tgtaca-ca-ccgc-ccgtca-c--accat-ggga--g--tgggttg
c-----aaa-ag--------aag--tag-gta-gcttaa----------ccttc--ggg-
agggcgcta------accactttg-----ga-ttccgagg--g-----------------
-------------------------------------------------------
>56
agagttt-gatc-ctggctc----agattgaacgctg--gcggca--------------g
gcctaaca---cat-g-ca-----------agtcg-----agc-ggtaaca---ca----
-----------gggagcttgct----------cctgggtgac-gagcggcg----ga-cg
ggtg-agtaatg-tctggg-aaact-gccc------------gatggagggggat-aact
actggaaacggtagc-----taa-taccgca----taatgt-cgc-----------aaga
-cc-aaag-agggggacc-ttcg----ggcctctt----gcca--tc-gga-tgtgccc-
-aga-tg-ggattag---cta--gtaggtg---gggtaa-cggc-tca--cctaggcg-a
cgatccct-agc-tggtc--t--ga-gaggat-----gacca-gcca-cac--tggaact
g------agacacggtcc--agactcc-t----acggg-aggcag-ca-gtggggaatat
tg-----cacaat----gggcgcaag-cctgatgcag--------ccatgcc-gcgtgta
tg-aagaaggcc-ttcggg--ttgta---aagtactttcag---cgaggaggaa-ggc-a
tta-aggttaat-aa-ccttgg----tgattga-cgttactcgc---agaagaagca-cc
ggctaa--ctccgtg-ccagcag-ccg-cggtaatac--gga-gggtg-c----aagcgt
ta-a-tc--ggaa-tt--act--gggc-gt-aaagcg-c-acgcagg--cggtctgt-c-
aag-tcgga-tg-tgaaa--t-cccc-gggctcaa----cctggg-aac-tgcat-tc-g
-aaactgg-----------c-a-ggct-aga--g-tc-ttgtaga-ggggggta------
------------------------------------------------------------
------------------------------------------------------------
------------------------------------------------------------
-------------gaa-tt-cca-ggt-gtag-cggtg-aaat---gcgtaga---ga-t
ctgg-a-ggaata-ccgg-t-ggcg-aa-gg--cgg-ccccctgg-acaaaga-ctgacg
-ctca-gg--t--gc----gaaagc----g-t-gg---ggagcaaacagga---ttagat
a-ccct-ggtagt-ccacgcc--gt-aaacgatg-tcga-tttgga--------------
---------------ggttgtt-ccc--ttg----aggagtggcttcc--ggagctaac-
gcg--ttaaa-tcgacc--gcc-t-ggggagtac-ggccgc-aa---ggtt-aaaa---c
t-c-aaatg--aatt----gac--gggggcccg-ca-caa----gcgg-tgg-agcatgt
-gg---tttaattc-gatgcaa-cgcgaagaa--ccttacc-tactttt----gacat-c
cagagaac--tttccagagat-g-gattggtg----ccttc-gggaa--ctctgag--ac
aggtgct-gcat--ggctgtcgt----cagctcgtg-ttgtgaaa-tgttgggt--taag
tcccg-caacg-agcgcaaccc--ttatcc-tttgttgccag-cgg-ttcg----gccgg
ga-------a-ctcg------------------aagg-agact-gccagt-ga--taaac
t-gg-aggaaggt-gggga--tg-acgt-caagtcatcatggcc-ctta----cgagtag
ggc-taca---cac---gtgctac--aat-ggca--tat----------ac-aaagagaa
gcg-ac----ctcgcg-agagc----aagc-ggacctcataa------agtat---gtcg
tagtcc----ggatt-ggagtctg-----caactcg-a---c-tccat--gaagtc--gg
aatcgc-tag-taa-tcgt--agatca----gaa-tgctac--ggt-gaatacg-ttccc
---gggcct----tgtaca-ca-ccgc-ccgtca-c--accat-ggga--g--tgggttg
c-----aaa-ag--------aag--tag-gta-gcttaa----------ccttc--ggg-
agggcgctt------accactttg-----tg-attcatga--ct-ggggtgaa-------
------------gtcgt-aacaaggtaa-ccgtaggggaacctgcggctg-----
>57
---gttt-gatc-atggctc----agattgaacgctg--atggca--------------g
gcctaaca---cat-g-ca-----------agtcg-----aac-ggtagca---ca----
-----------gagagcttgct----------ctcgggtgac-gagtggcg----ga-cg
tgtg-agtaatg-tctggg-aaact-gcct------------gatggagggggat-aact
aatggaaacggtaac-----taa-taccgca----taatgt-cgc-----------aaga
-cc-aaag-agggggacc-ttcg----ggcctctt----gcca--tc-aga-tgtgccc-
-aga-tg-ggattag---cta--gtaggtg---gggtaa-tggc-tca--cctaggca-a
cgatccct-atc-tggtc--t--ga-gaggat-----gacca-gcca-cac--tggaact
g------agacacggtcc--agactac-t----acggg-aggcag-ca-gtggggaatat
tg-----cacaat----gggcgcaag-cctgaagcag--------ccgtgcc-gcctgta
tg-aagaaggtc-ttcggg--ttgta---aagtactttcag---cggggaggaa-ggt-g
ttg-tggttaat-aa-ccacag----caattga-cgttacccgc---agaagaagca-cc
ggctaa--ctccgtg-ccagcag-ccg-cggtaatac--gga-gggtg-c----aagcgt
ta-a-tc--ggaa-tt--act--gggc-gt-aaagcg-c-acgcagg--cggtctgt-c-
aag-tcgga-tg-tgaaa--t-cccc-gggctcaa----cctggg-aac-tgcat-ac-g
-aaactgg-----------c-a-ggct-aga--g-tc-ttgtaga-ggggggta------
------------------------------------------------------------
------------------------------------------------------------
------------------------------------------------------------
-------------gaa-tt-cca-ggt-gtag-cggtg-aaat---gcgtaga---ga-t
ctgg-a-ggaata-ccgg-t-ggcg-aa-gg--cgg-ccccctgg-acaaaga-ctgacg
-ctca-gg--t--gc----gaaagc----g-t-gg---ggagcaaacagga---ttagat
a-ccct-ggtagt-ccacgcc--gt-aaacgatg-tcga-cttgga--------------
---------------ggttgtt-ccc--ttg----aggagtggcttcc--ggagctaac-
gcg--ttaag-tcgacc--gcc-t-ggggagtac-ggccgc-aa---ggtt-aaaa---c
t-c-aaatg--aatt----gac--tggggcccg-ca-caa----gcgg-tgg-agcatgt
-gg---tttaattc-gatgcaa-cgcgaaaaa--ccttacc-tactctt----gacat-c
cagagaac--ttagcagagat-g-ctttggtg----ccttc-gggaa--ctctgag--ac
aggtgct-gcat--ggctgtcgt----cagctcgtg-ttgtgaaa-tgttgggt--taag
tccca-caacg-agcgcaaccc--ttatcc-tttgttgccag-cgg-tccg----gccgg
ga-------a-ctca------------------aagg-agact-gccagt-ga--tagac
t-gg-aggaaggt-gggga--tg-acgt-caagtcatcatggcc-ctta----cgagtag
ggc-taca---cac---gtgctac--aat-ggcg--cat----------ac-aaagagaa
gcg-ac----ctcgcg-agagc----aagc-ggacctcataa------agtgc---gtcg
tagtcc----ggatt-ggagtctg-----caactcg-a---c-tccat--gaaatc--gg
aatcgc-tag-taa-tcgt--agatca----gaa-tgctac--ggt-gaatacg-ttccc
---gggcct----tgtaca-ca-ccgc-ccgtca-c--accat-ggga--g--tgggtcg
c-----aaa-ag--------aag--tag-gta-gcttaa----------ccttc--ggg-
agggcgctt------accactttg-----tg-attcatga--ct-ggggtgaa-------
------------gtcgt-aac----------------------------------
>58
------------------------------------------------------------
ttttcgaa---gca-g-ta-----------agtcg-----aca-ggcaacntgccg----
----------ga-gagcttgct----------ctcgggtgac-gagtggcg----ga-cg
ggtg-agtaatg-tctggg-aaact-gcct------------gatggagggggat-aact
actggaaacggtagc-----taa-taccgca----taacgt-cgc-----------aaga
-cc-aaag-agggggacc-ttcg----ggcctctt----gcca--tc-aga-tgtgccc-
-aga-tg-ggattag---cta--gtaggtg---gggtaa-cggc-tca--cctaggcg-a
cgatccct-agc-tggtc--t--ga-gaggat-----gacca-gcca-cac--tggaact
g------agacacggtcc--agactcc-t----acggg-aggcag-ca-gtggggaatat
tg-----cacaat----gggcgcaag-cctgatgcag--------ccatgcc-gcgtgta
tg-aagaaggcc-ttcggg--ttgta---aagtactttcag---cggggaggaa-ggt-g
ttg-tggttaat-aa-ccacag----caattga-cgttacccgc---agaagaagca-cc
ggctaa--ctccgtg-ccagcag-ccg-cggtaatac--gga-gggtg-c----aagcgt
ta-a-tc--ggaa-tt--act--gggc-gt-aaagcg-c-acgcagg--cggtctgt-c-
aag-tcgga-tg-tgaaa--t-cccc-gggctcaa----cctggg-aac-tgcat-tc-g
-aaactgg-----------c-a-ggct-aga--g-tc-ttgtaga-ggggggta------
------------------------------------------------------------
------------------------------------------------------------
------------------------------------------------------------
-------------gaa-tt-cca-ggt-gtag-cggtg-aaat---gcgtaga---ga-t
ctgg-a-ggaata-ccgg-t-ggcg-aa-gg--cgg-ccccctgg-acaaaga-ctgacg
-ctca-gg--t--gc----gaaagc----g-t-gg---ggagcaaacagga---ttagat
a-ccct-ggtagt-ccacgcc--gt-aaacgatg-tcga-cttgga--------------
---------------ggttgtg-ccc--ttg----aggcgtggcttcc--ggagctaac-
gcg--ttaag-tcgacc--gcc-t-ggggagtac-ggccgc-aa---ggtt-aaaa---c
t-c-aaatg--aatt----gac--gggggcccg-ca-caa----gcgg-tgg-agcatgt
-gg---tttaattc-gatgcaa-cgcgaagaa--ccttacc-tactctt----gacat-c
cagagaac--tttccagagat-g-gattggtg----ccttc-gggaa--ctctgag--ac
aggtgct-gcat--ggctgtcgt----cagctcgtg-ttgtgaaa-tgttgggt--taag
tcccg-caacg-agcgcaaccc--ttatcc-tttgttgccag-cgg-tccg----gccgg
ga-------a-ctca------------------aagg-agact-gccagt-ga--taaac
t-gg-aggaaggt-gggga--tg-acgt-caagtcatcatggcc-ctta----cgagtag
ggc-taca---cac---gtgctac--aat-ggcg--cat----------ac-aaagagaa
gcg-aa----ctcgcg-agagc----aagc-ggacctcataa------agtgc---gtcg
tagtcc----ggatt-ggagtctg-----caacttg-a---c-tccat--gaagtc--gg
aatcgc-tag-taa-tcgc--ggatcg----gaa-tgccac--ggg-gactacg-ttccc
---ggccct----gggccc-cc-ccgc-ccggca-c--ggcca-tggg--a--gtgggtt
c-----aaa-ag--------aag--ta--gga-gctaact---------ctgtt--cag-
gtcgcagcg------agctgaaaa-----a------------------------------
-------------------------------------------------------
>59
------------------------------------------------------------
----------------------------------------agc-ggtagca---ca----
-----------gagagcttgct----------ctcgggtgac-gagcgc------ga-cg
ggtg-agtaatg-tctggg-aaact-gccc------------gatggagggggat-aact
actggaaacggtagc-----taa-taccgca----taacgt-cgc-----------aaga
-cc-aaag-agggggacc-ttcg----ggcctctt----gcca--tc-gga-tgtgccc-
-aga-tg-ggattag---cta--gtaggtg---gggtaa-cggc-tca--cctaggcg-a
cgatccct-agc-tggtc--t--ga-gaggat-----gacca-gcca-cac--tggaact
g------agacacggtcc--agactcc-t----acggg-aggcag-ca-gtggggaatat
tg-----cacaat----gggcgcaag-cctgatgcag--------ccatgcc-gcgtgta
tg-aagaaggcc-ttcggg--ttgta---aagtactttcag---cggggaggaa-ggt-g
atg-aggttaat-aa-cctcag----caattga-cgttacccgc---agaagaagca-cc
ggctaa--ctccgtg-ccagcag-ccg-cggtaatac--gga-gggtg-c----aagcgt
ta-a-tc--ggaa-tt--act--gggc-gt-aaagcg-c-acgcagg--cggtctgt-c-
aag-tcgga-tg-tgaaa--t-cccc-gggctcaa----cctggg-aac-tgcat-tc-g
-aaactgg-----------c-a-ggct-tga--g-tc-tcgtaga-ggggggta------
------------------------------------------------------------
------------------------------------------------------------
------------------------------------------------------------
-------------gaa-tt-cca-ggt-gtag-cggtg-aaat---gcgtaga---ga-t
ctgg-a-ggaata-ccgg-t-ggcg-aa-gg--cgg-ccccctgg-acgaaga-ctgacg
-ctca-gg--t--gc----gaaagc----g-t-gg---ggagcaaacagga---ttagat
a-ccct-ggtagt-ccacgcc--gt-aaacgatg-tcta-tttgga--------------
---------------ggttgtg-ccc--ttg----aggcgtggcttcc--ggagctaac-
gcg--ttaaa-tagacc--gcc-t-ggggagtac-ggccgc-aa---ggtt-aaaa---c
t-c-aaatg--aatt----gac--gggggcccg-ca-caa----gcgg-tgg-agcatgt
-gg---tttaattc-gatgcaa-cgcgaagaa--ccttacc-tactctt----gacat-c
cagagaac--ttagcagagat-g-ctttggtg----ccttc-gggaa--ctctgag--ac
aggtgct-gcat--ggctgtcgt----cagctcgtg-ttgtgaaa-tgttgggt--taag
tcccg-caacg-agcgcaaccc--ttatcc-tttgttgccag-cgg-ttag----gccgg
ga-------a-ctca------------------aagg-agact-gccagt-ga--taaac
t-gg-aggaaggt-gggga--tg-acgt-caagtcatcatggcc-ctta----cgagtag
ggc-taca---cac---gtgctac--aat-ggcg--tat----------ac-aaagagaa
gcg-ac----ctcgcg-agagc----aagc-ggacctcataa------agtac---gtcg
tagtcc----ggatt-ggagtctg-----caactcg-a---c-tccat--gaagtc--gg
aatcgc-tag-taa-tcgt--ggatca----gaa-tgcttc--ggt-gaatacg-ttccc
---gggcct----tgtaca-ca-ccgc-cc-tcc-t--attgc-aggg--g---------
------------------------------------------------------------
ag----------------------------------------------------------
-------------------------------------------------------
>60
---------------------------ttgaacgctg--gcggca--------------g
gcctaaca---cat-g-ca-----------agtcg-----aac-ggtagca---ca----
----------gaggagcttgctc---------cttgggtgac-gagtggcg----ga-cg
ggtg-agtaatg-tctggg-aaact-gcct------------gatggagggggat-aact
actggaaacggtagc-----taa-taccgca----taacgt-cgc-----------aaga
-cc-aaag-tgggggacc-ttcg----ggcctcac----acca--tc-gga-tgtgccc-
-aga-tg-ggattag---cta--gtaggtg---gggtaa-tggc-tca--cctaggcg-a
cgatccct-agc-tggtc--t--ga-gaggat-----gacca-gcca-cac--tggaact
g------agacacggtcc--agactcc-t----acggg-aggcag-ca-gtggggaatat
tg-----cacaat----gggcgcaag-cctgatgcag--------ccatgcc-gcgtgta
tg-aagaaggcc-ttcggg--ttgta---aagtactttcag---cggggaggaa-ggc-g
gtg-aggttaat-aa-cctcgc----cgattga-cgttacccgc---agaagaagca-cc
ggctaa--ctccgtg-ccagcag-ccg-cggtaatac--gga-gggtg-c----aagcgt
ta-a-tc--ggaa-tt--act--gggc-gt-aaagcg-c-acgcagg--cggtctgt-c-
aag-tcgga-tg-tgaaa--t-cccccgggctcaa----cccggg-aac-tgcat-tc-g
-aaactgg-----------c-a-ggct-aga--g-tc-ttgtaga-ggggggta------
------------------------------------------------------------
------------------------------------------------------------
------------------------------------------------------------
-------------gaa-tt-cca-ggt-gtag-cggtg-aaat---gcgtaga---ga-t
ctgg-agggaata-ccgg-t-ggcg-aa-gg--cgg-ccccctgg-acaaaga-ctgacg
-ctca-gg--t--gc----gaaagc----g-t-gg---ggagcaaacagga---ttagat
a-ccct-ggtagt-ccacgcc--gt-aaacgatg-tcga-cttgga--------------
---------------ggctgtt-ccc--ttg----aggagtggcttcc--ggagctaac-
gcg--ttaag-tcgacc--gcc-t-ggggagtac-ggccgc-aa---ggtt-aaaa---c
t-c-aaatg--aatt----gac--gggggcccg-ca-caa----gcgg-tgg-agcatgt
-gg---tttaattc-gatgcaa-cgcgaagaa--ccttacc-tactctt----gacat-c
cagagaac--ttggcagagat-g-ctttggtg----ccttc-gggaa--ctctgag--ac
aggtgct-gcat--ggctgtcgt----cagctcgtg-ttgtgaaa-tgttgggt--taag
tcccg-caacg-agcgcaaccc--ttatcc-tttgttgccag-cgg-ttcg----gccgg
ga-------a-ctca------------------aagg-agact-gccggt-ga--taaac
c-gg-aggaaggt-gggga--tg-acgt-caagtcatcatggcc-ctta----cggccag
ggc-taca---cac---gtgctac--aat-ggcg--cat----------ac-aaagagaa
gcg-ac----ctcgcg-agagc----aagc-ggacctcataa------agtgc---gtcg
tagtcc----ggatt-ggagtctg-----caactcg-a---c-tccat--gaagtc--gg
aatcgc-tag-taa-tcgt--agatca----gaa-tgctac--ggt-gaatacg-ttccc
---gggcct----tgtaca-ca-ccgc-c-------------------------------
------------------------------------------------------------
------------------------------------------------------------
-------------------------------------------------------
>61
------------------------------------------------------------
------------------------------------------------------------
-------------------------------------------------cg----ga-cg
ggtg-agtaatg-tctggg-aaact-gcct------------gatggagggggat-aact
actggaaacggtagc-----taa-taccgca----taacgt-cgc-----------aaga
-cc-aaag-agggggacc-ttcg----ggcctctt----gcca--tc-aga-tgtgccc-
-aga-tg-ggattag---cta--gtaggtg---gggtaa-cggc-tca--cctaggcg-a
cgatccct-agc-tggtc--t--ga-gaggat-----gacca-gcca-cac--tggaact
g------agacacggtcc--agactcc-t----acggg-aggcag-ca-gtggggaatat
tg-----cacaat----gggcgcaag-cctgatgcag--------ccatgcc-gcgtgta
tg-aagaaggcc-ttcggg--ttgta---aagtactttcag---cggggaggaa-ggt-g
ttg-aggttaat-aa-cctcag----caattga-cgttacccgc---agaagaagca-cc
ggctaa--ctccgtg-ccagcag-ccg-cggtaatac--gga-gggtg-c----aagcgt
ta-a-tcggggaa-tt--actg-gggc-gt-aaagcg-c-acgcagg--cggtctgt-c-
aag-tcgga-tg-tgaaa--t-cccc-gggctcaa----cctggg-aac-tgcat-tc-g
-aaactgg-----------c-a-ggct-aga--g-tc-ttgtaga-ggggggta------
------------------------------------------------------------
------------------------------------------------------------
------------------------------------------------------------
-------------gaa-tt-cca-ggt-gtag-cggtg-aaat---gcgtaga---ga-t
ctgg-a-ggaata-ccgg-t-ggcg-aa-gg--cgg-ccccctgg-acaaaga-ctgacg
-ctca-gg--t--gc----gaaagc----a-g-tggccggagcaaacagga---ttagat
a-ccct-ggtagt-ccacgcc--gt-aaacgatg-tcga-cttgga--------------
---------------ggttgtg-ccc--ttg----aggcgtggcttcc--ggagctaac-
gcg--ttaag-tcgacc--gcc-t-ggggagtac-ggccgc-aa---ggtt-aaaa---c
t-c-aaatg--aatt----gac--gggggcccg-ca-caa----gcgg-tgg-agcatgt
-gg---tttaattc-gatgcaa-cgcgaagaa--ccttacc-tactctt----gacat-c
cagagaac--ttagcagagat-g-ctttggtg----ccttc-gggaa--ctctgag--ac
aggtgct-gcat--ggctgtcgt----cagctcgtg-ttgtgaaa-tgttgggt--taag
tcccg-caacg-agcgcaaccc--ttatcc-tttgttgccag-cgg-ttag----gccgg
ga-------a-ctca------------------aagg-agact-gccagt-ga--taaac
t-gg-aggaaggtggggga--tg-acgt-caagtcatcatggcc-ctta----cgagtag
ggc-taca---cac---gtgctac--aat-ggcg--cat----------acaaagagaaa
gcg-ac---ctccccg-agaac---caagc-ggacctcataa-----aagtgg--cgtcg
taatcccg--gaatt-ggagtcttg----caactccga---c-tcccttgaaagtccgga
atccgc-taagtaatccgta-aaatca---aaaatggctacg-ggt-gaataacctttcc
ccggggcctt---tgtacaccacccgccccgtca-caccccat-gggg--g---------
--------------------aag--t----------------------------------
------------------------------------------------------------
-------------------------------------------------------
>62
-gagttt-gatc-ctggctc----agattgaacgctg--gcggca--------------g
gcctaaca---cat-g-ca-----------agtcg-----ggc-ggtaaca---ca----
-----------gggagcttgct----------cctgggtgac-gagcggcg----ga-cg
ggtg-agtaatg-tctggg-aaact-gccc------------gatggagggggat-aact
actggaaacggtagc-----taa-taccgca----taacgt-ctt-----------cgga
-cc-aaag-agggggacc-ttcg----ggcctctt----gcca--tc-gga-tgtgccc-
-aga-tg-ggattag---cta--gtaggtg---gggtaa-tggc-tca--cccaggcg-a
cgatccct-agc-tggtc--t--ga-gaggat-----gacca-gcca-cac--tggaact
g------agacacggtcc--agactcc-t----acggg-aggcag-ca-gtggggaatat
tg-----cacaat----gggcgcaag-cctgatgcag--------ccatgcc-gcgtgta
tg-aagaaggcc-ttcggg--ttgta---aagtactttcag---cgaggaggaa-ggc-g
ata-aggttaat-aa-ccttgt----cgattga-cgttactcgc---agaagaagca-cc
ggctaa--ctccgtg-ccagcag-ccg-cggtaatac--gga-gggtg-c----aagcgt
ta-a-tc--ggaa-tt--act--gggc-gt-aaagcg-c-acgcagg--cggtctgt-c-
aag-tcgga-tg-tgaaa--t-cccc-gggctcaa----cctggg-aac-tgcat-tc-g
-aaactgg-----------c-a-ggct-tga--g-tc-ttgtaga-ggggggta------
------------------------------------------------------------
------------------------------------------------------------
------------------------------------------------------------
-------------gaa-tt-cca-ggt-gtag-cggtg-aaat---gcgtaga---ga-t
ctgg-a-ggaata-ccgg-t-ggcg-aa-gg--cgg-ccccctgg-acaaaga-ctgacg
-ctca-gg--t--gc----gaaagc----g-t-gg---ggagcaaacagga---ttagat
a-ccct-ggtagt-ccacgcc--gt-aaacgatg-tcga-cctgga--------------
---------------ggttgtg-ccc--ttg----aggcgtggcttcc--ggagctaac-
gcg--ttaag-tcgacc--gcc-t-ggggagtac-ggccgc-aa---ggtt-aaaa---c
t-c-aaatg--aatt----gac--gggggcccg-ca-caa----gcgg-tgg-agcatgt
-gg---tttaattc-gatgcaa-cgcgaagaa--ccttacc-tactctt----gacat-c
cacggaac--ttttcagagat-g-aattggtg----ccttc-gggaa--ccgtgag--ac
aggtgct-gcat--ggctgtcgt----cagctcgtg-ttgtgaaa-tgttgggt--taag
tcccg-caacg-agcgcaaccc--ttatcc-tttgttgccag-cgg-ttag----gccgg
ga-------a-ctca------------------aagg-agact-gccagt-ga--taaac
t-gg-aggaaggt-gggga--tg-acgt-caagtcatcatggcc-ctta----cgagtag
ggc-taca---cac---gtgctac--aat-ggcg--tat----------ac-aaagagaa
gcg-ac----ctcgcg-agagc----aagc-ggacctcataa------agtac---gtcg
tagtcc----ggatt-ggagtctg-----caactcg-a---c-tccat--gaagtc--gg
aatcgc-tag-taa-tcgt--agatca----gaa-tgctac--ggt-gaatacg-ttccc
---gggcct----tgtaca-ca-ccgc-ccgtca-c--accat-ggga--g--tgggttg
c-----aaa-ag--------aag--tag-gta-gcttaa----------ccttc--ggg-
agggcgctt------accactttg-----tg-attcatga--ct-ggggtgaa-------
------------gtcgt-aacaaggtaa-c-------------------------
>63
----------------------atgcattgaacgctg--gcggca--------------g
gcctaaca---cat-g-ca-----------agtcg-----aac-ggtagca---ca----
-----------gagagcttgct----------ytcgggtgac-gagtgatgcgcgga-cg
ggtg-agtaatg-tctggg-aaact-gcct------------gatggagggggat-aact
actggaaacggtagc-----taa-taccgcatgcataacgt-cgc-----------aaga
-cc-aaag-agggggacc-ttcg----ggcctctt----gcca--tc-aga-tgtgccc-
-aga-tg-ggattagctagtat-gcaggtg---gggtaa-cggc-tca--cctaggcg-a
cgatccct-agc-tggtc--t--ga-gaggat-----gacca-gcca-cac--tggaact
gag--atgcacacggtcc--agactcc-t----acggg-aggcag-ca-gtggggaatat
tg-----cacaat----gggcgcaag-cctgatgcagcc----atgcatgcc-gcgtgta
tg-aagaaggcc-ttcggg--ttgta---aagtactttcag---cggggaggaa-ggt-g
ttg-tggttaat-aa-ccncaatgcgcaattga-cgttacccgc---agaagaagca-cc
ggctaa--ctccgtg-ccagcag-ccg-cggtaatac--gga-gggtg-caagatgccgt
ta-a-tc--ggaa-tt--act--gggc-gt-aaagcg-c-acgcagg--cggtctgt-c-
aag-tcgga-tg-tgaaa--t-cccc-gggctcaaatgccctggg-aac-tgcat-tc-g
-aaactgg-----------c-a-ggct-aga--g-tc-ttgtaga-ggggggta------
------------------------------------------------------------
------------------------------------------------------------
------------------------------------------------------------
-------------gaa-tt-cca-ggt-gtag-cggtgaaaatgctgcgtaga---ga-t
ctgg-a-ggaata-ccgg-t-ggcg-aa-gg--cgg-ccccctgg-acaaaga-ctgacg
-ctca-gg--t--gc----gaaagcatgcg-t-gg---ggagcaaacagga---ttagat
a-ccct-ggtagt-ccacgcc--gt-aaacgatg-tcga-tttgga--------------
---------------ggttgtg-ccc--ttgatgcaggcgtggcttcc--ggagctaac-
gcg--ttaaa-tcgacc--gcc-t-ggggagtac-ggccgc-aa---ggtt-aaaa---c
t-c-aaatg--aatgcattgac--gggggcccg-ca-caa----gcgg-tgg-agcatgt
-gg---tttaattc-gatgcaa-cgcgaagaa--ccttacc-tggtcttatgcgacat-c
cacagaac--tttccagagat-g-gattggtg----ccttc-gggaa--ctgtgag--ac
aggtgct-gcat--ggctgtcgtcatgcagctcgtg-ttgtgaaa-tgttgggt--taag
tcccg-caacg-agcgcaaccc--ttatcc-tttgttgccag-cgg-ttaggcatgccgg
ga-------a-ctca------------------aagg-agact-gccagt-ga--taaac
t-gg-aggaaggt-gggga--tg-acgt-caagtcatcatggcc-cttacatgcgaccag
ggc-taca---cac---gtgctac--aat-ggcg--cat----------ac-aaagagaa
gcg-ac----ctcgcg-agagc----aagc-ggacctcataaatg--cagtgc---gtcg
tagtcc----ggatt-ggagtctg-----caactcg-a---c-tccat--gaagtc--gg
aatcgc-tag-taa-tcgt--agatcatgcagaa-tgctac--ggt-gaatacg-ttccc
---gggcct----tgtaca-ca-ccgc-ccgtca-c--accat-ggga--g--tgggttg
c-----aaa-tgca----agaag--tag-gta-gcttaa----------ccttc--ggg-
agggcgctt------accactttg-----tg-attcatga--ct-ggggtgaag------
---------tc-gtaatgcacaaggtaa-ccgtaggggaacctgc----------
>64
agagttt-gatc-atggctc----agattgaacgctg--gcggca--------------g
gcctaaca---cat-g-ca-----------agtcg-----aac-ggtagca---ca----
-----------gagagcttgct----------ctcgggtgac-gagtggcg----ga-cg
ggtg-agtaatg-tctggg-aaact-gcct------------gatggagggggat-aact
actggaaacggtagc-----taa-taccgca----taacgt-cgc-----------aaga
-cc-aaag-agggggacc-ttcg----ggcctctt----gcca--tc-aga-tgtgccc-
-aga-tg-ggattag---cta--gtaggtg---gggtaa-cggc-tca--cctaggcg-a
cgatccct-agc-tggtc--t--ga-gaggat-----gacca-gcca-cac--tggaact
g------agacacggtcc--agactcc-t----acggg-aggcag-ca-gtggggaatat
tg-----cacaat----gggcgcaag-cctgatgcag--------ccatgcc-gcgtgta
tg-aagaaggcc-ttcggg--ttgta---aagtactttcag---cggggaggaa-ggt-g
ttg-tggttaat-aa-ccacag----caattga-cgttacccgc---agaagaagca-cc
ggccaa--ctccgtg-ccagcag-ccg-cggtaatac--gga-gggtg-c----aagcgt
ta-a-tc--ggaa-tt--act--gggc-gt-aaagcg-c-acgcagg--cggtctgt-c-
aag-tcgga-tg-tgaaa--t-cccc-gggctcaa----cctggg-aac-tgcat-cc-g
-aaactgg-----------c-a-ggct-tga--g-tc-tcgtaga-ggggggta------
------------------------------------------------------------
------------------------------------------------------------
------------------------------------------------------------
-------------gaa-tt-cca-ggt-gtag-cggtg-aaat---gcgtaga---ga-t
ctgg-a-ggaata-ccgg-t-ggcg-aa-gg--cgg-ccccctgg-acgaaga-ctgacg
-ctca-gg--t--gc----gaaagc----g-t-gg---ggagcaaacagga---ttagat
a-ccct-ggtagt-ccacgcc--gt-aaacgatg-tcga-cttgga--------------
---------------ggttgtt-ccc--ttg----aggagtggcttcc--ggagctaac-
gcg--ttaag-tcgacc--gcc-t-ggggagtac-ggccgc-aa---ggtt-aaaa---c
t-c-aaatg--aatt----gac--gggggcccg-ca-caa----gcgg-tgg-agcatgt
-gg---tttaattc-gatgcaa-cgcgaagaa--ccttacc-tactctt----gacat-c
cacggaat--ttagcagagat-g-ctttagtg----ccttc-gggaa--ccgtgag--ac
aggtgct-gcat--ggctgtcgt----cagctcgtg-ttgtgaaa-tgttgggt--taag
tcccg-caacg-agcgcaaccc--ttatcc-tttgttgccag-cgg-ttcg----gccgg
ga-------a-ctca------------------aagg-agact-gccagt-ga--taaac
t-gg-aggaaggt-gggga--tg-acgt-caagtcatcatggcc-ctta----cgagtag
ggc-taca---cac---gtgctac--aat-ggcg--tat----------ac-aaagagaa
gcg-ac----ctcgcg-agagc----aagc-ggacctcataa------agtac---gtcg
tagtcc----ggatt-ggagtctg-----caactcg-a---c-tccat--gaagtc--gg
aatcgc-tag-taa-tcgt--ggatca----gaa-tgccac--ggt-gaatacg-ttccc
---gggcct----tgtaca-ca-ccgc-ccgtca-c--accat-ggga--g--tgggttg
c-----aaa-ag--------aag--tag-gta-gcttaa----------ccttc--ggg-
agggcgctt------accactttg-----tg-attcatga--ct-ggggtgaa-------
------------gtcgt-aacaaggtaa-ccgtaa--------------------
>65
------------------------------------g--gacgtc--------------g
ttcta--c---cat-g-ca-----------agtcg-----aac-ggtagca---ca----
----------g-agagcttgct----------ctcgggtgac-gagtggcg----ga-cg
ggtg-agtaatg-tctggg-aaact-gcct------------gatggagggggat-aact
actggaaacggtagc-----taa-taccgca----taacgt-cgc-----------aaga
-cc-aaag-agggggacc-ttcg----ggcctctt----gcca--tc-aga-tgtgccc-
-aga-tg-ggattag---cta--gtaggtg---gggtaa-cggc-tca--cctaggcg-a
cgatccct-agc-tggtc--t--ga-gaggat-----gacca-gcca-cac--tggaact
g------agacacggtcc--agactcc-t----acggg-aggcag-ca-gtggggaatat
tg-----cacaat----gggcgcaag-cctgatgcag--------ccatgcc-gcgtgta
tg-aagaaggcc-ttcggg--ttgta---aagtactttcag---cggggaggaa-ggt-g
ttg-tggttaat-aa-ccgcag----caattga-cgttacccgc---agaagaagca-cc
ggctaa--ctccgtg-ccagcag-ccg-cggtaatac--gga-gggtg-c----aagcgt
ta-a-tc--ggaa-tt--act--gggc-gt-aaagcg-c-acgcagg--cggtctgt-c-
aag-tcgga-tg-tgaaa--t-cccc-gggctcaa----cctggg-aac-tgcat-tc-g
-aaactgg-----------c-a-ggct-aga--g-tc-ttgtagagggggggta------
------------------------------------------------------------
------------------------------------------------------------
------------------------------------------------------------
-------------gaa-tt-cca-ggt-gtag-cggtg-aaat---gcgtaga---ga-t
ctgg-a-ggaata-ccgg-t-ggcg-aa-gg--cgg-ccccctgg-acaaaga-ctgacg
-ctca-gg--t--gc----gaaagc----g-t-gg---ggagcaaacagga---ttagat
a-ccct-ggtagt-ccacgcc--gt-aaacgatg-tcga-tttgga--------------
---------------ggttgtg-ccc--ttg----aggcgtggcttcc--ggagctaac-
gcg--ttaaa-tcgacc--gcctt-ggggagtac-ggccgc-aa---ggtt-aaaa---a
c-c-aaatg--aatt----gac--gggggcccg-ca-caa----gcgg-tgg-agcatgt
-gg---tttaattc-gatgcaa-cgcgaagaa--ccttacc-tggtctt----gacat-c
cacagaac--tttccagagat-g-gattggtg----ccttc-gggaa--ctgtgag--ac
aggtgct-gcat--ggctgtcgt----cagctcgtg-ttgtgaaa-tgttgggt--taag
tcccg-caacg-agcgcaaccc--ttatcc-tttgttgccag-cgg-ttag----gccgg
ga-------a-ctca------------------aagg-agact-gccagt-ga--taaac
t-gg-aggaaggt-gggga--tg-acgt-caagtcatcatggcc-ctta----cgaccag
ggc-taca---cac---gtgctac--aat-ggcg--cat----------ac-aaagagaa
gcg-ac----ctcgcg-agagc----aagc-ggacctcataa------agtgc---gtcg
tagtcc----ggatt-ggagtctg-----caactcg-a---c-tccat--gaagtc--gg
aatcgc-tag-taa-tcgt--agatca----gaa-tgctac--ggt-gaatacg-ttccc
---gggcct----tgtaca-ca-ccgc-ccgtca-c--accat-ggga--g--tgggttg
c-----aaa-ag--------aag--tag-gta-gcttaa----------ccttc--ggg-
agggcgctt------accactttg-----tg-attcatga--ct-gggggaa--------
------------gtcg--atcaagacca-ccg-----------------------
>66
------------------------------------------------------------
-tttagca---tgc-g-cattctctcgtgcagtcg-----cgc-ggtagcc---------
----------aaagagcttggt----------cacgggtgag-gaatggcg----tc-cg
ggtg-agtaatg-tctggg-aaact-gcct------------gatgg-gggggat-aact
actggaaacggtagc-----taa-taccgca----taacgt-cgc-----------atga
-cc-aaag-agggggacc-ttcg----ggcctctt----gcca--tc-ata-tgtgccc-
-aga-tg-ggattag---cta--gtaggtg---gggtaa-cggc-tca--cctatgcg-a
cgatccct-agc-tggtc--t--ga-gaggat-----gacca-gcca-cac--tggaact
g------agacacggtcc--aactccc-t----acggg-aggcag-ca-atgggtaatat
tgcgaa----------tgggcgcaag-cctgatgcaa--------ccctgcc-tgatgca
tg-atcaaactc-ttcggg--ttgta---aagtactttcag---cggggaggaa-ggt-g
ttg-tggttaat-aa-ccacag----caattga-cgttacccgc---agaagaagca-cc
ggctaa--ctccgtg-ccagcag-ccg-cggtaatac--gga-gggtg-c----aagcgt
ta-a-tc--ggaa-tt--act--gggc-gt-aaagcg-c-acgcagg--cggtctgt-c-
aag-tcgga-tg-tgaaa--t-cccc-gggctcaa----cctggg-aac-tgcat-tc-g
-aaactgg-----------c-a-ggct-gga--g-tc-ttgtaga-ggggggta------
------------------------------------------------------------
------------------------------------------------------------
------------------------------------------------------------
-------------gaa-tt-cca-ggt-gtag-cggtg-aaat---gcgtaga---ga-t
ctgg-a-ggaata-ccgg-t-ggcg-aa-gg--cgg-ccccctgg-acaaaga-ctgacg
-ctca----gt--gc----gaaagc----g-t-gg---ggagcaaacagga---ttagat
a-ccct-ggtagt-ccacgcc--gt-aaacgatg-tcga-tttgga--------------
---------------ggttgtg-ccc--ttg----aggcgtggcttcc--ggagctaac-
gcg--ttaaa-tcgacc--gcc-t-ggggagtac-ggccgc-aa---ggtt-aaaa---c
t-c-aaatg--aatt----gac--gggggcccg-ca-caa----gcgg-tgg-agcatgt
-gg---tttaattc-gatgcaa-cgcgaagaa--ccttacc-tggtctt----gacat-c
cacagaac--tttccagagat-g-gattggtg----ccttc-gggaa--ctgtgag--ac
aggtgct-gcat--ggctgtcgt----cagctcgtg-ttgtgaaa-tgttgggt--taag
tcccg-caacg-agcgcaaccc--ttatcc-tttgttgccag-cgg-ttag----gccgg
ga-------a-ctca------------------aagg-agact-gccagt-ga--taaac
t-gg-aggaaggt-gggga--tg-acgt-caagtcatcatggcc-ctta----cgaccag
ggc-taca---cac---gtgctac--aat-ggcg--cat----------ac-aaagagaa
gcg-ac----ctcgcg-agagc----aagc-ggacctcataa------agtgc---gtcg
tagtcc----ggatt-ggagtctg-----caactcg-a---c-tccat--gaagtc--gg
aatcgc-tag-taa-tcgt--agatca----gaa-tgctac--ggt-gaatacg-ttccc
---gggcct----tgtaca-ca-ccgc-ccgtca-c--accat-ggga--g--tgggttg
c-----aaa-ag--------aag--tag-gta-gcttaa----------ccttc--ggg-
agggcgct-------accaattttt----ta--------------ggtctg---------
-------------------------------------------------------
>67
----tatttatt-ttttcccc-gtagattgaacgctg--gcggca--------------g
gcctaaca---cat-g-ca-----------agtcg-----aac-ggtaaca---gg----
----------aagcagcttgctg---------cttcgctgac-gagtggcg----ga-cg
ggtg-agtaatg-tctggg-aaact-gcct------------gatggagggggat-aact
actggaaacggtagc-----taa-taccgca----taacgt-cgc-----------aaga
-cc-aaag-agggggacc-ttcg----ggcctctt----gcca--tc-gga-tgtgccc-
-aga-tg-ggattag---cta--gtaggtg---gggtaa-cggc-tca--cctaggcg-a
cgatccct-agc-tggtc--t--ga-gaggat-----gacca-gcca-cac--tggaact
g------agacacggtcc--agactcc-t----acggg-aggcag-ca-gtggggaatat
tg-----cacaat----gggcgcaag-cctgatgcag--------ccatgcc-gcgtgta
tg-aagaaggcc-ttcggg--ttgta---aagtactttcag---cggggaggaa-ggt-g
ttg-aggttaat-aa-cctcag----caattga-cgttacccgc---agaagaagca-cc
ggctaa--ctccgtg-ccagcag-ccg-cggtaatac--gga-gggtg-c----aagcgt
ta-a-tc--ggaa-tt--act--gggc-cg-aaagcg-c-acgcagg--cggtctgt-c-
aag-tcgga-tg-tgaaa--t-cccc-gggctcaa----cctggg-aac-tgcat-tc-g
-aaactgg-----------c-a-ggct-aga--g-tc-ttgtaga-ggggggta------
------------------------------------------------------------
------------------------------------------------------------
------------------------------------------------------------
-------------gaa-tt-cca-ggt-gtag-cggtg-aaat---gcgtaga---ga-t
ctgg-a-ggaata-ccgg-t-ggcg-aa-gg--cgg-ccccctgg-acaaaga-ctgacg
-ctca-gg--t--gc----gaaagc----g-t-gg---ggagcaaacagga---ttagat
a-ccct-ggtagt-ccacgcc--gt-aaacgatg-tcga-cttgga--------------
---------------ggttgtg-ccc--ttg----aggcgtggcttcc--ggagctaac-
gcg--ttaag-tcgacc--gcc-t-ggggagtac-ggccgc-aa---ggtt-aaaa---c
t-c-aaatg--aatt----gac--gggggcccg-ca-caa----gcgg-tgg-agcatgt
-gg---tttaattc-gatgcaa-cgcgaagaa--ccttacc-tactctt----gacat-c
cagagaac--ttagcagagat-g-ctttggtg----ccttc-gggaa--ctctgag--ac
aggtgct-gcat--ggctgtcgt----cagctcgtg-ttgtgaaa-tgttgggt--taag
tcccg-caacg-agcgcaaccc--ttatcc-tttgttgccag-cgg-ttag----gccgg
ga-------a-ctca------------------aagg-agact-gccagt-ga--taaac
t-gg-aggaaggt-gggga--tg-acgt-caagtcatcatggcc-ctta----cgagtag
ggc-taca---cac---gtgctac--aat-ggcg--cat----------ac-aaagagaa
gcg-ac----ctcgcg-agagc----aagc-ggacctcataa------agtgc---gtcg
tagtcc----ggatt-ggagtctg-----caactcg-a---c-tccat--gaagtc--gg
aatcgc-tag-taa-tcgt--ggatca----gaa-tgccac--ggt-gaatacg-ttccc
---gggcct----tgtaca-ca-ccgc-ccgtca-c--accat-ggga--g--tgggttg
c-----aaa-ag--------aag--tag-gta-gcttaa----------ccttc--ggg-
agggcgctt------accactttg-----tg-attcatga--ct-ggggtgaa-------
------------tct----agaggggaa-cccc----------------------
>68
agagttt-gatc-atggctc----agattgaacgctg--gcggca--------------g
gcctaaca---cat-g-ca-----------agtcg-----aac-ggtagca---ca----
-----------gagagcttgct----------ctcgggtgac-gagtggcg----ga-cg
ggtg-agtaatg-tctggg-aaact-gcct------------gatggagggggat-aact
actggaaacggtagc-----taa-taccgca----taacgt-cgc-----------aaga
-cc-aaag-agggggacc-ttcg----ggcctctt----gcca--tc-aga-tgtgccc-
-aga-tg-ggattag---cta--gtaggtg---gggtaa-cggc-tca--cctaggcg-a
cgatccct-agc-tggtc--t--ga-gaggat-----gacca-gcca-cac--tggaact
g------agacacggtcc--agactcc-t----acggg-aggcag-ca-gtggggaatat
tg-----cacaat----gggcgcaag-cctgatgcag--------ccatgcc-gcgtgta
tg-aagaaggcc-ttcggg--ttgta---aagtactttcag---cggggaggaa-ggc-g
ata-cggttaat-aa-ccgtgt----cgattga-cgttacccgc---agaagaagca-cc
ggctaa--ctccgtg-ccagcag-ccg-cggtaatac--gga-gggtg-c----aagcgt
ta-a-tc--ggaa-tt--act--gggc-gt-aaagcg-c-acgcagg--cggtctgt-c-
aag-tcgga-tg-tgaaa--t-cccc-gggctcaa----cctggg-aac-tgcat-tc-g
-aaactga-----------c-a-ggct-aga--g-tc-ttgtaga-ggggggta------
------------------------------------------------------------
------------------------------------------------------------
------------------------------------------------------------
-------------gaa-tt-cca-ggt-gtag-cggtg-aaat---gcgtaga---ga-t
ctgg-a-ggaata-ccgg-t-ggcg-aa-gg--cgg-ccccctgg-acaaaga-ctgacg
-ctca-gg--t--gc----gaaagc----g-t-gg---ggagcaaacagga---ttagat
a-ccct-ggtagt-ccacgct--gt-aaacgatg-tcga-cttgga--------------
---------------ggttgtg-ccc--ttg----aggcgtggcttcc--ggagctaac-
gcg--ttaag-tcgacc--gcc-t-ggggagtac-ggccgc-aa---ggtt-aaaa---c
t-c-aaatg--aatt----gac--gggggcccg-ca-caa----gcgg-tgg-agcatgt
-gg---tttaattc-gatgcaa-cgcgaagaa--ccttacc-tactctt----gacat-c
cagagaac--ttagcagagat-g-ctttggtg----ccttc-gggaa--ctctgag--ac
aggtgct-gcat--ggctgtcgt----cagctcgtg-ttgtgaaa-tgttgggt--taag
tcccg-caacg-agcgcaaccc--ttatcc-tttgttgccag-cgg-ttag----gccgg
ga-------a-ctca------------------aagg-agact-gccagt-ga--taaac
t-gg-aggaaggt-gggga--tg-acgt-caagtcatcatggcc-ctta----cgagtag
ggc-taca---cac---gtgctac--aat-ggcg--cat----------ac-aaagagaa
gcg-aa----ctcgcg-agagc----aagc-ggacctcataa------agtgc---gtcg
tagtcc----ggatc-ggagtctg-----caactcg-a---c-tccgt--gaagtc--gg
aatcgc-tag-taa-tcgt--ggatca----gaa-tgccac--ggt-gaatacg-ttccc
---gggcct----tgtaca-ca-ccgc-ccgtca-c--accat-ggga--g--tgggttg
c-----aaa-ag--------aag--tag-gta-gcttaa----------ccttc--ggg-
agggcgctt------accactttg-----tg-attcatga--ct-ggggtgaa-------
------------gtcgt-aacaaggtaa-ccgtaggggaacctgcggttg-----
>69
----------------------------------------tcatg--------------t
actggtag---cat-t-cc-----------gtgca-----gtc-gacggta------gc-
--------acagagagcttgct----------ctcgggtgac-gagtggcg----ga-cg
ggtg-agtaatg-tctggg-aaact-gcct------------gatggagggggat-aact
actggaaacggtagc-----taa-taccgca----taacgt-cgc-----------aaga
-cc-aaag-agggggacc-ttcg----ggcctctt----gcca--tc-aga-tgtgccc-
-aga-tg-ggattag---cta--gtaggtg---gggtaa-cggc-tca--cctaggcg-a
cgatccct-agc-tggtc--t--ga-gaggat-----gacca-gcca-cac--tggaact
g------agacacggtcc--agactcc-t----acggg-aggcag-ca-gtggggaatat
tg-----cacaat----gggcgcaag-cctgatgcag--------ccatgcc-gcgtgta
tg-aagaaggcc-ttcggg--ttgta---aagtactttcag---cggggaggaa-ggc-g
ata-aggttaat-aa-ccttgt----cgattga-cgttacccgc---agaagaagca-cc
ggctaa--ctccgtg-ccagcag-ccg-cggtaatac--gga-gggtg-c----aagcgt
ta-a-tc--ggaa-tt--act--gggc-gt-aaagcg-c-acgcagg--cggtctgt-c-
aag-tcgga-tg-tgaaa--t-cccc-gggctcaa----cctggg-aac-tgcat-tc-g
-aaactgg-----------c-a-ggct-aga--g-tc-ttgtaga-ggggggta------
------------------------------------------------------------
------------------------------------------------------------
------------------------------------------------------------
-------------gaa-tt-cca-ggt-gtag-cggtg-aaat---gcgtaga---ga-t
ctgg-a-ggaata-ccgg-t-ggcg-aa-gg--cgg-ccccctgg-acaaaga-ctgacg
-ctca-gg--t--gc----gaaagc----g-t-gg---ggagcaaacagga---ttagat
a-ccct-ggtagt-ccacgcc--gt-aaacgatg-tcga-cttgga--------------
---------------ggttgtg-ccc--ttg----aggcgtggcttcc--ggagctaac-
gcg--ttaag-tcgacc--gcc-t-ggggagtac-ggccgc-aa---ggtt-aaaa---c
t-c-aaatg--aatt----gac--gggggcccg-ca-caa----gcgg-tgg-agcatgt
-gg---tttaattc-gatgcaa-cgcgaagaa--ccttacc-tactctt----gacat-c
cagagaac--ttagcagagat-g-ctttggtg----ccttc-gggaa--ctctgag--ac
aggtgct-gcat--ggctgtcgt----cagctcgtg-ttgtgaaa-tgttgggt--taag
tcccg-caacg-agcgcaaccc--ttatcc-tttgttgccag-cgg-ttag----gccgg
ga-------a-ctca------------------aagg-agact-gccagt-ga--taaac
t-gg-aggaaggt-gggga--tg-acgt-caagtcatcatggcc-ctta----cgagtag
ggc-taca---cac---gtgctac--aat-ggcg--cat----------ac-aaagagaa
gcg-ac----ctcgcg-agagc----aagc-ggacctcataa------agtgc---gtcg
tagtcc----ggatt-ggagtctg-----caactcg-a---c-tccat--gaagtc--gg
aatcgc-tag-taa-tcgt--ggatca----gaa-tgccac--ggt-gaatacg-ttccc
---gggcct----tgtaca-ca-ccgc-ccgtca-c--accat-ggga--g--tgggttg
c-----aaa-ag--------aag--tag-gta-gcttaa----------ccttc---gg-
agggcgtag------atcagaggg-----at-tgttaatg--cc-ccc------------
-------------------------------------------------------
>70
agagttt--------------------------gatc--atggct--------------c
ag---------------------------------------------agca---ca----
-----------gagagcttgct----------ctcgggtgac-gagtggcg----ga-cg
ggtg-agtaatg-tctggg-aaact-gcct------------gatggagggggat-aact
actggaaacggtagc-----taa-taccgca----taacgt-cgc-----------aaga
-cc-aaag-agggggacc-ttcg----ggcctctt----gcca--tc-aga-tgtgccc-
-aga-tg-ggattag---cta--gtaggtg---gggtaa-cggc-tca--cctaggcg-a
cgatccct-agc-tggtc--t--ga-gaggat-----gacca-gcca-cac--tggaact
g------agacacggtcc--agactcc-t----acggg-aggcag-ca-gtggggaatat
tg-----cacaat----gggcgcaag-cctgatgcag--------ccatgcc-gcgtgta
tg-aagaaggcc-ttcggg--ttgta---aagtactttcag---cggggaggaa-ggc-g
ata-aggttaat-aa-ccttgt----ccattga-cgttacccgc---agaagaagca-cc
ggctaa--ctccgtg-ccagcag-ccg-cggtaatac--gga-gggtg-c----aagcgt
ta-a-tc--ggaa-tt--act--gggc-gt-aaagcg-c-acgcagg--cggtctgt-c-
aag-tcgga-tg-tgaaa--t-cccc-gggctcaa----cctggg-aac-tgcat-tc-g
-aaactgg-----------c-a-ggct-gga--g-tc-ttgtaga-ggggggta------
------------------------------------------------------------
------------------------------------------------------------
------------------------------------------------------------
-------------gaa-tt-cca-ggt-gtag-cggtg-aaat---gcgtaga---ga-t
ctgg-a-ggaata-ccgg-t-ggcg-aa-gg--cgg-ccccctgg-acaaaga-ctgacg
-ctca-gg--t--gc----gaaagc----g-t-gg---ggagcaaacagga---ttagat
a-ccct-ggtagt-ccacgct--gt-aaacgatg-tcga-cttgga--------------
---------------ggttgtt-ccc--ttg----aggagtggcttcc--ggagctaac-
gcg--ttaag-tcgacc--gcc-t-ggggagtac-ggccgc-aa---ggtt-aaaa---c
t-c-aaatg--aatt----gac--gggggcccg-ca-caa----gcgg-tgg-agcatgt
-gg---tttaattc-gatgcaa-cgcgaagaa--ccttacc-tactctt----gacat-c
cagagaac--ttagcagagat-g-ctttggtg----ccttc-gggaa--ctgtgag--ac
aggtgct-gcat--ggctgtcgt----cagctcgtg-ttgtgaaa-tgttgggt--taag
tcccg-caacg-agcgcaaccc--ttatcc-tttgttgccag-cgg-tccg----gccgg
ga-------a-ctca------------------aagg-agact-gccagt-ga--taaac
t-gg-aggaaggt-gggga--tg-acgt-caagtcatcatggcc-ctta----cgagtag
ggc-taca---cac---gtgctac--aat-ggca--tat----------ac-aaagagaa
gcg-ac----ctcgcg-agagc----aagc-ggacctcataa------agtat---gtcg
tagtcc----ggatt-ggagtctg-----caactcg-a---c-tccat--gaagtc--gg
aatcgc-tag-taa-tcgt--ggatca----gaa-tgccac--ggt-gaatacg-ttccc
---gggcct----tgtaca-ca-ccgc-ccgtca-c--accat-ggga--g--tgggttg
c-----aaa-ag--------aag--tag-gta-gcttaa----------aagtc--g---
------------------------------------------------------------
----------------t-aacaaggtaa-ccgta---------------------
>71
--------------------------attgaacgctg--gcggca--------------g
gcctaaca---cat-g-ca-----------agtcg-----aac-ggtagca---ca----
-----------gagagcttgct----------ctcgggtgac-gagtggcg----ga-cg
ggtg-agtaatg-tctggg-aaact-gccc------------gatggagggggat-aact
actggaaacggtagc-----taa-taccgcg----taacgt-cgc-----------aaga
-cc-aaag-agggggacc-ttcg----ggcctctt----gcca--tc-gga-tgtgccc-
-aga-tg-ggattag---ctt--gtaggtg---aggtaa-cggc-tca--cctaggcg-a
cgatccct-agc-tggtc--t--ga-gaggat-----gacca-gcca-cac--tggaact
g------agacacggtcc--agactcc-t----acggg-aggcag-ca-gtggggaatat
tg-----cacaat----gggcgcaag-cctgatgcag--------ccatgcc-gcgtgta
tg-aagaaggcc-ttcggg--ttgta---aagtactttcag---cggggaggaa-ggg-a
gtg-aggttaat-aa-ccttat----tcattga-cgttacccgc---agaagaagcg-cc
ggctaa--ctccgtg-ccagcag-ccg-cggtaagac--tga-tggtg-c----tagcgt
ta-a-tc--ggaa-at--act--gggc-gt-aaagcg-c-acgcagg--cggtctgt-c-
-ag-tcgga-tg-tgaaa--t-cccc-gggctcaa----cctggg-aac-tgcat-tc-g
-aaactgg-----------c-a-ggct-gga--g-tc-ttgtaga-ggggggta------
------------------------------------------------------------
------------------------------------------------------------
------------------------------------------------------------
-------------gaa-tt-cca-ggt-gtag-cggtg-aaat---gcgtaga---ga-t
ctgg-a-ggaata-ccgg-t-ggcg-aa-gg--cgg-ccccctgg-acaaaga-ctgacg
-ctca-gg--t--gc----gaaagc----g-t-gg---ggagcaaacagga---ttagat
a-ccct-ggtagt-ccacgct--gt-aaacgatg-tcga-cttgga--------------
---------------ggttgtt-ccc--ttg----aggagtggcttcc--ggagctaac-
gcg--ttaag-tcgacc--gcc-t-ggggagtac-ggccgc-aa---ggtt-aaaa---c
t-c-aaatg--aatt----gac--gggggcccg-ca-caa----gcgg-tgg-agcatgt
-gg---tttaattc-gatgcaa-cgcgaagaa--ccttacc-tactctt----gacat-c
cagagaac--ttagcagagat-g-ctttggtg----ccttc-gggaa--ctctgag--ac
aggtgct-gcat--ggctgtcgt----cagctcgtg-ttgtgaaa-tgttgggt--taag
tcccg-caacg-agcgcaaccc--ttatcc-tttgttgccag-cga-ttcg----gtcgg
ga-------a-ctca------------------aagg-agact-gccagt-ga--taaac
t-gg-aggaaggt-gggga--tg-acgt-caagtcatcatggcc-ctta----cgagtag
ggc-taca---cac---gtgctac--aat-ggca--tat----------ac-aaagagaa
gcg-ac----ctcgcg-agagc----aagc-ggacctcataa------agtat---gtcg
tagtcc----ggatt-ggagtctg-----caactcg-a---c-tccat--gaagtc--gg
aatcgc-tag-taa-tcgt--ggatca----gaa-tgccac--ggt-gaatacg-ttccc
---gggcct---------------------------------------------------
------------------------------------------------------------
------------------------------------------------------------
-------------------------------------------------------
>72
------------------------------gggaatg--gcggca--------------g
tctaca-----cat-g-ca-----------agtcg-----agc-ggtaaca---ca----
----------gaggagcttggt----------ctcgggtgac-gagcggcg----ga-cg
ggtg-agtaatg-tctggg-aaact-gcct------------gatggagggggat-aact
actggaaacggtagc-----taa-taccgca----taacgt-cgc-----------aaga
-cc-aaag-agggggacc-ttcg----ggcctctt----gcca--tc-aga-tgtgccc-
-aga-tg-ggattag---cta--gtaggtg---gggtaa-cggc-tca--cctaggcg-a
cgatccct-agc-tggtc--t--ga-gaggat-----gacca-gcca-cac--tggaact
g------agacacggtcc--agactcc-t----acggg-aggcag-ca-gtggggaatat
tg-----cacaat----gggcgcaag-cctgatgcac--------ccatgcc-gcgtgta
tg-aagaaggcc-ttcggg--ttgta---aagtactttcag---cggggaggaa-ggt-g
ttg-aggttaat-aa-cctcac----caattga-cgttacccgc---agaaaaagca-cc
ggctaa--ctccgtg-ccagcag-ccg-cggtaatac--gga-gggtg-c----aagcgt
ta-a-tc--ggaa-tt--act--gggc-gt-aaagcg-c-acgcagg--cggtctgt-c-
aag-tcgga-tg-tgaaa--t-cccc-gggctcaa----cctggg-aac-tgcat-tc-g
-aaactgg-----------c-a-ggct-aga--g-tc-ttgtaga-ggggggta------
------------------------------------------------------------
------------------------------------------------------------
------------------------------------------------------------
-------------gaa-tt-cca-ggt-gtag-cggtg-aaat---gcgtaga---ga-t
ctgg-a-ggaata-ccgg-t-ggcg-aa-gg--cgg-ccccctgg-acaaaga-ctgacg
-ctca-gg--t--gc----gaaagc----g-t-gg---ggagcaaacagga---ttagat
a-ccct-ggtagt-ccacgcc--gt-aaacgatg-tcga-cttgga--------------
---------------ggttgtg-ccc--ttg----aggcgtggcttcc--ggagctaac-
gcg--ttaag-tcgacc--gcc-t-ggggagtac-ggccgc-aa---ggtt-aaaa---c
t-c-aaatg--aatt----gac--gggggcccg-ca-caa----gcgg-tgg-agcatgt
-gg---tttaattc-gatgcaa-cgcgaagaa--ccttacc-tactctt----gacat-c
cagagaac--ttagcagagat-g-ctttggtg----ccttc-gggaa--ctctgag--ac
aggtgct-gcat--ggctgtcgt----cagctcgtg-ttgtgaaa-tgttgggt--taag
tcccg-caacg-agcgcaaccc--ttatcc-tttgttgccag-cgg-tccg----gccgg
ga-------a-ctca------------------aagg-agact-gccagt-ga--taaac
t-gg-aggaaggt-gggga--tg-acgt-caagtcatcatggcc-ctta----cgagtag
ggc-taca---cac---gtgctac--aat-ggcg--cat----------ac-aaagagaa
gcg-ac----ctcgcg-agagc----aagc-ggacctcataa------agtgc---gtcg
tagtcc----ggatt-ggagtctg-----caactcg-a---c-tccat--gaagtc--gg
aatcgc-tag-taa-tcgt--agatca----gaa-tgctac--ggt-gaatacg-ttccc
---gggcct----tgtaca-ca-ccgc-ccgtca-c--accat-ggga--g--tgggttg
c-----aaa-ag--------aag--tag-tta-gcttaa----------ccttc--ggg-
agggcgcat------accgcttgg-----gt-tcccgt----------------------
-------------------------------------------------------
>73
-------------------------------------------ac---------------
-----------act-g-ca-----------agtcg-----agc-ggcagcg---------
--------ggaagtaccttgcta---------ctttgccggc-gagcggca----ga-cg
ggtg-agtagtg-tctggg-actct-gcct------------gatggagggagat-aact
actggaaactgtatc-----taa-taccgca----tagtgt-cac-----------aaga
-cc-aaag-agggggacc-ttcg----ggcctctt----gccc--tc-ata-tgtgccc-
-ata-tg-gtattat---cta--atgtgtg---gggtaa-cggc-tca--cctacgcc-a
ctatccct-atc-tggtc--t--ga-gaagat-----gaccc-ccca-ctc--tggatct
g------acacacggtcc--acactcc-t----acggg-aggcag-ct-gtggggaatat
tg-----cacagt----gggcgcacg-cctgatgccc--------ccgtgcc-gcgtgta
tg-aaaagcgcc-ttcggg--ttgta---aagtactttccg---cggggaagag-ggt-g
ttg-aggttaat-aa-cctcca----catttga-cgttacccgc---aaaaaaagca-cc
gtctat--ctccgtg-ccagcag-ccg-cggtaatacg-gga-gggtg-c----aagcgt
ta-a-tc--ggaa-tt--act--gggc-gt-aaagca-c-acgcgcg--cggtctgt-c-
aag-tcgga-tg-tgaaa--t-cccc-gggctcaa----cctggg-aac-tgcat-tc-g
-aaactgg-----------c-a-ggct-aga--g-tc-ttgtaga-ggggggta------
------------------------------------------------------------
------------------------------------------------------------
------------------------------------------------------------
-------------gaa-tt-cca-ggt-gtag-cggtg-aaat---gcgtaga---ga-t
ctgg-a-ggaata-ccgg-t-ggcg-aa-gg--cgg-ccccctgg-acaaaga-ctgacg
-ctca-gg--t--gc----gaaagc----g-t-gg---ggagcaaacagga---ttagat
a-ccct-ggtagt-ccacgcc--gt-aaacgatg-tcga-cttgga--------------
---------------ggttgtg-ccc--ttg----aggcgtggcttcc--ggagctaac-
gcg--ttaag-tcgacc--gcc-t-ggggagtac-ggccgc-aa---ggtt-aaaa---c
t-c-aaatg--aatt----gac--gggggcccg-ca-caa----gcgg-tgg-agcatgt
-gg---tttaattc-gatgcaa-cgcgaagaa--ccttacc-tactctt----gacat-c
cagagaac--tttccagagat-g-gattggtg----ccttc-gggaa--ctctgag--ac
aggtgct-gcat--ggctgtcgt----cagctcgtg-ttgtgaaa-tgttgggt--taag
tcccg-caacg-agcgcaaccc--ttatcc-tttgttgccag-cgg-tccg----gccgg
ga-------a-ctca------------------aagg-agact-gccagt-ga--taaac
t-gg-aggaaggt-gggga--tg-acgt-caagtcatcatggcc-ctta----cgagtag
ggc-taca---cac---gtgctac--aat-ggcg--cat----------ac-aaagagaa
gcg-ac----ctcgcg-agagc----aagc-ggacctcataa------agtgc---gtcg
tagtcc----ggatt-ggagtctg-----caactcg-a---c-tccat--gaagtc--gg
aatcgc-tag-taa-tcgt--agatca----gaa-tgcta--------------------
------------------------------------------------------------
------------------------------------------------------------
------------------------------------------------------------
-------------------------------------------------------
>74
------------------------------------------------------------
------------------------------------------------------------
------------------tgcta---------ctttgccggc-gagcggcg----ga-cg
ggtg-agtaatg-tctggg-aaact-gcct------------gatggagggggat-aact
actggaaacggtagc-----taa-taccgca----taacgt-cgc-----------aaga
-cc-aaag-agggggacc-ttcg----ggcctctt----gcca--tc-aga-tgtgccc-
-aga-tg-ggattag---cta--gtaggtg---gggtaa-cggc-tca--cctaggcg-a
cgatccct-agc-tggtc--t--ga-gaggat-----gacca-gcca-cac--tggaact
g------agacacggtcc--agactcc-t----acggg-aggcag-ca-gtggggaatat
tg-----cacaat----gggcgcaag-cctgatgcag--------ccatgcc-gcgtgta
tg-aagaaggcc-ttcggg--ttgta---aagtactttcag---cggggaggaa-ggt-g
ttg-aggttaat-aa-cctcag----caattga-cgttacccgc---agaagaagca-cc
ggctaa--ctccgtg-ccagcag-ccg-cggtaatac--gga-gggtg-c----aagcgt
ta-a-tc--ggaa-tt--act--gggc-gt-aaagcg-c-acgcagg--cggtctgt-c-
aag-tcgga-tg-tgaaa--t-cccc-gggctcaa----cctggg-aac-tgcat-tc-g
-aaactgg-----------c-a-ggct-aga--g-tc-ttgtaga-ggggggta------
------------------------------------------------------------
------------------------------------------------------------
------------------------------------------------------------
-------------gaa-tt-cca-ggt-gtag-cggtg-aaat---gcgtaga---ga-t
ctgg-a-ggaata-ccgg-t-ggcg-aa-gg--cgg-ccccctgg-acaaaga-ctgacg
-ctca-gg--t--gc----gaaagc----g-t-gg---ggagcaaacagga---ttagat
a-ccct-ggtagt-ccacgcc--gt-aaacgatg-tcga-cttgga--------------
---------------ggttgtg-ccc--ttg----aagcgtggcttcc--ggagctaac-
gcg--ttaag-tcgacc--gcc-t-ggggagtac-ggccgc-aa---ggtt-aaaa---c
t-c-aaatg--aatt----gac--gggggcccg-ca-caa----gcgg-tgg-agcatgt
-gg---tttaattc-gatgcaa-cgcgaagaa--ccttacc-tactctt----gacat-c
cagagaac--ttaccagagat-g-ctttggtg----ccttc-gggaa--ctctgag--ac
aggtvct-gcat--ggctgtcgt----cagctcgtg-ttgtgaaa-tkttgggtkctaag
tcccg-caacg-arcgcaaccc--ttatcc-tttgttgccag-cgg-ttag----gccgg
ga-------a-ctca------------------aagg-agact-gccagt-ga--taaac
t-gg-aggaaggt-gggga--tg-acgt-caagtcatcatggcc-ctta----cgagtag
ggc-taca---cac---gtgctac--aat-ggcg--cat----------ac-aaagagaa
gcg-ac----ctcgcg-agarc----aagc-ggacctcataa------agtgc---gtcg
tagtcc----ggatt-ggagtctg-----caactcg-a---c-tccat--gaagtc--sg
aatcgc-tag-taa-tcgt--agatca----gaa-tgctac--ggt-gaatacg-ttccc
---gggcct----tgtaca-ca-ccgc-ccgtca-c--accat-ggga--rt-tgggttk
c-----aaa-ag--------aaa--t----------------------------------
------------------------------------------------------------
-------------------------------------------------------
>75
----------------gctc----agattgaacgctg--gcggca--------------g
gcctaaca---cat-g-ca-----------agtcg-----aac-ggtagca---ca----
-----------gagagcttgct----------ctcgggtgac-gagtggcg----ga-cg
ggtg-agtaatg-tctggg-aaact-gcct------------gatggagggggat-aact
actggaaacggtagc-----taa-taccgca----taacgt-cgc-----------aaga
-cc-aaag-agggggacc-ttcg----ggcctctt----gcca--tc-aga-tgtgccc-
-aga-tg-ggattag---cta--gtaggtg---gggtaa-cggc-tca--cctaggcg-a
cgatccct-agc-tggtc--t--ga-gaggat-----gacca-gcca-cac--tggaact
g------agacacggtcc--agactcc-t----acggg-aggcag-ca-gtggggaatat
tg-----cacaat----gggcgcaag-cctgatgcag--------ccatgcc-gcgtgta
tg-aagaaggcc-ttcggg--ttgta---aagtactttcag---cggggaggaa-ggt-g
ttg-cggttaat-aa-ccgcag----caattga-cgttacccgc---agaagaagca-cc
ggctaa--ctccgtg-ccagcag-ccg-cggtaatac--gga-gggtg-c----aagcgt
ta-a-tc--ggaa-tt--act--gggc-gt-aaagcg-c-acgcagg--cggtctgt-c-
aag-tcgga-tg-tgaaa--t-cccc-gggctcaa----cctggg-aac-tgcat-tc-g
-aaactgg-----------c-a-ggct-aga--g-tc-ttgtaga-ggggggta------
------------------------------------------------------------
------------------------------------------------------------
------------------------------------------------------------
-------------gaa-tt-cca-ggt-gtag-cggtg-aaat---gcgtaga---ga-t
ctgg-a-ggaata-ccgg-t-ggcg-aa-gg--cgg-ccccctgg-acaaaga-ctgacg
-ctca-gg--t--gc----gaaagc----g-t-gg---ggagcaaacagga---ttagat
a-ccct-ggtagt-ccacgcc--gt-aaacgatg-tcga-cttgga--------------
---------------ggctgtt-ccc--ttg----aggagtggcttcc--ggagctaac-
gcg--ttaag-tcgacc--gcc-t-ggggagtac-ggccgc-aa---ggtt-aaaa---c
t-c-aaatg--aatt----gac--gggggcccg-ca-caa----gcgg-tgg-agcatgt
-gg---tttaattc-gatgcaa-cgcgaagaa--ccttacc-tactctt----gacat-c
cagagaac--tttccagagat-g-gattggtg----ccttc-gggaa--ctctgag--ac
aggtgct-gcat--ggctgtcgt----cagctcgtg-ttgtgaaa-tgttgggt--taag
tcccg-caacg-agcgcaaccc--ttatcc-tttgttgccag-cgg-tccg----gccgg
ga-------a-ctca------------------aagg-agact-gccagt-ga--taaac
t-gg-aggaaggt-gggga--tg-acgt-caagtcatcatggcc-ctta----cgagtag
ggc-taca---cac---gtgctac--aat-ggcg--cat----------ac-aaagagaa
gcg-ac----ctcgcg-agagc----aagc-ggacctcataa------agtgc---gtcg
tagtcc----ggatt-ggagtctg-----caactcg-a---c-tccat--gaagtc--gg
aatcgc-tag-taa-tcgt--ggatca----gaa-tgccac--ggt-gaatacg-ttccc
---gggcct----tgt-ac-ac-acgc-ccgtca-c--accat-ggag--t--ggtg---
-------ca-aa--------gag--ta--gta-gcta---------------cn--tcg-
gaggcgcta------cacttg---------t-gatc------------------------
-------------------------------------------------------
>76
----------------------------------ggg--gcggca---------------
-------a--ccat-g-c------------agtcg-----agc-ggtagca---ca----
-----------gagagcttgct----------cttgggtgac-gagcggcg----ga-cg
ggtg-agtaatg-tctggg-aaact-gcct------------gatggagggggat-aact
actggaaacggtagc-----taa-taccgca----taacgt-cgc-----------aaga
-cc-aaag-agggggacc-ttcg----ggcctctt----gcca--tc-aga-tgtgccc-
-aga-tg-ggattag---cta--gtaggtg---gggtaa-cggc-tca--cctaggcg-a
cgatccct-agc-tggtc--t--ga-gaggat-----gacca-gcca-cac--tggaact
g------agacacggtcc--agactcc-t----acggg-aggcag-ca-gtggggaatat
tg-----cacaata---gggcgcaag-cctgatgcag--------ccatgcc-gcgtgta
tg-aagaaggcc-ttcggg--ttgta---aagtactttcag---cggagatgaa-ggt-g
ttg-aggttaat-aa-cctcag----caattga-cgttacccgc---agaagaagca-cc
ggctaa--ctccgtg-ccagcag-ccg-cggtaatac--gga-gggtgcc----aagcgt
ta-a-tc--ggaa-tt--act--gggc-gt-aaagcg-c-acgcagg--cggtctgt-c-
aag-tcgga-tg-tgaaa--t-cccc-gggctcaa----cctggg-aac-tgcat-tc-g
-aaactgg-----------c-a-ggct-aga--g-tc-ttgtaga-ggggggta------
------------------------------------------------------------
------------------------------------------------------------
------------------------------------------------------------
-------------gaa-tt-cca-ggt-gtag-cggtg-aaat---gcgtaga---ga-t
ctgg-a-ggaata-ccgg-t-ggcg-aa-gg--cgg-ccccctgg-acaaaga-ctgacg
-ctca-gg--t--gc----gaaagc----g-t-gg---ggagcaaacagga---ttagat
a-ccct-ggtagt-ccacgcc--gt-aaacgatg-tcga-cttgga--------------
---------------ggttgtg-ccc--ttg----aggcgtggcttcc--ggagctaac-
gcg--ttaag-tcgacc--gcc-t-ggggagtac-ggccgc-aa---ggtt-aaaa---c
t-c-aaatg--aatt----gac--gggggcccg-ca-caa----gcgg-tgg-agcatgt
-gg---tttaattc-gatgcaa-cgcgaagac--ctttacc-tactctt----gacat-c
cagagaac--attccagagatgg-gattggtg----ccttc-ctgaa--ctctgag--ac
aggtgct-gcat--ggctgtcgt----cagctcgtg-ttgtgaaa-tgttgggt--taag
tcccg-caccg-agcgcaatcc--taatcc-tttgttgccag-cga-tcct----tccgg
ga-------a-ctca------------------aaga-agact-gccagt-ga--taaac
t-gg-aggaaggt-gggga--tg-acgt-caagtcatcatggcc-ctta----cgagtag
ggc-taca---cac---gtgctac--aat-ggcg--cat----------ac-aaagagaa
gcg-ac----ctcgcg-agagc----aagc-ggacctcataa------agtgc---gtcg
tagtcc----ggatt-ggagtctg-----caactcg-a---c-tccat--gaagtc--gg
aatcgc-tag-taa-tcgt--agatca----gaa-tgctac--ggt-gaatacg-ttccc
---gggcct----tgtaca-ca-ccgc-ccgtcagc--accat-ggga--g--tgggttg
c-----aaa-ag--------aag--tag-gta-gcttaa----------ccttc--ggg-
agggcgctt------accactttt-----g------------------------------
-------------------------------------------------------
>77
agagttt-gatc-ctggctc----agattgaacgctg--gcggca--------------g
gcctaaca---cat-g-ca-----------agtcg-----aac-ggtaaca---------
--------ggaagcagcttgctg---------cttcgctgac-gagtggcg----ga-cg
ggtg-agtaatg-tctggg-aaact-gcct------------gatggagggggat-aact
actggaaacggtagc-----taa-taccgca----taacgt-cgc-----------aaga
-cc-aaag-agggggacc-ttcg----ggcctctt----gcca--tc-gga-tgtgccc-
-aga-tg-ggattag---cta--gtaggtg---gggtaa-cggc-tca--cctaggcg-a
cgatccct-agc-tggtc--t--ga-gaggat-----gacca-gcca-cac--tggaact
g------agacacggtcc--agactcc-t----acggg-aggcag-ca-gtggggaatat
tg-----cacaat----gggcgcaag-cctgatgcag--------ccatgcc-gcgtgta
tg-aagaaggcc-ttcggg--ttgta---aagtactttcag---cggggaggaa-ggc-g
ttg-tggttaat-aa-ccacag----cgattga-cgttacccgc---agaagaagca-cc
ggctaa--ctccgtg-ccagcag-ccg-cggtaatac--gga-gggtg-c----aagcgt
ta-a-tc--ggaa-tt--act--gggc-gt-aaagcg-c-acgcagg--cggtctgt-c-
aag-tcgga-tg-tgaaa--t-cccc-gggctcaa----cctggg-aac-tgcat-tc-g
-aaactgg-----------c-a-ggct-aga--g-tc-ttgtagagggggggta------
------------------------------------------------------------
------------------------------------------------------------
------------------------------------------------------------
-------------gaa-tt-cca-ggt-gtag-cggtg-aaat---gcgtaga---ga-t
ctgg-a-ggaata-ccgg-t-ggcg-aa-gg--cgg-ccccctgg-acaaaga-ctgacg
-ctca-gg--t--gc----gaaagc----g-t-gg---ggagcaaacagga---ttagat
a-ccct-ggtagt-ccacgcc--gt-aaacgatg-tcgaccttgga--------------
---------------ggttgtg-ccc--ttg----aggcgtggcttcc--ggagctaac-
gcg--ttaag-tcgacc--gcc-tgggggagtacgggccgc-aa---ggtt-aaaa---c
tcc-aaatg--aatt----tgaccgggggcccg-ca-caaaccggtgg-aag-caagtgt
-gt---ttatatct-tatgcac-cgcggagaaaccttttcc-tactcttt-gaaatcc-c
aaagaaat--attccaaagaa-a-gctttttgtggccttcc-gggaa--ctctgag--ac
aggtgct-gcat--ggctgtcgt----cagctcgtg-ttgtgaaa-tgttgggt--taag
tcccg-caacg-agcgcaaccc--ttatcc-tttgttgccag-cgg-ttag----gccgg
ga-------a-ctca------------------aagg-agact-gccagt-ga--taaac
t-gg-aggaaggt-gggga--tg-acgt-caagtcatcatggcc-ctta----cgagtag
ggc-taca---cac---gtgctac--aat-ggcg--cat----------ac-aaagagaa
gcg-ac----ctcgcg-agagc----aagc-ggacctcataa------agtgc---gtcg
tagtcc----ggatt-ggagtctg-----caactcg-a---c-tccat--gaagtc--gg
aatcgc-tag-taa-tcgt--ggatca----gaa-tgccac--ggt-gaatacg-ttccc
---gggcct----tgtaca-ca-ccgc-ccgtc---------------------------
------------------------------------------------------------
------------------------------------------------------------
-------------------------------------------------------
>78
-------------------------------acgct---ggggca--------------g
gcctaaca---cat-g-ca-----------ggtcg-----aac-ggtaaca---------
--------ggaagcagcttgctg---------tttcgttgac-gagtggcg----ga-cg
ggtg-agtaatg-tctggg-aaact-gcct------------gatggagggggat-aact
actggaaacggtagc-----taa-taccgca----taacgt-cgc-----------aaga
-cc-aaag-agggggacc-ttcg----ggcctctt----gcca--tc-gga-tgtgccc-
-aga-tg-ggattag---cta--gtaggtg---gggtaa-cggc-tca--cctaggcg-a
cgatccct-agc-tggtc--t--ga-gaggat-----gacca-gcta-cac--tggaact
g------agacacggtcc--agactcc-t----acggg-aggcag-ca-gtggggaatat
tg-----cacaat----gggcgcaagccttgatgcag--------ccatgcc-gcgtgta
tg-aagaaggcc-ttcggg-tttgtg---aaggactttcag---cggggagtaa-tgt-g
ttgaggtttaat-aaccttcgg----cgattga-cgttatccgc--agaagaaagcaccg
ggctaa--ctccgtg-ccagcag-ccg-cggtaatacg-ggg-gggtg-c----aagcgt
ta-attc-tgaaa-tt--act--gggc-gtaaaggcg-c-acgcagg-ctggtcttgtc-
aag-tcgggatg-tgaaa--t-ccccgggcctcga---ccctggg-aactggcatttc-g
aaaatttgg----------c-a-ggct-aga--g-tc--tgtaga-ggggggta------
------------------------------------------------------------
------------------------------------------------------------
------------------------------------------------------------
-------------gaa-ta-cca-ggt-gtag-cg-tg-aaat---gcgtaga---ga-t
ctgg-a-ggaata-ccgg-t-ggcg-aa-gg--cgg-ccccctgg-acaaaga-ctgacg
-ctca-gg--t--gc----gaaagc----g-t-gg---ggagcaaacagga---ttagat
a-ccct-ggtagt-ccacgcc--gt-aaacgatg-tcga-cttgga--------------
---------------ggttgtg-ccc--ttg----aggcgtggcttcc--ggagctaac-
gcg--ttaag-tcgacc--gcc-t-ggggagtac-ggccgc-aa---ggtt-aaaa---c
t-c-aaatg--aatt----gac--gggggcccg-ca-caa----gcgg-tgg-agcatgt
-gg---tttaattc-gatgcaa-cgcgaagaa--ccttacc-tactctt----gacat-c
cagagaac--ttagcagagat-g-ctttggtg----ccttc-gggaa--ctctgag--ac
aggtgct-gcat--ggctgtcgt----cagctcgtg-ttgtgaaa-tgttgggt--taag
tcccg-caacg-agcgcaaccc--ttatcc-tttgttgccag-cgg-ttag----gccgg
ga-------a-ctca------------------aagg-agact-gccagt-ga--taaac
t-gg-aggaaggt-gggga--tg-acgt-caagtcatcatggcc-ctta----cgagtag
ggc-taca---cac---gtgctac--aat-ggcg--cat----------ac-aaagagaa
gcg-ac----ctcgcg-agagc----aagc-ggacctcataa------agtgc---gtcg
tagtcc----ggatt-ggagtctg-----caactcg-a---c-tccat--gaagtc--gg
aatcgc-tag-taa-tcgt--ggatca----gaa-tgccac--ggt-gaatacg-ttccc
---gg-------------------------------------------------------
------------------------------------------------------------
------------------------------------------------------------
-------------------------------------------------------
>79
-------------------------------acgctg--gcggca--------------g
gcctaaca---cat-g-ca-----------agtcg-----agc-ggtaaca---ca----
-----------gggagcttgct----------cccgggtgac-gagcggcg----ga-cg
ggtg-agtaatg-tctggg-aaact-gcct------------gatggagggggat-aact
actggaaacggtagc-----taa-taccgca----taacgt-cgc-----------aaga
-cc-aaag-agggggacc-ttcg----ggcctctt----gcca--tc-aga-tgtgccc-
-aga-tg-ggattag---cta--gtaggtg---gggtaa-cggc-tca--cctaggcg-a
cgatccct-agc-tggtc--t--ga-gaggat-----gacca-gcca-cac--tggaact
g------agacacggtcc--agactcc-t----acggg-aggcag-ca-gtggggaatat
tg-----cacaat----gggcgcaag-cctgatgcag--------ccatgcc-gcgtgta
tg-aagaaggcc-ttcggg--ttgta---aagtactttcag---cggggagggaaggt-g
ttg-aggttaat-aa-cctcag----caattga-cgttacccgc-cagaaagaagca-cc
ggctaa--ctccgtg-ccagcag-ccg-cggtaatac--gga-gggtg-c----aagcgt
ta-a-tc--ggaa-tt--act--gggc-gt-aaagcg-c-acgcagg--cggtctgt-c-
aag-tcggaatg-tgaaa--t-cccc-gggctcaa----cctggg-aac-tgcat-tc-g
-aaactgg-----------c-a-ggct-aga--g-tc-ttgtaga-ggggggta------
------------------------------------------------------------
------------------------------------------------------------
------------------------------------------------------------
-------------gaa-tt-cca-ggt-gtag-cggtg-aaat---gcgtaga---ga-t
ctgg-a-ggaata-ccgg-t-ggcg-aa-gg--cgg-ccccctgg-acaaaga-ctgacg
-ctca-gg--t--gc----gaaagc----g-t-gg---ggagcaaacagga---ttagat
a-ccct-ggtagt-ccacgcc--gt-aaacgatg-tcga-cttgga--------------
---------------ggttgtg-ccc--ttg----aggcgtggcttcc--ggagctaac-
gcg--ttaag-tcgacc--gcc-t-ggggagtac-ggccgc-aa---ggtt-aaaa---c
t-c-aaatg--aatt----gac--gggggcccg-ca-caa----gcgg-tgg-agcatgt
-gg---tttaatttcgatgcaa-cgcgaagaa--ccttacc-tacttctt--gaccat-c
cagagaac--ttagcagagatgg-gtttggtg----cccttcgggaaactcttgag--ac
aggtgct-gcat-ggctggtcgt----cagctcgtg-ttgtgaaa-tgttgggt--taag
tcccg-caacg-agcgcaaccc--ttatcc-tttgttgccag-cgg-tccg----gccgg
ga-------a-ctca------------------aagg-agact-gccagt-ga--taaac
t-gg-aggaaggt-gggga--tg-acgt-caagtcatcatggcc-ctta----cgagtag
ggc-taca---cac---gtgctac--aat-ggcg--cat----------ac-aaagagaa
gcg-ac----ctcgcg-agagc----aagc-ggacctcataa------agtgc---gtcg
tagtcc----ggatt-ggagtctg-----caactcg-a---c-tccat--gaagtc--gg
aatcgc-tag-taa-tcgt--agatca----gaa-tgctac--ggt-gaatacg-ttccc
---gggcct----tgtaca-ca-ccgc-ccgtca-c--accat-ggga--g--tgggttg
c-----aaa-ag--------aag--tag-gta-gcttaa----------ccttc--ggg-
agggcgctt------accactt--------------------------------------
-------------------------------------------------------
>80
agagttt-gatc-ctggctc----agattgaacgctg--gcggca--------------g
gcctcaca---cat-g-ca-----------agtcg-----aac-ggtagca---ca----
-----------gagagcttgct----------ctcgggtgac-gagtggcg----ga-cg
ggtg-agtaatg-tctggg-aaact-gcct------------gatggagggggat-aact
actggaaacggtagc-----taa-taccgca----taacgt-cgc-----------aaga
-cc-aaag-agggggacc-ttcg----ggcctctt----gcca--tc-aga-tgtgccc-
-aga-tg-ggattag---cta--gtaggtg---gggtaa-cggc-tca--cctaggcg-a
cgatccct-agc-tggtc--t--ga-gaggat-----gacca-gcca-cac--tggaact
g------agacacggtcc--agactcc-t----acggg-aggcag-ca-gtggggaatat
tg-----cacaat----gggcgcaag-cctgatgcag--------ccttgcc-gcgtgta
tg-aagaaggcc-ttcggg--ttgta---aagtactttcag---cggggaggaa-ggt-g
ttg-tggttaat-aa-ccacag----caattga-cgttacccgc---agaagaagca-cc
ggctaa--ctccgtg-ccagcag-ccg-cggtaatac--gga-gggtg-c----aagcgt
ta-a-tc--ggaa-tt--act--gggc-gt-aaagcg-c-acgcagg--cggtctgt-c-
aag-tcgga-tg-tgaaa--t-cccc-gggctcaa----cctggg-aac-tgcat-tc-g
-aaactgg-----------c-a-ggct-aga--g-tc-ttgtaga-ggggggta------
------------------------------------------------------------
------------------------------------------------------------
------------------------------------------------------------
-------------gaa-tt-cca-ggt-gtag-cggtg-aaat---gcgtaga---ga-t
ctgg-a-ggaata-ccgg-t-ggcg-aa-gg--cgg-ccccctgg-acaaaga-ctgacg
-ctca-gg--t--gc----gaaagc----g-t-gg---ggagcaaacaggt---tttgat
a-ccct-ggtagt-ccacgcc--gt-aaacgatg-tcga-tttgga--------------
---------------ggttgtg-ccc--ttg----aggcgtggcttcc--ggagctaac-
gcg--ttaaa-tcgacc--gcc-t-ggggagtac-ggccgc-aa---ggtt-aaaa---c
t-c-aaatg--aatt----gac--gggggcccg-ca-caa----gcgg-tgg-agcatgt
-gg---tttaattc-gatgcaa-cgcgaagaa--ccttacc-tggtctt----gacat-c
cacagaac--tttccagagat-g-gattggtg----ccttc-gggaa--ctgtgag--ac
aggtgct-gcat--ggctgtcgt----cagctcgtg-ttgtgaaa-tgttgggt--taag
tcccg-caacg-agcgcaaccc--ttatcc-tttgttgccag-cgg-ttag----gccgg
ga-------a-ctca------------------aagg-agact-gccagt-ga--taaac
t-gg-aggaaggt-gggga--tg-acgt-caagtcatcatggcc-ctta----cgaccag
ggc-taca---cac---gtgctac--aat-ggcg--cat----------ac-aaagagaa
gcg-ac----ctcgcg-agagc----aagc-ggacctcataa------agtgc---gtcg
tagtcc----ggatt-ggagtctg-----caactcg-a---c-tccat--gaagtc--gg
aatcgc-tag-taa-tcgt--agatca----gaa-tgctac--ggt-gatttcg-ttccc
---gggcct----tgtaca-ca-ccgc-ccgtca-c--accat-ggga--g--tgggttg
c-----aaa-ag--------aag--tag-gta-gcttaa----------ccttc--ggg-
agggcgctt------accactttt-----tg-atgccgg---------------------
-------------------------------------------------------
>81
------------------------------------------------------------
-------a---cat-g-------------cagtcg-----aac-ggtagca---ca----
-----------gagagcttgct----------ctcgggtgac-gagtggcg----ga-cg
ggtg-agtaatg-tctggg-aaact-gcct------------gatggagggggat-aact
actggaaacggtagc-----taa-taccgca----taacgt-cgc-----------aaga
-cc-aaag-agggggacc-ttcg----ggcctctt----gcca--tc-aga-tgtgtccc
taga-tgggatatag---ctacgataggtg---gggtaa-cggc-taa--cctaggcg-a
cgatccct-agc-tggtc--t--ga-gaggat-----gacca-gcca-cac--tggaact
c------agacacggtcc--agactcc-t----acggg-aggcag-ca-gtggggaatat
tg-----cacaat----gggcgcaag-cctgatggcagg------ccatgcc-gcgggaa
tg-aagaaggcc-ttcgga--ttgtt--aaagtaccttcag--cgggggaggaa-gggcg
ata-aggttaat-aa-ccttgtc---cgattga-cgttacccgggcaccaagaagca-cc
ggctaa-ctcccgtg-ccagcatgccaagagtaatac--gga-gggtg-c--tcaagcgt
ta-a-tc--cgaa-tt--aaa--gcgc-at-aaagcc-c-acgccggggcggtccgc-c-
aag-tcaga-ag-tgaaa--t-cccc-aggctcaa---cgctggg-aac-tccac-cc-g
aagactga-----------cgacggctacgat-g-tc-tgctagaagcggcgta------
------------------------------------------------------------
------------------------------------------------------------
------------------------------------------------------------
------------cgaa-tt-cca-ggt-gtag-cggtgaacat---gcgtcaaagtga-t
ctgg-a-ggaata-ccgg-t-ggcg-aa-gg--cgg-ccccctgg-acaaaga-ctgacg
-ctca-gg--t--gc----gaaagc----g-t-gg---ggagcaaacagga---ttagat
a-ccct-ggtagt-ccacgcc--gt-aaacgatg-tcga-cttgga--------------
---------------ggttgtg-ccc------tg-aggcgtggcttcc--ggagctaac-
gcg--ttaag-tcgacc--gcc-t-ggggagtac-ggccgc-aa---ggtt-aaaa---c
t-c-aaatg--aatt----gac--gggggcccg-ca-caa----gcgg-tgg-agcatgt
-gg---tttaattc-gatgcaa-cgcgaagaa--ccttacc-tactctt----gacat-c
cagagaac--ttagcagagat-g-ctttggtg----ccttc-gggaa--ctctgag--ac
aggtgct-gcat--ggctgtcgt----cagctcgtg-ttgtgaaa-tgttgggt--taag
tcccg-caacg-agcgcaaccc--ttatcc-tttgttgccag-cgg-ttag----gccgg
ga-------a-ctca------------------aagg-agact-gccagt-ga--taaac
t-gg-aggaaggt-gggga--tg-acgt-caagtcatcatggcc-ctta----cgagtag
ggc-taca---cac---gtgctac--aat-ggcg--cat----------ac-aaagagaa
gcg-ac----ctcgcg-agagc----aagc-ggacctcataa------agtgc---gtcg
tagtcc----ggatt-ggagtctg-----caactcg-a---c-tccat--gaagtc--gg
aatcgc-tag-taa-tcgt--ggatca----gaa-tgccac--ggt-gaatacg-ttccc
---gggcct----tgtaca-ca-ccgc-ccgtca-c--accat-ggga--g--tgggttg
c-----aaa-ag--------aag--tag-gta-gcttaa----------ccttc--ggg-
-aggcgct-------acca-----------------------------------------
-------------------------------------------------------
>82
---------------------------------------gaggcg---------------
---------------g----------------------------ggcagcg---------
--------gaaagtagcttgcta---------ctttgccggc-gagcggcg----ga-cg
ggtg-agtaatg-tctggg-aaact-gcct------------gatggagggggat-aact
actggaaacggtagc-----taa-taccgca----taacgt-cgc-----------aaga
-cc-aaag-agggggacc-ttcg----ggcctctt----gcca--tc-aga-tgtgccc-
-aga-tg-ggattag---cta--gtaggtg---gggtaa-cggc-tca--cctaggcg-a
cgatccct-agc-tggtc--t--ga-gaggat-----gacca-gcca-cac--tggaact
g------agacacggtcc--agactcc-t----acggg-aggcag-ca-gtggggaatat
tg-----cacaat----gggcgcaag-cctgatgcag--------ccatgcc-gcgtgta
tg-aagaaggcc-ttcggg--ttgta---aagtactttcag---cggggaggaa-ggt-g
ctg-aggttaat-aa-cctcag----caattga-cgttacccgc---agaagaagca-cc
ggctaa--ctccgtg-ccagcag-ccg-cggtaatac--gga-gggtg-c----aagcgt
ta-a-tc--ggaa-tt--act--gggc-gt-aaagcg-c-acgcagg--cggtctgt-c-
aag-tcgga-tg-tgaaa--t-cccc-gggctcaa----cctggg-aac-tgcat-tc-g
-aaactgg-----------c-a-ggct-aga--g-tc-ttgtaga-ggggggta------
------------------------------------------------------------
------------------------------------------------------------
------------------------------------------------------------
-------------gaa-tt-cca-ggt-gtag-cggtg-aaat---gcgtaga---ga-t
ctgg-a-ggaata-ccgg-t-ggcg-aa-gg--cgg-ccccctgg-acaaaga-ctgacg
-ctca-gg--t--gc----gaaagc----g-t-gg---ggagcaaacagga---ttagat
a-ccct-ggtagt-ccacgcc--gt-aaacgatg-tcga-cttgga--------------
---------------ggttgtg-ccc--ttg----aggcgtggcttcc--ggagctaac-
gcg--ttaag-tcgacc--gcc-t-ggggagtac-ggccgc-aa---ggtt-aaaa---c
t-c-aaatg--aatt----gac--gggggcccg-ca-caa----gcgg-tgg-agcatgt
-gg---tttaattc-gatgcaa-cgcgaagaa--ccttacc-tactctt----gacat-c
cagagaac--tttccagagat-g-ctttggtg----ccttc-gggaa--ctctgag--ac
aggtgct-gcat--ggctgtcgt----cagctcgtg-ttgtgaaa-tgttgggt--taag
tcccg-caacg-agcgcaaccc--ttatcc-tttgttgccag-cgg-ttag----gccgg
ga-------a-ctca------------------aagg-agact-gccagt-ga--taaac
t-gg-aggaaggt-gggga--tg-acgt-caagtcatcatggcc-ctta----cgagtag
ggc-taca---cac---gtgctac--aat-ggcg--cat----------ac-aaagagaa
gcg-ac----ctcgcg-agagc-----agc-gga-ctcataa------agtgc---gtcg
tagtcc----ggatt-ggagtctg-----caactcg-a---c-t-cat--gagtc-----
gatcgc-tag-taa-tcgt--agatc-----gaa-tgctac--ggt-gaatacg-tccgg
ct-----------tgtaca-cg-gcgt--------c--aacat-ggga--g--tgggtgc
c-----aag-----------aag--ta--gta-gcttaactc--------------gga-
------------------------------------------------------------
-------------------------------------------------------
>83
---------------------------------------ggcatg--------------c
ggcagcta--ccat-g-c------------agtcg-----agc-ggtaaca---ca----
-----------gggagcttgct----------cccgggtgac-gagcggcg----ga-cg
ggtg-agtaatg-tctggg-aaact-gcct------------gatggggggggat-aact
actggaaacggtagc-----taa-taccgca----taatgt-cgc-----------aaga
-cc-aaag-agggggacc-ttcg----ggcctctt----gcca--tc-aga-tgtgccc-
-aga-tg-ggattag---cta--gtaggtg---gggtaa-tggc-tca--cctaggcg-a
cgatccct-agc-tggtc--t--ga-gaggat-----gacca-gcca-cac--tggaact
g------agacacggtcc--agactcc-t----acggg-aggcag-ca-gtggggaatat
tg-----cacaat----gggcgcaag-cctgatgcag--------ccatgcc-gcgtgta
tg-aagaaggcc-ttcggg--ttgta---aagtactttcag---cggggaggaa-ggt-g
ttg-aggttaat-aa-cctcac----caattga-cgttacccgc---agaaaaaaca-cc
ggctaa--ctccgtg-ccagcag-ccg-cggtaatac--gga-gggtg-c----aagcgt
ta-a-tc--ggaa-tt--act--gggc-gt-aaagcg-c-acgcagg--cggtctgt-c-
aag-tcgga-tg-tgaaa--t-cccc-gggctcaa----cctggg-aac-tgcat-tc-g
-aaactgg-----------c-a-ggct-aga--g-tc-ttgtaga-ggggggta------
------------------------------------------------------------
------------------------------------------------------------
------------------------------------------------------------
-------------gaa-tt-cca-ggt-gtag-cggtg-aaat---gcgtaga---ga-t
ctgg-a-ggaata-ccgg-t-ggcg-aa-gg--cgg-ccccctgg-acaaaga-ctgacg
-ctca-gg--t--gc----gaaagc----g-t-gg---ggagcaaacagga---ttagat
a-ccct-ggtagt-ccacgcc--gt-aaacgatg-tcga-cttgga--------------
---------------ggttgtg-ccc--ttg----aggcgtggcttcc--ggagctaac-
gcg--ttaag-tcgacc--gcc-t-ggggagtac-ggccgc-aa---ggtt-aaaa---c
t-c-aaatg--aatt----gac--gggggcccg-ca-caa----gcgg-tgg-agcatgt
-gg---tttaattc-gatgcaa-cgcgaagaa--ccttacc-tactctt----gacat-c
cagagaac--tttgcagagat-g-gattggtg----ccttc-gggaa--ctctgag--ac
aggtgct-gcat--ggctgtcgt----cagctcgtg-ttgtgaaa-tgttgggt--taag
tcccg-caacg-agcgcaaccc--ttatcc-tttgttgccag-cgg-ttag----gccgg
ga-------a-ctca------------------aagg-agact-gccagt-ga--taaac
t-gg-aggaaggt-gggga--tg-acgt-caagtcatcatggcc-ctta----cgagtag
ggc-taca---cac---gtgctac--aat-ggcg--cat----------ac-aaagagaa
gcg-ac----ctcgcg-agagc----aagc-ggacctcataa------agtgc---gtcg
tagtcc----ggatt-ggagtctg-----caactcg-a---c-tccat--gaagtc--gg
aatcgc-tag-taa-tcgt--agatca----gaa-tgctac--ggt-gaatacg-ttccc
---gggcct----tgtaca-ca-ccgc-ccgtca-c--accat-ggga--g--tgggttg
c-----aaa-ag--------aag--tag-gta-gcttaa----------ccttc--ggg-
agggcgct-------accacttgg-----at-ctggg-----------------------
-------------------------------------------------------
>84
---------------------------------------gctaca---------------
-----------cat-g-ca-----------agtcg-----agc-ggcagcg---------
---------gaggtactttgcta---------ctttgccggc-gagcggcg----ga-gg
ggtg-agtagtg-tctggg-aaact-gcct------------gatggagggggat-aact
actggaaacggtatc-----taa-taccgca----tagtgt-cgc-----------aaga
-cc-aaag-agggggacc-ttcg----ggcctctt----gccc--tc-ata-tgtgccc-
-aga-tg-ggattag---cta--gtagggg---gggtaa-cggc-tca--cctaggcg-a
ctatccct-atg-tggtc--t--ga-gaggat-----gaccc-ccca-ctc--tggaact
g------acacacggccc--acactcc-t----acggg-aggcag-ca-gtggggaatat
tg-----cacagt----gggcgcaag-cctgatgcac--------ccgtgcc-gcgtgta
tg-aaaaaggtc-ttcggg--ttgta---aagtactttcag---cggggaggaa-ggt-g
ttg-aggttaat-aa-cctcag----caattga-cgttacccgc---agaagaagca-cc
ggctaa--ctccgtg-ccagcag-ccg-cggtaatac--gga-gggtg-c----aagcgt
ta-a-tc--ggaa-tt--act--gggc-gt-aaagcg-c-acgcagg--cggtctgt-c-
aag-tcgga-tg-tgaaa--t-cccc-gggctcaa----cctggg-aac-tgcat-tc-g
-aaactgg-----------c-a-ggct-aga--g-tc-ttgtaga-ggggggta------
------------------------------------------------------------
------------------------------------------------------------
------------------------------------------------------------
-------------gaa-tt-cca-ggt-gtag-cggtg-aaat---gcgtaga---ga-t
ctgg-a-ggaata-ccgg-t-ggcg-aa-gg--cgg-ccccctgg-acaaaga-ctgacg
-ctca-gg--t--gc----gaaagc----g-t-gg---ggagcaaacagga---ttagat
a-ccct-ggtagt-ccacgcc--gt-aaacgatg-tcga-cttgga--------------
---------------ggttgtg-ccc--ttg----aggcgtggcttcc--ggagctaac-
gcg--ttaag-tcgacc--gcc-t-ggggagtac-ggccgc-aa---ggtt-aaaa---c
t-c-aaatg--aatt----gac--gggggcccg-ca-caa----gcgg-tgg-agcatgt
-gg---tttaattc-gatgcaa-cgcgaagaa--ccttacc-tactctt----gacat-c
cagagaac--tttccagagat-g-cattggtg----ccttc-gggaa--ctctgag--ac
aggtgct-gcat--ggctgtcgt----cagctcgtg-ttgtgaaa-tgttgggt--taag
tcccg-caacg-agcgcaaccc--ttatcc-tttgttgccag-cgg-ttcg----gccgg
ga-------a-ctca------------------aagg-agact-gccagt-ga--taaac
t-gg-aggaaggt-gggga--tg-acgt-caagtcatcatggcc-ctta----cgagtag
ggc-taca---cac---gtgctac--aat-ggcg--cat----------ac-aaagagaa
gcg-ac----ctcgcg-agagc----aagc-ggacctcataa------agtgc---gtcg
tagtcc----ggatt-ggagtctg-----caactcg-a---c-tccat--gaagtc--gg
aatcgc-tag-taa-tcgt--agatca----gaa-tgctac--ggt-gaatacg-ttccc
---gggtct----tg-aca-ca-ccg---------------------------------a
a-----aat-ag--------aac--ttc-tcc-cctaaa----------tcccc--ccc-
tggaggta----------------------------------------------------
-------------------------------------------------------
>85
------------------------aaaatttaacctg--gcggct--------------g
acctaaca---cat-g-ca-----------agtcg-----aac-ggtagca---ca----
-----------gagagcttgct----------ctcgggtgac-gagtggcg----ga-cg
ggtg-agtaatg-tctggg-aaact-gcct------------gatggagggggat-aact
actggaaacggtagc-----taa-taccgca----taacgt-cgc-----------aaga
-cc-aaag-agggggacc-ttcg----ggcctctt----gcca--tc-aga-tgtgccc-
-aga-tg-ggattag---cta--gtaggtg---gggtaa-cggc-tca--cctaggcg-a
cgatccct-agc-tggtc--t--ga-gaggat-----gacca-gcca-cac--tggaact
g------agacacggtcc--agactcc-t----acggg-aggcag-ca-gtggggaatat
tg-----cacaat----gggcgcaag-cctgatgcag--------ccatgcc-gcgtgta
tg-aagaaggcc-ttcggg--ttgta---aagtactttcag---cggggaggaa-ggt-g
ttg-tggttaat-aa-ccgcag----caattga-cgttacccgc---agaagaagca-cc
ggctaa--ctccgtg-ccagcag-ccg-cggtaatac--gga-gggtg-c----aagcgt
ta-a-tc--ggaa-tt--act--gggc-gt-aaagcg-c-acgcagg--cggtctgt-c-
aag-tcgga-tg-tgaaa--t-cccc-gggctcaa----cctggg-aac-tgcat-tc-g
-aaactgg-----------c-a-ggct-aga--g-tc-ttgtaga-ggggggta------
------------------------------------------------------------
------------------------------------------------------------
------------------------------------------------------------
-------------gaa-tt-cca-ggt-gtag-cggtg-aaat---gcgtaga---ga-t
ctgg-a-ggaata-ccgg-t-ggcg-aa-gg--cgg-ccccctgg-acaaaga-ctgacg
-ctca-gg--t--gc----gaaagc----g-t-gg---ggagcaaacagga---ttagat
a-ccct-ggtagt-ccacgcc--gt-aaacgatg-tcga-cttgga--------------
---------------ggttgtg-ccc--ttg----aggcgtggcttcc--ggagctaac-
gcg--ttaag-tcgacc--gcc-t-ggggagtac-ggccgc-aa---ggtt-aaaa---c
t-c-aaatg--aatt----gac--gggggcccg-ca-caa----gcgg-tgg-agcatgt
-gg---tttaattc-gatgcaa-cgcgaagaa--ccttacc-tactctt----gacat-c
cagagaac--tttccagagat-g-gtttggtg----ccttc-gggaa--ctctgag--ac
aggtgct-gcat--ggctgtcgt----cagctcgtg-ttgtgaaa-tgttgggt--taag
tcccg-caacg-agcgcaaccc--ttatcc-tttgttgccag-cgg-tccg----gccgg
ga-------a-ctca------------------aagg-agact-gccagt-ga--taaac
t-gg-aggaaggt-gggga--tg-acgt-caagtcatcatggcc-ctta----cgagtag
ggc-taca---cac---gtgctac--aat-ggcg--cat----------ac-aaagagaa
gcg-aa----ctcgcg-agagc----aagc-ggacctcataa------agtgc---gtcg
tagtcc----ggatt-ggagtctg-----caactcg-a---c-tccat--gaagtc--gg
aatcgc-tag-taa-tcgt--agatca----gaa-tgctac--ggt-gaatacg-ttccc
---gggcct----tgtaca-ca-ccgc-ccgtca-c--accat-ggga--g--tgggttg
c-----aaa-ag--------aag--tag-gta-gcttaa----------ccttc--ggg-
agggcgcat------tatacacta-----tt-gatcatcc--cc-gcg------------
-------------------------------------------------------
>86
------------------------------------------------------------
--------------------------------tcg-----agc-ggtagca---ca----
-----------gagagcttggt----------ctcgggtgac-gagtgggg----ga-cg
ggtg-agtaatg-tctggg-aaact-gcct------------gatggagggggat-aact
actggaaacggtagc-----taa-taccgca----taacgt-cgc-----------aaga
-cc-aaag-agggggacc-ttct----ggcctctt----gcca--tc-aca-tgtgccc-
-aga-tg-ggattag---cta--gtaggtg---gggtaa-cggc-tca--cctaggcg-a
caatccct-agc-tggtc--t--ga-gaggat-----gacca-gcca-cac--tggaact
g------agacacggtcc--agactcc-t----acggg-aggcag-ca-gtggggaatat
tg-----cacaat----gggcgcaag-cctgatgcag--------ccatgcc-gcgtgta
tg-aaaaaggcc-ttcggg--ttgta---aagtactttcag---cggggaggaa-ggt-g
ttg-tggttaat-aa-ccgcac----caattga-cgttacccgc---agaaaaaaca-cc
ggctaa--ctccgtg-ccagcag-ccg-cggtaatac--gga-gggtg-c----aagcgt
ta-a-tc--ggaa-tt--act--gggc-gt-aaagcg-c-acgcagg--cggtctgt-c-
aag-tctga-tg-tgaaa--t-cccc-gggctcaa----cctggg-aac-tgcat-tc-g
-aaactgg-----------c-a-ggct-aga--g-tc-ttgtaga-ggggggta------
------------------------------------------------------------
------------------------------------------------------------
------------------------------------------------------------
-------------gaa-tt-cca-ggt-gtag-cggtg-aaat---gcgtaga---ga-t
ctgg-a-ggaata-ccgg-t-ggcg-aa-ag--cgg-ccccctgg-acaaaga-ctgacg
-ctca-cg--t--gcgaaagaaagc----g-t-gg---ggagcaaacagga---ttagat
a-ccct-ggtagt-ccacgcc--gt-aaacgatg-tcga-cttgga--------------
---------------ggttgtg-ccc--ttg----aggcgtggcttcc--ggagctaac-
gcg--ttaag-tcgacc--gcc-t-ggggagtac-ggccgc-aa---ggtt-aaaa---c
t-c-aaatg--aatt----gac--gggggcccg-ca-caa----gcgg-tgg-agcatgt
-gg---tttaattc-gatgcaa-cgcgaagaa--ccttacc-tactctt----gacat-c
cagagaac--tttccagagat-g-gattggtg----ccttc-gggaa--ctctgag--ac
aggtgct-gcat--ggctgtcgt----cagctcgtg-ttgtgaaa-tgttgggt--taag
tcccg-caacg-agcgcaaccc--ttatcc-tttgttgccag-cgg-tccg----gccgg
ga-------a-ctca------------------aagg-agact-gccagt-ga--taaac
t-gg-aggaaggt-gggga--tg-acgt-caagtcatcatggcc-ctta----cgagtag
ggc-taca---cac---gtgctac--aat-ggcg--cat----------ac-aaagagaa
gcg-ac----ctcgcg-agagc----aagc-ggacctcataa------agtgc---gtcg
tagtcc----ggatt-ggagtctg-----caactcg-a---c-tccat--gaagtc--gg
aatcgc-tag-taa-tcgt--agatca----gaa-tgctac--ggt-gaatacg-ttccc
---gggcct----tgtaca-ca-ccgc-ccgtca-c--accat-ggga--g--tgggttg
c-----aaa-ag--------aag--tag-gta-gcttaa----------cctcg------
------------------------------------------------------------
-------------------------------------------------------
>87
agaattt-gatc-ctggctc----aaattaaacgctg--gcggcag-------------g
ccttaaca---cat-g-ca-----------agtcg-----agc-ggtagca---ca----
----------gagagctttgct----------ctcgggtgac-gagcggcg----gaccg
ggtg-agtaatg-tctggg-aaact-gcct------------gatggagggggat-aact
actggaaacggtagc-----taa-taccgca----taacgt-cgc-----------aaga
-cc-aaag-agggggacc-ttcg----ggcctctt----gcca--tc-aga-tgtgccc-
-aga-tg-ggattag---cta--gtaggtg---gggtaa-cggc-tca--cctaggcg-a
cgatccct-agc-tggtc--t--ga-gaggat-----gacca-gcca-cac--tggaact
g------agacacggtcc--agactcc-t----acggg-aggcag-ca-gtggggaatat
tg-----cacaat----gggcgcaag-cctgatgcag--------ccatgcc-gcgtgta
tg-aagaaggcc-ttcggg--ttgta---aagtactttcag---cggggaggaa-ggc-g
ttg-tggttaat-aa-ccacag----cgattga-cgttacccgc---agaagaagca-cc
ggctaa--ctccgtg-ccagcag-ccg-cggtaatac--gga-gggtg-c----aagcgt
ta-a-tc--ggaa-tt--act--gggc-gt-aaagcg-c-acgcagg--cggtctgt-c-
aag-tcgga-tg-tgaaa--t-cccc-gggctcaa----cctggg-aac-tgcat-tc-g
-aaactgg-----------c-a-ggct-aga--g-tc-ttgtaga-ggggggta------
------------------------------------------------------------
------------------------------------------------------------
------------------------------------------------------------
-------------gaa-tt-cca-ggt-gtag-cggtg-aaat---gcgtaga---gatt
ctgg-a-ggaata-ccgg-t-ggcg-aa-gg--cgg-ccccctgg-acaaaga-ctgacc
gctca-gg--t--gc----gaaagc----gct-gg---ggagcaaacagga---ttagat
a-ccct-ggtagt-ccacgcc--gt-aaacgatg-tcga-cttgga--------------
---------------ggttgtt-ccc--ttg----aggagtggcttcc--ggagctaac-
gcg--ttaag-tcgacc--gcc-t-ggggagtac-ggccgc-aa---ggtt-aaaa---c
t-c-aaatg--aatt----gac--gggggcccg-ca-caa----gcgg-tgg-agcatgt
-gg---tttaattc-gatgcaa-cgcgaagaa--ccttacc-tactctt----gacat-c
cagagaac--ttagcagagat-g-ctttggtg----ccttc-gggaa--ctctgag--ac
aggtgct-gcat--ggctgtcgt----cagctcgtg-ttgtgaaa-tgttgggt--taag
tcccg-caacg-agcgcaaccc--ttatcc-tttgttgccag-cgg-tccg----gccgg
ga-------a-ctca------------------aagg-agact-gccagt-ga--taaac
t-gg-aggaaggt-gggga--tg-acgt-caagtcatcatggcc-ctta----cgagtag
ggc-taca---cac---gtgctac--aat-ggca--tat----------ac-aaagagaa
gcg-ac----ctcgcg-agagc----aagc-ggacctcataa------agtat---gtcg
tagtcc----ggatt-ggagtctg-----caactcg-a---c-tccat--gaagtc--gg
aatcgc-tag-taa-tcgt--agatca----gaa-tgctac--ggt-gaatacg-ttccc
---gggcct----tgtaca-ca-ccgc-ccgtca-c--accat-ggga--g--tgggttg
c-----aaa-ag--------aag--tag-gta-gcttaa----------ccttc--gag-
agggcgctt------accactttg-----tg-attcatga--ct-ggggtgaa-------
------------gtcgt-aacaaggtaa-ccgtaggggaacctgcggctg-----
>88
agagttt-gatc-atggctc----agattgaacgctg--gcggca--------------g
gcctaaca---cat-g-ca-----------agtcg-----agc-ggtaaca---ca----
-----------gggagcttgct----------cctgggtgac-gagcggcg----ga-cg
ggtg-agtaatg-tctggg-aaact-gcct------------gatggagggggat-aact
actggaaacggtagc-----taa-taccgca----taacgt-cgc-----------aaga
-cc-aaag-agggggacc-ttcg----ggcctctt----gcca--tc-aga-tgtgccc-
-aga-tg-ggattag---cta--gtaggtg---gggtaa-cggc-tca--cctaggcg-a
cgatccct-agc-tggtc--t--ga-gaggat-----gacca-gcca-cac--tggaact
g------agacacggtcc--agactcc-t----acggg-aggcag-ca-gtggggaatat
tg-----cacaat----gggcgcaag-cctgatgcag--------ctatgcc-gcgtgta
tg-aagaaggcc-ttcggg--ttgta---aagtactttcag---cggggaggaa-ggt-g
ttg-aggttaat-aa-cctcag----caattga-cgttacccgc---agaagaagca-cc
ggctaa--ctccgtg-ccagcag-ccg-cggtaatac--gga-gggtg-c----aagcgt
ta-a-tc--ggaa-tt--act--gggc-gt-aaagcg-c-acgcagg--cggtctgt-c-
aag-tcgga-tg-tgaaa--t-cccc-gggctcaa----cctggg-aac-tgcat-tc-g
-aaactgg-----------c-a-ggct-aga--g-tc-ttgtaga-ggggggta------
------------------------------------------------------------
------------------------------------------------------------
------------------------------------------------------------
-------------gaa-tt-cca-ggt-gtag-cggtg-aaat---gcgtaga---ga-t
ctgg-a-ggaata-ccgg-t-ggcg-aa-gg--cgg-ccccctgg-acaaaga-ctgacg
-ctca-gg--t--gc----gaaagc----g-t-gg---ggagcaaacagga---ttagat
a-ccct-ggtagt-ccacgcc--gt-aaacgatg-tcga-cttgga--------------
---------------ggttgtt-ccc--ttg----aggagtggcttcc--ggagctaac-
gcg--ttaag-tcgacc--gcc-t-ggggagtac-ggccgc-aa---ggtt-aaaa---c
t-c-aaatg--aatt----gac--gggggcccg-ca-caa----gcgg-tgg-agcatgt
-gg---tttaattc-gatgcaa-cgcgaagaa--ccttacc-tactctt----gacat-c
cagagaac--tttccagagat-g-gattggtg----ccttc-gggaa--ctctgag--ac
aggtgct-gcat--ggctgtcgt----cagctcgtg-ttgtgaaa-tgttgggt--taag
tcccg-caacg-agcgcaaccc--ttatcc-tttgttgccag-cgg-ttcg----gccgg
ga-------a-ctca------------------aagg-agact-gccagt-ga--taaac
t-gg-aggaaggt-gggga--tg-acgt-caagtcatcatggcc-ctta----cgagtag
ggc-taca---cac---gtgctac--aat-ggcg--cat----------ac-aaagagaa
gcg-ac----ctcgcg-agagc----aagc-ggacctcataa------agtgc---gtcg
tagtcc----ggatt-ggagtctg-----caactcg-a---c-tccat--gaagtc--gg
aatcgc-tag-taa-tcgt--agatca----gaa-tgctac--ggt-gaatacg-ttccc
---gggcct----tgtaca-ca-ccgc-ccgtca-c--acgg------------------
------------------------------------------------------------
--------t------accat----------------------------------------
-------------------------------------------------------
>89
---gttt-gatc-atggctc----agattgaacgctg--gcggca--------------g
gcctaaca---cat-g-ca-----------agtcg-----agc-ggtagca---ca----
-----------gggagcttgct----------cctgggtgac-gagcggcg----ga-cg
ggtg-agtaatg-tctggg-aaact-gcct------------gatggagggggat-aact
actggaaacggtagc-----taa-taccgca----taacgt-cgc-----------aaga
-cc-aaag-agggggacc-ttcg----ggcctctt----gcca--tc-aga-tgtgccc-
-aga-tg-ggattag---cta--gtaggtg---aggtaa-tggc-tca--cctaggcg-a
cgatccct-agc-tggtc--t--ga-gaggat-----gacca-gcca-cac--tggaact
g------agacacggtcc--agactcc-t----acggg-aggcag-ca-gtggggaatat
tg-----cacaat----gggcgcaag-cctgatgcag--------ccatgcc-gcgtgta
tg-aagaaggcc-ttcggg--ttgta---aagtactttcag---cgaggaggaa-ggc-a
tta-aggttaat-aa-ccttgg----tgattga-cgttactcgc---agaagaagca-cc
ggctaa--ctccgtg-ccagcag-ccg-cggtaatac--gggggggtg-c----aagcgt
ta-a-tc--ggaa-tt--act--gggc-gt-aaagcg-c-acgca-g--cggtttgt-c-
aag-tcgga-tg-tgaaa--t-cccc-gggctcaa----cctggg-aac-tgcat-tc-g
-aaacggg-----------c-a-agct-aga--g-tc--tgtaga-ggggggta------
------------------------------------------------------------
------------------------------------------------------------
------------------------------------------------------------
-------------gaa-tt-tca-ggt-gtag-cggtg-aaac---gcgtaga---ga-t
ctgg-a-ggaata-ccgg-t-ggcg-aa-gg--cgg-ccccctgg-acaaaga-ctgacg
-ctca-gg--t--gc----gaaagc----g-t-gg---ggagcaaacagga---ttagat
a-ccct-ggtagt-ccacgcc--gt-aaacgatg-tcga-cttgga--------------
---------------ggttgtg-ccc--ttg----aggcgtggcttcc--ggagctaac-
gcg--ttaag-tcgacc--gcc-t-ggggagtac-ggccgc-aa---ggtt-aaaa---c
t-c-aaatg--aatt----gac--gggggcccg-ca-caa----gcgg-tgg-agcatgt
-gg---tttaattc-gatgcaa-cgcgaagaa--ccttacc-tactctt----gacat-c
cagagaac--tttccagagat-g-gattggtg----ccttc-gggaa--ctctgag--ac
aggtgct-gcat--ggctgtcgt----cagctcgtg-ttgtgaaa-tgttgggt--taag
tcccg-caacg-agcgcaaccc--ttatcc-tttgttgccag-cgg-ttcg----gccgg
ga-------a-ctca------------------aagg-agact-gccagt-ga--caaac
t-gg-aggaaggt-gggga--tg-acgt-caagtcatcatggcc-ctta----cgagtag
ggc-taca---cac---gtgctac--aat-ggca--tat----------ac-aaagagaa
gcg-ac----ctcgcg-agagc----aagc-ggacctcacaa------agtat---gtcg
tagtcc----ggatc-ggagtctg-----caactcg-a---c-tccgt--gaagtc--gg
aatcgc-tag-taa-tcgt--agatca----gaa-tgctac--ggt-gaatacg-ttccc
---gggcct----tgtaca-ca-ccgc-ccgtca-c--accat-ggga--g--tgggttg
c-----aaa-ag--------aag--tag-gta-gcttaa----------ccttc--ggg-
agggcgctt------accactttg-----tg-attcatga--ct-ggggtgaa-------
------------gtcgt-aacaaggtag-ccgta---------------------
>90
------------------------------------------------------------
------------------------------------------------------------
------------------------------------------------------------
----------------------------ct------------gatggagggggat-aact
act-gaaacggtagc-----taa-ta-cgca----taacgt-cgc-----------aaga
-c----aa-agaggggac-ttcg----ggc-tctt----gcca--tc-aga-tgtgccc-
-aga-tg-ggattag---cta--gtaggtg---gggtaa-cggc-tca---ctaggcg-a
cgatccct-agc-tggtc--t--ga-gaggat-----gacca-gcca-cac--tggaact
g------agacacggtcc--agactcc-t----acggg-aggcag-ca-gtggggaatat
tg-----cacaat----gggcgcaag-cctgatgcag--------ccatgcc-gcgtgta
tg-aagaaggcc-ttcggg--ttgta---aagtactttcag---cggggaggaa-ggc-g
ttg-aggttaat-aa-cctcag----cgattga-cgttacccgc---agaagaagca-cc
ggctaa--ctccgtg-ccagcag-ccg-cggtaatac--gga-gggtg-c----aagcgt
ta-a-tc--ggaa-tt--act--gggc-gt-aaagcg-c-acgcagg--cggtctgt-c-
aag-tcgga-tg-tgaaa--t-cccc-gggctcaa----cctggg-aac-tgcat-tc-g
-aaactgg-----------c-a-ggct-aga--g-tc-ttgtaga-ggggggta------
------------------------------------------------------------
------------------------------------------------------------
------------------------------------------------------------
-------------gaa-tt-cca-ggt-gtag-cggtg-aaat---gcgtaga---ga-t
ctgg-a-ggaata-ccgg-t-ggcg-aaggg--cgg-ccccctgg-acaaaga-ctgacg
-ctca-gg--t--gc----gaaagc----g-t-gg---ggagcaaacagga---ttagat
a-ccct-ggtagt-ccacgcc--gt-aaacgatg-tcga-cttgga--------------
---------------ggttgtg-ccc--ttg----aggcgtggcttcc--ggagctaac-
gcg--ttaag-tcgacc--gcc-t-ggggagtac-ggccgc-aa---ggtt-aaaa---c
t-c-aaatg--aatt----gac--gggggcccg-ca-caa----gcgg-tgg-agcatgt
-gg---tttaattc-gatgcaa-cgcgaagaa--ccttacc-tactctt----gacat-c
cagagaac--tttccagagat-g-ga-tggtg----ccttc-gggaa--ctctgag--ac
aggtgct-gcat--ggctgtcgt----cagctcgtg-ttgtgaaa-tgttgggt--taag
tcccg-caacg-agcgcaaccc--ttatcc-tttgttgccag-cgg-ttag----gccgg
ga-------a-ctca------------------aagg-agact-gccagt-ga--taaac
t-gg-aggaaggt-gggga--tg-acgt-caagtcatcatggcc-ctta----cgagtag
ggc-taca---cac---gtgctac--aat-ggcg--cat----------ac-aaagagaa
gcg-ac----ctcgcg-agagc----aagc-ggacctcataa------agtgc---gtcg
tagtcc----ggatt-ggagtctg-----caactcg-a---c-tccat--gaagtc--gg
aatcgc-tag-taa-tcgt--agatca----gaa-tgctac--ggt-gaatacg-ttccc
---gggcct----tgtaca-ca-ccgc-ccgtca-c--accat-ggga--g--tgggttg
c-----aaa-ag--------aag--tag-gta-gcttaa----------ccttc--ggg-
agggc-------------------------------------------------------
-------------------------------------------------------
>91
--------------------------attgatctctg--gcggca--------------g
gcctaaca---cat-g-ca-----------agtcg-----aac-ggtagca---ca----
-----------gagagcttgct----------ctcgggtgac-gagtggcg----ga-cg
ggtg-agtaatg-tctggg-aaact-gcct------------gatggagggggat-aact
actggaaacggtagc-----taa-taccgca----taatgt-cgc-----------aaga
-cc-aaag-agggggacc-ttcg----ggcctctt----gcca--tc-gga-tgtgccc-
-aga-tg-ggattag---cta--gtaggtg---gggtaa-tggc-tca--cctaggcg-a
cgatccct-agc-tggtc--t--ga-gaggat-----gacca-gcca-cac--tggaact
g------agacacggtcc--agactcc-t----acggg-aggcag-ca-gtggggaatat
tg-----cacaat----gggcgcaag-cctgatgcag--------ccatgcc-gcgtgta
tg-aagaaggcc-ttcggg--ttgta---aagtactttcag---cgaggaggaa-ggt-g
ttg-aggttaaa-ta-cctcag----caattga-cgttactcgc---agaagaagca-cc
ggctaa--ctccgtg-ccagcagcccg-cggtattac--gga-gggtg-c----aagcgt
ta-a-tc--ggaattt--act--gggc-gt--aagcg-c-acgcagg--cggtctgt-t-
aag-tc-ga-tg-tgaaa--t-cccc-gggctcaa----tttggg-aac-tgcat-tt-g
-aaactgg-----------c-a-ggct-tga--g-tc-ttgtaga-ggggggta------
------------------------------------------------------------
------------------------------------------------------------
------------------------------------------------------------
-------------gaa-tt-cca-ggt-gtag-cggtg-aaat---gcgtaga---ga-t
ctgg-a-ggaata-ccgg-t-ggcg-aa-gg--cgg-ccccctgg-acaaaga-ctgacg
-ctca-gg--t--gc----gaaagc----g-t-gg---ggagcaaacagga---ttagat
a-ccct-ggtagt-ccacgcc--gt-aaacgatg-tcga-cttgga--------------
---------------ggttgtg-ccc--ttg----aggcgtggcttcc--ggagctaac-
gcg--ttaag-tcgacc--gcc-t-ggggagtac-ggccgc-aa---ggtt-aaaa---c
t-c-aaatg--aatt----gac--gggggcccg-ca-caa----gcgg-tgg-agcatgt
-gg---tttaattc-gatgcaa-cgcgaagaa--ccttacc-tactctt----gacat-c
cagagaac--ttgccagagat-g-gcttggtg----ccttc-gggaa--ctctgag--ac
aggtgct-gcat--ggctgtcgt----cagctcgtg-ttgtgaaa-tgttgggt--taag
tcccg-caacg-agcgcaaccc--ttatcc-tttgttgccag-cga-ttcg----gtcgg
ga-------a-ctca------------------aagg-agact-gccagt-ga--taaac
t-gg-aggaaggt-gggga--tg-acgt-caagtcatcatggcc-ctta----cgagtag
ggc-taca---cac---gtgctac--aat-ggcg--cat----------ac-aaagagaa
gcg-ac----ctcgcg-agagc----aagc-ggacctcataa------agtgc---gtcg
tagtcc----ggatt-ggagtctg-----caactcg-a---c-tccat--gaagtc--gg
aatcgc-tag-taa-tcgt--agatca----gaa-tgctac--ggt-gaatacg-ttccc
---gggcct---------------------------------------------------
------------------------------------------------------------
------------------------------------------------------------
-------------------------------------------------------
>92
-------------------------------gccctt--ggacgg--------------c
agctaaca---cat-g-c------------agtcg-----aac-ggtagca---ca----
----------ga-gagcttgct----------ctcgggtgac-gagtggcg----ga-cg
ggtg-agtaatg-tctggg-aaact-gcct------------gatggagggggat-aact
actggaaacggtagc-----taa-taccgca----taacgt-cgc-----------aaga
-cc-aaag-agggggacc-ttcg----ggcctctt----gcca--tc-aga-tgtgccc-
-aga-tg-ggattag---cta--gtaggtg---gggtaa-tggc-tca--cctaggcg-a
cgatccct-agc-tggtc--t--ga-gaggat-----gacca-gcca-cac--tggaact
g------agacacggtcc--agactcc-t----acggg-aggcag-ca-gtggggaatat
tg-----cacaat----gggcgcaag-cctgatgcag--------ccatgcc-gcgtgta
tg-aagaaggcc-ttcggg---tggg---ttgtactttcag---cggggaggaa-ggt-g
ttg-tggttaat-aa-ccgcag----caattga-cgttacccgc---agaagaagca-cc
ggctaa--ctccgtg-ccagcag-ccg-cggtaatac--gga-gggtg-c----aagcgt
ta-a-tc--ggaa-tt--act--gggc-gt-aaagcg-c-acgcagg--cggtctgt-c-
aag-tcgga-tg-tgaaa--t-cccc-gggctcaa----cctggg-aac-tgcat-tc-g
-aaactgg-----------c-a-ggct-aga--g-tc-ttgtaga-ggggggta------
------------------------------------------------------------
------------------------------------------------------------
------------------------------------------------------------
-------------gaa-tt-cca-ggt-gtag-cggtg-aaat---gcgtaga---ga-t
ctgg-a-ggaata-ccgg-t-ggcg-aa-gg--cgg-ccccctgg-acaaaga-ctgacg
-ctca-gg--t--gc----gaaagc----g-t-gg---ggagcaaacagga---ttagat
a-ccct-ggtagt-ccacgcc--gt-aaacgatg-tcga-cttgga--------------
---------------ggttgtt-ccc--ttg----aggagtggcttcc--ggagctaac-
gcg--ttaag-tcgacc--gcc-t-ggggagtac-ggccgc-aa---ggtt-aaaa---c
t-c-aaatg--aatt----gac--gggggcccg-ca-caa----gcgg-tgg-agcatgt
-gg---tttaattc-gatgcaa-cgcgaagaa--ccttacc-tactctt----gacat-c
cagagaac--tttccagagat-g-gattggtg----ccttc-gggaa--ctctgag--ac
aggtgct-gcat--ggctgtcgt----cagctcgtg-ttgtgaaa-tgttgggt--taag
tcccg-caacg-agcgcaaccc--ttatcc-tttgttgccag-cgg-ttag----gccgg
ga-------a-ctca------------------aagg-agact-gccagt-ga--taaac
t-gg-aggaaggt-gggga--tg-acgt-caagtcatcatggcc-ctta----cgagtag
ggc-taca---cac---gtgctac--aat-ggcg--cat----------ac-aaagagaa
gcg-ac----ctcgcg-agagc----aagc-ggacctcataa------agtgc---gtcg
tagtcc----ggatt-ggagtctg-----caactcg-a---c-tccat--gaagtc--gg
aatcgc-tag-taa-tcgt--agatca----gaa-tgctac--ggt-gaatacg-ttccc
---gggcct----tgtaca-ca-ccgc-ccgtca-c--accat-ggga--g--tgggttg
c-----aaa-ag--------aag--tag-gta-gcttaa----------ccttc--ggg-
agggcgcta------ccactttgg-----at-ggta------------------------
-------------------------------------------------------
>93
------------------------------acaattc--gcggct--------------a
cc----------at-g-ca-----------agtcg-----aac-ggtaaca---------
--------ggaagcagcttgctg---------ctttgctgac-gagtggcg----ga-cg
ggtg-agtaatg-tctggg-aaact-gcct------------gatggagggggat-aact
actggaaacggtagc-----taa-taccgca----taacgt-cgc-----------aaga
-cc-aaag-agggggacc-ttcg----ggcctctt----gcca--tc-ggagtgtgccc-
-aga-tg-ggattag---cta--gtaggtg---gggtaa-cggcttca--cctaggcg-a
cgatccct-agc-tggtc--t--ga-gaggata----gacca-gcca-cac--tggaact
g------agacacggtcc--agactcc-ttaccgggag-ggcagg-ca-gtggggaatat
tg-----cacaat----gggcgcaag-cctgatgcag--------ccatgcc-gcgtgta
tg-aagaaggcc-ttcggg--ttgta---aagtactttcag---cggggaggaa-ggc-g
aca-gggttaat-aa-ccctgt----cgattga-cgttacccgc---agaagaagcaccc
ggctaa--ctccgtg-ccagcag-ccg-cggtaatac--gga-gggtg-c----aagcgt
ta-a-tc--ggaa-tt--act--gggc-gt-aaagcg-c-acgcagg--cggtctgt-c-
aag-tcgga-tg-tgaaa--t-cccc-gggctcaa----cctggg-aac-tgcat-tc-g
-aaactgg-----------c-a-ggct-aga--g-tc-ttgtaga-ggggggta------
------------------------------------------------------------
------------------------------------------------------------
------------------------------------------------------------
-------------gaa-tttcca-ggt-gtag-cggtg-aaat---gcgtaga---ga-t
ctgg-a-ggaata-ccgg-t-gggs-gaagg--cgg-ccccctgg-acaaaga-ctgacg
-ctca-gg--t--gc----gaaagc----g-t-gg---ggagcaaacagga---ttagat
a-ccct-ggtagt-ccacgcc--gt-aaacgatgatcga-cttgga--------------
---------------ggttgtg-ccc--ttg----aggcgtggcttcc--ggagctaac-
gcg--ttaag-tcgacc--gcc-t-ggggagtac-ggccgc-aa---ggtt-aaaa---c
t-c-aaatg--aatt----gac--gggggcccg-ca-caa----gcgg-tgg-agcatgt
-gg---tttaattc-gatgcaa-cgcgaagaa--ccttacc-tactctt----gacat-c
cagagaac--ttagcagagat-g-ctttggtg----ccttc-gggaa--ctctgag--ac
aggtgct-gcat--ggctgtcgt----cagctcgtg-ttgtgaaa-tgttgggt--taag
tcccg-caacg-agcgcaaccc--ttatcc-tttgttgccag-cgg-tccg----gccgg
ga-------a-ctca------------------aagg-agact-gccagt-ga--taaac
t-gg-aggaaggt-gggga--tg-acgt-caagtcatcatggcc-ctta----cgagtag
ggc-taca---cac---gtgctac--aat-ggcg--cat----------ac-aaagagaa
gcg-ac----ctcgcg-agagc----aagc-ggacctcataa------agtgc---gtcg
tagtcc----ggatt-ggagtctg-----caactcg-a---c-tccat--gaagtc--gg
aatcgc-tag-taa-tcgt--ggatca----gaa-tgccac--ggt-gaatacg-ttccc
---gggcct----tgtaca-ca-ccgc-ccgtca-c--accat-ggga--g--tgggttg
c-----aaa-ag--------aag--tag-gta-gcttaa----------ccttc--ggg-
agggcgct-------accacttgg--------atcagggg--------------------
-------------------------------------------------------
>94
-------------------------------attatg--gccgca--------------g
cctaa--a---cat-g-ca-----------agtcg-----aac-ggtagca---ca----
----------gaagagcttgct----------ctcgggtgac-aagtggcg----ga-cg
ggtg-agtaatg-tctggg-aaact-gcct------------gatggagggggat-aact
actggaaacggtagc-----taa-taccgca----taacgt-cgc-----------aaga
-cc-aaag-agggggacc-ttcg----ggcctctt----gcca--tc-aga-tgtgccc-
-aga-tg-ggattag---cta--gtaggtg---gggtaa-cggc-tca--cctaggcg-a
cgatccct-agc-tggtc--t--ga-gaggat-----gacca-gcca-cac--tggaact
g------agacacggtcc--agactcc-t----acggg-aggcag-ca-gtggggaatat
tg-----cacaat----gggcgcaag-cctgatgcag--------ccatgcc-gcgtgta
tg-aagaaggcc-ttcggg--ttgta---aagtactttcag---cggggaggaa-ggg-g
ttg-tggttaat-aa-cctcgt----caattga-cgttacccgc---agaaaaaaca-cc
ggctaa--ctccgtg-ccagcag-ccg-cggtaatac--gga-gggtg-c----aagcgt
ta-a-tc--ggaa-tt--act--gggc-gt-aaagcg-c-acgcagg--cggtctgt-c-
aag-tcgga-tg-tgaaa--t-cccc-gggctcaa----cctggg-aac-tgcat-tc-g
-aaactgg-----------c-a-ggct-aga--g-tc-ttgtaga-ggggggta------
------------------------------------------------------------
------------------------------------------------------------
------------------------------------------------------------
-------------gaa-tt-cca-ggt-gtag-cggtg-aaat---gcgtaga---ga-t
ctgg-a-ggaata-ccgg-t-ggcg-aa-gg--cgg-ccccctgg-acaaaga-ctgacg
-ctca-gg--t--gc----gaaagc----g-t-gg---ggagcaaacagga---ttagat
a-ccct-ggtagt-ccacgcc--gt-aaacgatg-tcga-cttgga--------------
---------------ggttgtg-ccc--ttg----aggcgtggcttcc--ggagctaac-
gcg--ttaaa-tcgacc--gccct-ggggagtac-ggccgc-aa---ggtt-aaaa---c
t-c-aaatg--aatt----gac--gggggcccg-ca-caa----gcgg-tgg-agcatgt
-gg---tttaattc-gatgcaa-cgcgaagaa--ccttacc-tggtctt----gacat-c
cacagaac--tttccagagat-g-cattggtg----ccttc-gggaa--ctgtgag--ac
aggtgct-gcat--ggctgtcgt----cagctcgtg-ttgtgaaa-tgttgggt--taag
tcccg-caacg-agcgcaaccc--ttatcc-tttgttgccag-cgg-tcag----gccgg
ga-------a-ctca------------------aagg-agact-gccagt-ga--taaac
t-gg-aggaaggt-gggga--tg-acgt-caagtcatcatggcc-ctta----cgaccag
ggc-taca---cac---gtgctac--aat-ggcg--cat----------ac-aaagagaa
gcg-ac----ctcgcg-agagc----aagc-ggacctcataa------agtgc---gtcg
tagtcc----ggatt-ggagtctg-----caactcg-a---c-tccat--gaagtc--gg
aatcgc-tag-taa-tcgt--ggatca----gaa-tgccac--ggt-gaatacg-ttccc
---gggcct----tgtaca-ca-ccgc-ccgtca-c--accat-ggga--g--tgggttg
c-----aaa-ag--------aag--tag-gta-gcttaa----------ccttc--ggg-
agggcgctt------accactttg-----tg-attcatga--ct-gggggaa--------
------------gtcg--aacaaagaaa-ccaaaagc------------------
>95
-------------------------gattgaacgctg--gcggca--------------g
gcctaaca---cat-g-ca-----------agtcg-----aac-ggtaaca---------
--------ggaagaagcttgctt---------ctttgctgac-gagtggcg----ga-cg
ggtg-agtaatg-tctggg-aaact-gcct------------gatggagggggat-aact
actggaaacggtagc-----taa-taccgca----taacgt-cgc-----------aaga
-cc-aaag-agggggacc-ttag----ggcctctt----gcca--tc-gga-tgtgccc-
-aga-tg-ggattag---cta--gtaggtg---gggtaa-aggc-tca--cctaggcg-a
cgatccct-agc-tggtc--t--ga-gaggat-----gacca-gcca-cac--tggaact
g------agacacggtcc--agactcc-t----acggg-aggcag-ca-gtggggaatat
tg-----cacaat----gggcgcaag-cctgatgcag--------ccatgcc-gcgtgta
tg-aagaaggcc-ttcggg--ttgta---aagtactttcag---cggggaggaa-ggt-g
ttg-tggttaat-aa-ccacag----caattga-cgttacccgc---agaagaagca-cc
ggctaa--ctccgtg-ccagcag-ccg-cggtaatac--gga-gggtg-c----aagcgt
ta-a-tc--ggaa-tt--act--gggc-gt-aaagcg-c-acgcagg--cggtctgt-c-
aag-tcgga-tg-tgaaa--t-cccc-gggctcaa----cctggg-aac-tgcat-tc-g
-aaactgg-----------c-a-ggct-tga--g-tc-tcgtaga-ggggggta------
------------------------------------------------------------
------------------------------------------------------------
------------------------------------------------------------
-------------gaa-tt-cca-ggt-gtag-cggtg-aaat---gcgtaga---ga-t
ctgg-a-ggaata-ccgg-t-ggccgaa-gg--cgg-ccccctgg-acgaaga-ctgacg
-ctcc-aggtt--gc----gaaagcg---g-tggg---ggagcaaacagga---ttagat
a--cct-ggtagt-ccacgcc--gt-aaacgatg-tcta-tttgga--------------
---------------ggttgtg-ccc--ttg----aggtgtggcttcc-gggagctaac-
gcg--ttaaa-tagacc--gcg-t-ggggagtac-ggccgc-aa---ggtt-aaaa---c
t-c-aaatg--aatt----gac--gggggcccg-ca-caa----gcgg-tgg-agcatgt
-gg---tttaattc-gatgcaa-cgcgaagaa--ccttacc-tggtctt----gacat-c
cacagaac--tttccagagat-g-gaggggtg----ccttc-gggaa--ctgtgag--ac
aggtgct-gcat--ggctgtcgt----cagctcgtg-ttgtgaaa-tgttgggt--taag
tcccg-caacg-agcgcaaccc--ttatcc-tttgttgccag-cgg-ttag----gccgg
ga-------a-ctca------------------aagg-agact-gccagt-ga--taaac
t-gg-aggaaggt-gggga--tg-acgt-caagtcatcatggcc-ctta----cgaccag
ggc-taca---cac---gtgctac--aat-ggcg--cat----------ac-aaagagaa
gcg-aa----ctcgcg-agagc----aagc-ggacctcataa------agtgc---gtcg
tagtcc----ggact-ggagtctg-----caactcg-a---c-tccat--gaagtc--gg
aatcgc-tag-taa-tcgt--ggatca----gaa-tgccac--ggt-gaatacg-ttccc
---gggcct----tgcaca-ca-ccgc---------------------------------
------------------------------------------------------------
------------------------------------------------------------
-------------------------------------------------------
>96
-------------------------------acgctg--gcggca--------------g
gcctaaca---cat-g-ca-----------agtcg-----aac-ggtaaca---------
--------ggaagcagcttgctg---------cttcgctgac-gagtggcg----ga-cg
ggtg-agtaatg-tctggg-aaact-gcct------------gatggagggggat-aact
actggaaacggtagc-----taa-taccgca----taacgt-cgc-----------aaga
-cc-aaag-agggggacc-ttcg----ggcctctt----gcca--tc-gga-tgtgccc-
-aga-tg-ggattag---cta--gtaggtg---gggtaa-cggc-tca--cctaggcg-a
cgatccct-agc-tggtc--t--ga-gaggat-----gacca-gcca-cac--tggaact
g------agacacggtcc--agactcc-t----acggg-aggcag-ca-gtggggaatat
tg-----cacaat----gggcgcaag-cctgatgcag--------ccatgcc-gcgtgta
tg-aagaaggcc-ttcggg--ttgta---aagtactttcag---cggggaggaa-tga-g
ata-aggttaat-aa-ccttgg----cgattga-cgttacccgc---agaacaagca-ct
ggctaa--ctccgtg-ccagcat-ctg-cggtaatac--gga-gggtg-c----tagcgt
ta-a-tc--ggaa-tt--act--gcgc-gt-aaagcg-c-acgcagg--cggtctgt-c-
aag-tcgga-tg-tgata--t-cccc-gggctcaa----gctggg-aac-tggat-tc-g
-aaactgg-----------c-a-ggct-aga--g-tc-ttgtaga-ggggggta------
------------------------------------------------------------
------------------------------------------------------------
------------------------------------------------------------
-------------aaa-tt-cca-tgt-gtag-cggtg-aaat---gcgtagg---ga-t
ctgg-a-ggaata-acgg-t-ggcg-aa-gg--cgg-ccccctgg-acaaaga-ctgacg
-ctca-gg--t--gc----gagagg----g-t-gg---ggagctcaccgga---ttaaat
a-ccct-ggtagt-ccacgcc--gt-aaacgatg-tcga-cttgga--------------
---------------ggttgag-acc--ttg----aggcgtggcttcc--ggagctaac-
gcg--ttaag-tcgacc--gcc-t-ggggagtac-ggccgc-aa---ggtt-aaaa---c
t-c-aaatg--aatt----gac--tggggcccg-ca-caa----gctg-tgg-agcatgt
-cc---agtaattc-gatgcaa-cgcgaagaa--ccttacc-tactcct----gacat-c
cagagaac--gtagcagagat-g-ctttggtg----ccttc-gggaa--ctctgag--ac
agatgct-gcat--ggctgtcgt----cagctcgtg--tgtgaaa-tgttgggt--taag
tcccg-caacg-agcgcaaccc--ttatcc-tttgttgccag-cgg-tccg----gccgg
ca-------a-ctca------------------aagt-agact-gccagt-ga--taatc
t-gg-aggaaggt-gggga--tg-acgt-caagtcatcatggcc-ctta----cgagtag
ggc-taca---cac---gtgctac--aat-ggcg--cat----------ac-aaagagaa
gcg-ac----ctcgcg-agagc----aagc-ggacctcataa------actgc---gtcg
tagtcc----ggatt-ggagtctg-----caactcg-a---c-tccat--gaagtc--gg
aatcgc-tag-taa-tcgt--ggatca----gaa-tgccac--ggt-gaatacg-ttccc
---gggcct----tgtcca-cc-ccgc-ccgtca-c--accat-ggga--g--tgggttg
c-----aaa-ag--------aag--tag-gta-gcttaa----------ccttc--ggg-
agggcgctt------accactttg-----tg-attcatga--------------------
-------------------------------------------------------
>97
agagttt-gatc-ctggctc----agattgaacgctg--gcggca--------------g
gcctaaca---cat-g-ca-----------agtcg-----agc-ggtagca---ca----
-----------gagagcttgct----------ctcgggtgac-gagcggcg----ga-cg
ggtg-agtaatg-tctggg-aaact-gcct------------gatggagggggat-aact
actggaaacggtagc-----taa-taccgca----taacgt-cgc-----------aaga
-cc-aaag-agggggacc-ttcg----ggcttctt----gcca--tc-aga-tgtgccc-
-aga-tg-ggattag---cta--gtaggtg---gggtaa-cggc-tca--cctaggcg-a
cgatccct-agc-tggtc--t--ga-gaggat-----gacca-gcca-cac--tggaact
g------agacacggtcc--agactcc-t----acggg-aggcag-ca-gtggggaatat
tg-----cacaat----gggcgcaag-cctgatgcag--------ccatgcc-gcgtgta
tg-aagaaggcc-ttcggg--ttgta---aagtactttcag---cggggaggaa-ggt-g
ttg-aggttaat-aa-cctcag----caattga-cgttacccgc---agaagaagca-cc
ggctaa--ctccgtg-ccagcag-ccg-cggtaatac--gga-gggtg-c----aagcgt
ta-a-tc--ggaa-tt--act--gggc-gt-aaagcg-c-acgcagg--cggtctgt-c-
aag-tcgga-tg-tgaaa--t-cccc-gggctcaa----cctggg-aac-tgcat-tc-g
-aaactgg-----------c-a-ggct-aga--g-tc-ttgtaga-ggggggta------
------------------------------------------------------------
------------------------------------------------------------
------------------------------------------------------------
-------------gaa-tt-cca-ggt-gtag-cggtg-aaat---gcgtaga---ga-t
ctgg-a-ggaata-ccgg-t-ggcg-aaggg--cgg-ccccctgg-acaaaga-ctgacg
-ctca-gg--t--gc----gaaagc----g-t-gg---ggagcaaacagga---ttagat
a-ccct-ggtagt--cacgcc--gt-aaacgatg-tcga-tttggaggttgttcccttga
ggatgtcgatttggaggttgtt-ccc--ttg----aggagtggcttcc--ggagctaac-
gcg--ttaaa-tcgacc--gcc-t-ggggagtac-ggccgc-aa---ggtt-aaaa---c
t-c-aaatg--aatt----gac--gggggcccg-ca-caa----gcgg-tgg-agcatgt
-gg---tttaattc-gatgcaa-cgcgaagaa--ccttacc-tactctt----gacat-c
cagagaac--ttagcagagat-g-ctttggtg----ccttc-gggaa--ctctgag--ac
aggtgct-gcat--ggctgtcgt----cagctcgtg-ttgtgaaa-tgttgggt--taag
tcccg-caacg-agcgcaaccc--ttatcc-tttgttgccag-cgg-tccg----gccgg
ga-------a-ctca------------------aagg-agact-gccagt-ga--taaac
t-gg-aggaaggt-gggga--tg-acgt-caagtcatcatggcc-ctta----cgagtag
ggc-taca---cac---gtgctac--aat-ggcg--cat----------ac-aaagagaa
gcg-ac----ctcgcg-agagc----aagc-ggacctcataa------agtgc---gtcg
tagtcc----ggatt-ggagtctg-----caactcg-a---c-tccat--gaagtc--gg
aatcgc-tag-taa-tcgt--agatca----gaa-tgctac--ggt-gaatacg-ttccc
---gggcct----tgtaca-ca-ccgc-ccgtca-c--accat-ggga--g--tgggttg
c-----aaa-ag--------aag--tag-gta-gcttaa----------ccttc--ggg-
agggcgctt------accactttg-----tg-attcatga--ct-ggggtgaa-------
------------gtcgt-aacaaggtag-ccgt----------------------
>98
----------------gctc----agattgaacgctg--gcggca--------------g
gcctaaca---cat-g-ca-----------agtcg-----aac-ggtagca---ca----
-----------gagagcttgct----------ctcgggtgac-gagtggcg----ga-cg
ggtg-agtaatg-tctggg-aaact-gcct------------gatggagggggat-aact
actggaaacggtagc-----taa-taccgca----taacgt-cgc-----------aaga
-cc-aaag-agggggacc-ttcg----ggcctctt----gcca--tc-aga-tgtgccc-
-aga-tg-ggattag---cta--gtaggtg---gggtaa-cggc-tca--cctaggcg-a
cgatccct-agc-tggtc--t--ga-gaggat-----gacca-gcca-cac--tggaact
g------agacacggtcc--agactcc-t----acggg-aggcag-ca-gtggggaatat
tg-----cacaat----gggcgcaag-cctgatgcag--------ccatgcc-gcgtgta
tg-aagaaggcc-ttcggg--ttgta---aagtactttcag---cggggaggaa-ggt-g
ttg-aggttaat-aa-cctcag----caattga-cgttacccgc---agaagaagcaccg
ggctaa--ctccgtg-ccagcag-ccg-cggtaatac--gga-gggtg-c----aagcgt
ta-a-tc--ggaa-tt--act--gggc-gtaaaagcg-c-acgcagg-cgggtctgt-c-
aag-tcgga-tggtgaaa--t-ccccggggctcaa----cctggggaacttgcat-tc-g
-aaactgg-----------c-a-ggct-aga--g-tc--tgtaga-ggggggta------
------------------------------------------------------------
------------------------------------------------------------
------------------------------------------------------------
-------------gaa-ttcccg-ggt-gtag-cggtgaaaat---gcgtaga---ga-t
ctgg-a-ggaata-ccgg-t-ggcg-aa-gg--cgg-ccccctgg-acaaaga-ctgacg
-ctca-gg--t--gc----gaaagc----g-t-gg---ggagcaaacagga---ttagat
a-ccct-ggtagt-ccacgcc--gt-aaacgatg-tcga-cttgga--------------
---------------ggttgtg-ccc--ttg----aggcgtggcttcc--ggagctaac-
gcg--ttaag-tcgacc--gcc-t-ggggagtac-ggccgc-aa---ggtt-aaaa---c
t-c-aaatg--aatt----gac--gggggcccg-ca-caa----gcgg-tgg-agcatgt
-gg---tttaattc-gatgcaa-cgcgaagaa--ccttacc-tactctt----gacat-c
cagagaac--ttagcagagat-g-ctttggtg----ccttc-gggaa--ctctgag--ac
aggtgct-gcat--ggctgtcgt----cagctcgtg-ttgtgaaa-tgttgggt--taag
tcccg-caacg-agcgcaaccc--ttatcc-tttgttgccag-cgg-ttag----gccgg
ga-------a-ctca------------------aagg-agact-gccagt-ga--taaac
t-gg-aggaaggt-gggga--tg-acgt-caagtcatcatggcc-ctta----cgagtag
ggc-taca---cac---gtgctac--aat-ggcg--cat----------ac-aaagagaa
gcg-ac----ctcgcg-agagc----aagc-ggacctcataa------agtgc---gtcg
tagtcc----ggatt-ggagtctg-----caactcg-a---c-tccat--gaagtc--gg
aatcgc-tag-taa-tcgt--ggatca----gaa-tgccac--ggt-gaatacg-ttccc
---gggcct---------------------------------------------------
------------------------------------------------------------
------------------------------------------------------------
-------------------------------------------------------
>99
------------------------------------------------------------
--ctaaca---cat-g-ca-----------agtcg-----agc-ggcagcg---------
---------gaagtagcttgcta---------ctttgccggc-gagcggcg----ga-cg
ggtg-agtaatg-tctggg-aaact-gcct------------gatggagggggat-aact
actggaaacggtagc-----taa-taccgca----taacgt-cgc-----------aaga
-cc-aaag-agggggacc-ttcg----ggcctctt----gcca--tc-aga-tgtgccc-
-aga-tg-ggattag---cta--gtaggtg---gggtaa-cggc-tca--cctaggcg-a
cgatccct-agc-tggtc--t--ga-gaggat-----gacca-gcca-cac--tggaact
g------agacacggtcc--agactcc-t----acggg-aggcag-ca-gtggggaatat
tg-----cacaat----gggcgcaag-cctgatgcag--------ccatgcc-gcgtgta
tg-aagaaggcc-ttcggg--ttgta---aagtactttcag---cggggaggaa-ggt-g
ttg-tggttaat-aa-ccacag----caattga-cgttacccgc---agaagaagca-cc
ggctaa--ctccgtg-ccagcag-ccg-cngtaatac--gga-gggtg-c----aagcgt
ta-a-tc--ggaa-tt--act--gggc-gt-aaagcg-c-acgcagg-ccggtccgt-ca
aag-tcgga-tg-tgaaa--t-cccccgggctcca----cctggg-aac-tgcat-tc-g
-aaactgg-----------ccg-ggcc-aga--g-tc-ttgtaga-ggggggta------
------------------------------------------------------------
------------------------------------------------------------
------------------------------------------------------------
-------------gaa-tt-cca-ggt-gtag-cggtgaaaat---gcgtaga---ga-t
ctgg-a-ggaata-ccgg-t-ggcg-aa-gg--cgg-ccccctgg-acaaaga-ctgacg
-ctca-gg--t--gc----gaaagc----g-t-gg---ggagcaaacagga---ttagat
a-ccct-ggtagt-ccacgcc--gt-aaacgatg-tcga-cttgga--------------
---------------ggttgtg-ccc--ttg----aggcgtggcttcc--ggagctaac-
gcg--ttaag-tcgacc--gcc-t-ggggagtac-ggccgc-aa---ggtt-aaaa---c
t-c-aaatg--aatt----gac--gggggcccg-ca-caa----gcgg-tgg-agcatgt
-gg---tttaattc-gatgcaa-cgcgaagaa--ccttacc-tactctt----gacat-c
cagagaac--tttccagagat-g-gattggtg----ccttc-gggaa--ctctgag--ac
aggtgct-gcat--ggctgtcgt----cagctcgtg-ttgtgaaa-tgttgggt--taag
tcccg-caacg-agcgcaaccc--ttatcc-tttgttgccag-cgg-ttag----gccgg
ga-------a-ctca------------------aagg-agact-gccagt-ga--taaac
t-gg-aggaaggt-gggga--tg-acgt-caagtcatcatggcc-ctta----cgagtag
ggc-taca---cac---gtgctac--aat-ggcg--cat----------ac-aaagagaa
gcg-ac----ctcgcg-agagc----aagc-ggacctcataa------agtgc---gtcg
tagtcc----ggatt-ggagtctg-----caactcg-a---c-tccat--gaagtc--gg
aatcgc-tag-taa-tcgt--agatca----gaa-tgctac--ggt-gaatacg-ttccc
---gggcct----tgtaca-ca-ccgc-ccgtca-c--accat-ggga--g--tgggttg
c-----aaa-ag--------aag--tag-gta-gcttaa----------ccttc--ggg-
agggcgctac--------------------------------------------------
-------------------------------------------------------
>100
-gagtt--gatc-atggctc----agattgaacgctg--gcggca--------------g
gcctaaca---cat-g-ca-----------agtcg-----agc-ggtagca---ca----
----------ggagagcttgctc---------tctgggtgac-gagcggcg----ga-cg
ggtg-agtaatg-tctggg-aaact-gccc------------gatggagggggat-aact
actggaaacggtagc-----taa-taccgca----taacgt-ctt-----------cgga
-cc-aaag-agggggacc-ttcg----ggcctctt----gcca--tc-gga-tgtgccc-
-aga-tg-ggattag---cta--gtaggtg---gggtaa-tggc-tca--cctaggcg-a
cgatccct-agc-tggtc--t--ga-gaggat-----gacca-gcca-cac--tggaact
g------agacacggtcc--agactcc-t----acggg-aggcag-ca-gtggggaatat
tg-----cacaat----gggcgcaag-cctgatgcag--------ccatgcc-gcgtgta
tg-aagaaggcc-ttcggg--ttgta---aagtactttcag---cgaggaggaa-ggc-g
ttg-tggttaat-aa-ccgcag----cgattga-cgttactcgc---agaagaagca-cc
ggctaa--ctccgtg-ccagcag-ccg-cggtaatac--gga-gggtg-c----aagcgt
ta-a-tc--ggaa-tt--act--gggc-gt-aaagcg-c-acgcagg--cggtctgt-c-
aag-tcgga-tg-tgaaa--t-cccc-gggctcaa----cctggg-aac-tgcat-tc-g
-aaactgg-----------c-a-ggct-aga--g-tc-ttgtaga-ggggggta------
------------------------------------------------------------
------------------------------------------------------------
------------------------------------------------------------
-------------gaa-tt-cca-ggt-gtag-cggtg-aaat---gcgtaga---ga-t
ctgg-a-ggaata-ccgg-t-ggcg-aa-gg--cgg-ccccctgg-acaaaga-ctgacg
-ctca-gg--t--gc----gaaagc----g-t-gg---ggagcaaacagga---ttagat
a-ccct-ggtagt-ccacgcc--gt-aaacgatg-tcga-cttgga--------------
---------------ggttgtg-ccc--ttg----aggcgtggcttcc--ggagctaac-
gcg--ttaag-tcgacc--gcc-t-ggggagtac-ggccgc-aa---ggtt-aaaa---c
t-c-aaatg--aatt----gac--gggggcccg-ca-caa----gcgg-tgg-agcatgt
-gg---tttaattc-gatgcaa-cgcgaagaa--ccttacc-tactctt----gacat-c
cagagaac--ttagcagagat-g-ctttggtg----ccttc-gggaa--ctctgag--ac
aggtgct-gcat--ggctgtcgt----cagctcgtg-ttgtgaaa-tgttgggt--taag
tcccg-caacg-agcgcaaccc--ttatcc-tttgttgccag-cgg-ttcg----gccgg
ga-------a-ctca------------------aagg-agact-gccagt-ga--taaac
t-gg-aggaaggt-gggga--tg-acgt-caagtcatcatggcc-ctta----cgagtag
ggc-taca---cac---gtgctac--aat-ggcg--cat----------ac-aaagagaa
gcg-ac----ctcgcg-agagc----aagc-ggacctcataa------agtgc---gtcg
tagtcc----ggatt-ggagtctg-----caactcg-a---c-tccat--gaagtc--gg
aatcgc-tag-taa-tcgt--agatca----gaa-tgctac--ggt-gaatacg-ttccc
---gggtct----tgtaca-ca-ccgc-ccgtca-c--accat-ggga--g--tgggttg
c-----aaa-ag--------a---------------------------------------
------------------------------------------------------------
-------------------------------------------------------
>101
--------------------------------------------------------ttag
gcctaaca---cat-g-ca-----------agtcg-----aac-ggtagca---ca----
-----------gagagcttgct----------ctcgggtgac-gagtggcg----ga-cg
ggtg-agtaatg-tctggg-aaact-gcct------------gatggagggggat-aact
actggaaacggtagc-----taa-taccgca----taacgt-cgc-----------aaga
-cc-aaag-agggggacc-ttcg----ggcctctt----gcca--tc-aga-tgtgccc-
-aga-tg-ggattag---cta--gtaggtg---gggtaa-cggc-tca--cctaggcg-a
cgatccct-agc-tggtc--t--ga-gaggat-----gacca-gcca-cac--tggaact
g------agacacggtcc--agactcc-t----acggg-aggcag-ca-gtggggaatat
tg-----cacaat----gggcgcaag-cctgatgcag--------ccatgcc-gcgtgta
tg-aagaaggcc-ttcggg--ttgta---aagtactttcag---cggggaggaa-ggc-g
ata-aggttaat-aa-ccttgt----cgattga-cgttacccgc---agaagaagca-cc
ggctaa--ctccgtg-ccagcag-ccg-cggtaatac--gga-gggtg-c----aagcgt
ta-a-tc--ggaa-tt--act--gggc-gt-aaagcg-c-acgcagg--cggtctgt-c-
aag-tcgga-tg-tgaaa--t-cccc-gggctcaa----cctggg-aac-tgcat-tc-g
-aaactgg-----------c-a-ggct-aga--g-tc-ttgtaga-ggggggta------
------------------------------------------------------------
------------------------------------------------------------
------------------------------------------------------------
-------------gaa-tt-cca-ggt-gtag-cggtg-aaat---gcgtata---ga-t
ctgg-a-ggaata-ccgg-t-ggcg-aa-gg--cgg-ccccctgg-acaaaga-ctgacg
-ctca-gg--t--gc----gaaagc----g-t-gg---ggagcaaacagga---ttagat
a-ccct-ggtagt-ccacgcc--gt-aaacgatg-tcga-cttgga--------------
---------------ggttgtg-ccc--ttg----aggcgtggcttcc--ggagctaac-
gcg--ttaag-tcgacc--gcc-t-ggggagtac-ggccgc-aa---ggtt-aaaa---c
t-c-aaatg--aatt----gac--gggggcccg-ca-caa----gcgg-tgg-agcatgt
-gg---tttaattc-gatgcaa-cgcgaagaa--ccttacc-tactctt----gacat-c
cagagaac--tttccagagat-g-gtttggtg----ccttc-gggaa--ctctgag--ac
aggtgct-gcat--ggctgtcgt----cagctcgtg-ttgtgaaa-tgttgggt--taag
tcccg-caacg-agcgcaaccc--ttatcc-tttgttgccag-cgg-ttag----gccgg
ga-------a-ctca------------------aagg-agact-gccagt-ga--taaac
t-gg-aggaaggt-gggga--tg-acgt-caagtcatcatggcc-ctta----cgagtag
ggc-taca---cac---gtgctac--aat-ggcg--cat----------ac-aaagagaa
gcg-ac----ctcgcg-agagc----aagc-ggacctcataa------agtgc---gtcg
tagtcc----ggatt-ggagtctg-----caactcg-a---c-tccat--gaagtc--gg
aatcgc-tag-taa-tcgt--gaccat----cca-tgc-----------ctacg-tt---
-----gttt----tg---------------------------------------------
------------------------------------------------------------
------------------------------------------------------------
-------------------------------------------------------
>102
-nngtttgnatc-atggctc----agattgaacgctg--gcggca--------------g
gcctaaca---cat-g-ca-----------agtcg-----aac-ggtagca---ca----
-----------gagagcttgct----------ctcgggtgac-gagtggcg----ga-cg
ggtg-agtaatg-tctggg-aaact-gcct------------gatggagggggat-aact
actggaaacggtagc-----taa-taccgca----taangt-cgc-----------aaga
-cc-aaag-agggggacc-ttcg----ggcctctt----gcca--tc-aga-tgtgccc-
-aga-tg-ggattag---cta--gtaggtg---gggtaa-cggc-tca--cctaggcg-a
cgatccct-agc-tggtc--t--ga-gaggat-----gacca-gcca-cac--tggaact
g------agacacggtcc--agactcc-t----acggg-aggcag-ca-gtggggaatat
tg-----cacaat----gggcgcaag-cctgatgcag--------ccatgcc-gcgtgta
tg-aagaaggcc-ttcggg--ttgta---aagtactttcag---cggggaggaa-ggt-g
ttg-tggttaat-aa-ccrcag----caattga-cgttacccgc---agaagaagca-cc
ggctaa--ctccgtg-ccagcag-ccg-cggtaatac--gga-gggtg-c----aagcgt
tata-tc--ggaa-tt--act--gggc-gt-aaagcg-c-acgcagg--cggtctgt-c-
aag-tcgga-tg-tgaaa--t-cccc-gggctcaa----cctggg-aac-tgcat-tc-g
-aaactgg-----------c-a-ggct-gga--g-tc-ttgtaga-ggggggta------
------------------------------------------------------------
------------------------------------------------------------
------------------------------------------------------------
-------------gaa-tt-cca-ggt-gtag-cggtg-aaat---gcgtaga---ga-t
ctgg-a-ggaata-ccgg-t-ggcg-aa-gg--cgg-ccccctgg-acaaaga-ctgacg
acwca-gg--t--gc----gaaagc----r-t-gs---ggagcaaacagga---ttagat
a-ccct-ggtagt-ccacgcc--gt-aaacgatg-tcga-tttgga--------------
---------------ggttgtg-ccc--ttg----aggcgtggcttcc--ggagctaac-
gcg--ttaaa-tcgacc--gcc-t-ggggagtac-ggccgc-aa---ggtt-aaaa---c
t-c-aaatg--aatt----gac--gggggcccg-ca-caa----gcgg-tgg-agcatgt
-gg---tttaattc-gatgcaa-cgcgaagaa--ccttacc-tggtctt----gacat-c
cacagaac--ttwscagagat-g-swttggtg----ccttc-gggaa--ctgtgag--ac
aggtgct-gcat--ggctgtcgt----cagctcgtg-ttgtgaaa-tgttgggt--taag
tcccg-caacg-agcgcaaccc--ttatcc-tttgttgccag-cgg-ttag----gccgg
ga-------a-ctca------------------aagg-agact-gccagt-ga--taaac
t-gg-aggaaggt-gggga--tg-acgt-caagtcatcatggcc-ctta----cgaccag
ggc-taca---cac---gtgctac--aat-ggcg--cat----------ac-aaagagaa
gcg-ac----ctcgcg-agagc----aagc-ggacctcataa------agtgc---gtcg
tagtcc----ggatt-ggagtctg-----caactcg-a---c-tccat--gaagtc--gg
aatcgc-tag-taa-tcgt--agatca----gaa-tgctac--ggt-gaatacg-ttccc
---gggcct----tgtaca-ca-ccgc-ccgtca-c--accat-ggga--g--tgggttg
c-----aaa-ag--------aag--tag-gta-gcttaa----------ccttc--ggg-
agggcgctt------accactttg-----tg-attcatga--ct-ggggtgag-------
------------c------------------------------------------
>103
----------------------------tgagtgggg--gcggt----------------
---ctaca---cat-g-ca-----------agtcg-----agc-ggtagca---ca----
-----------gggagcttgct----------cctgggtgac-gagcggcg----ga-cg
ggtg-agtaatg-tctggg-aaact-gcct------------gatggagggggat-aact
actggaaacggtagc-----taa-taccgca----taacgt-cgc-----------aaga
-cc-aaag-agggggacc-ttcg----ggcctctt----gcca--tc-aga-tgtgccc-
-aga-tg-ggattag---cta--gtaggtg---gggtaa-cggc-tca--cctaggcg-a
cgatccct-agc-tggtc--t--ga-gaggat-----gacca-gcca-cac--tggaact
g------agacacggtcc--agactcc-t----acggg-aggcag-ca-gtggggaatat
tg-----cacaat----gggcgcaag-cctgatgcag--------ccatgcc-gcgtgta
tg-aagaaggcc-ttcggg--ttgta---aagtactttcag---cggggaggaa-ggc-g
gtg-aggttaat-aa-cctcat----cgattga-cgttacccgc---agaagaagca-cc
ggctaa--ctccgtg-ccagcag-ccg-cggtaatac--gga-gggtg-c----aagcgt
ta-a-tc--ggaa-tt--act--gggc-gt-aaagcg-c-acgcagg--cggtctgt-c-
aag-tcgga-tg-tgaaa--t-cccc-gggctcaa----cctggg-aac-tgcat-tc-g
-aaactgg-----------c-a-ggct-aga--g-tc-ttgtaga-ggggggta------
------------------------------------------------------------
------------------------------------------------------------
------------------------------------------------------------
-------------gaa-tt-cca-ggt-gtag-cggtg-aaat---gcgtaga---ga-t
ctgg-a-ggaata-ccgg-t-ggcg-aa-gg--cgg-ccccctgg-acaaaga-ctgacg
-ctca-gg--t--gc----gaaagc----g-t-gg---ggagcaaacagga---ttagat
a-ccct-ggtagt-ccacgcc--gt-aaacgatg-tcga-cttgga--------------
---------------ggttgtg-ccc--ttg----aggcgtggcttcc--ggagctaac-
gcg--ttaag-tcgacc--gcc-t-ggggagtac-ggccgc-aa---ggtt-aaaa---c
t-c-aaatg--aatt----gac--gggggcccg-ca-caa----gcgg-tgg-agcatgt
-gg---tttaattc-gatgcaa-cgcgaagaa--ccttacc-tactctt----gacat-c
cagagaac--tttccagagat-g-gattggtg----ccttc-gggaa--ctctgag--ac
aggtgct-gcat--ggctgtcgt----cagctcgtg-ttgtgaaa-tgttgggt--taag
tcccg-caacg-agcgcaaccc--ttatcc-tttgttgccag-cgg-ttag----gccgg
ga-------a-ctca------------------aagg-agact-gccagt-ga--taaac
t-gg-aggaaggt-gggga--tg-acgt-caagtcatcatggcc-ctta----cgagtag
ggc-taca---cac---gtgctac--aat-ggcg--cat----------ac-aaagagaa
gcg-ac----ctcgcg-agagc----aagc-ggacctcataa------agtgc---gtcg
tagtcc----ggatt-ggagtctg-----caactcg-a---c-tccat--gaagtc--gg
aatcgc-tag-taa-tcgt--agatca----gaa-tgctac--ggt-gaatacg-ttccc
---gggcct----tgtaca-ca-ccgc-ccgtca-c--accat-ggga--g--tgggttg
c-----aaa-ag--------aag--tag-gta-gcttaa----------ccttc--ggg-
agggcgctt------accactt-----------------------tggataac-------
------------ttcg---------------------------------------
>104
----------------gctc----agattgaacgctg--gcggca--------------g
gcctaaca---cat-g-ca-----------agtcg-----aat-ggtagca---ca----
-----------gagagcttgct----------ctcgggtgac-gagtggcg----ga-cg
ggtg-agtaatg-tctggg-aaact-gcct------------gatggagggggat-aact
actggaaacggtagc-----taa-taccgca----taacgt-cgc-----------aaga
-cc-aaag-agggggacc-ttcg----ggcctctt----gcca--tc-aga-tgtgccc-
-aga-tg-ggattag---cta--gtaggtg---gggtaa-cggc-tca--cctaggcg-a
cgatccct-agc-tggtc--t--ga-gaggat-----gacca-gcca-cac--tggaact
g------agacacggtcc--agactcc-t----acggg-aggcag-ca-gtggggaatat
tg-----cacaat----gggcgcaag-cctgatgcag--------ccatgcc-gcgtgta
tg-aagaaggcc-ttcggg--ttgta---aagtactttcag---cggggaggaa-ggt-g
ttg-tggttaat-aa-cctcag----caattga-cgttacccgc---agaagaagca-cc
ggctaa--ctccgtg-ccagcag-ccg-cggtaatac--gga-gggtg-c----aagcgt
ta-a-tc--ggaa-tt--act--gggc-gt-aaagcg-c-acgcagg--cggtctgt-c-
aag-tcgga-tg-tgaaa--t-cccc-gggctcaa----cctggg-aac-tgcat-tc-g
-aaactgg-----------c-a-ggct-aga--g-tc-ttgtaga-ggggggta------
------------------------------------------------------------
------------------------------------------------------------
------------------------------------------------------------
-------------gaa-tt-cca-ggt-gtag-cggtg-aaat---gcgtaga---ga-t
ctgg-a-ggaata-ccgg-t-ggcg-aa-gg--cgg-ccccctgg-acaaaga-ctgacg
-ctca-gg--t--gcg---aaaagc----g-t-gg---ggagcaaacagga---ttagat
acccct-ggtagt-ccacgcc--gt-aaacgatg-tcga-tttgga--------------
---------------ggttgtg-ccc--ttg----aggcgtggcttcc--ggagctaac-
gcg--ttaaa-tcgacc--gcc-t-ggggagtac-ggccgc-aa---ggtt-aaaa---c
t-c-aaatg--aatt----gac--gggggcccg-ca-caa----gcgg-tgg-agcatgt
-gg---tttaattc-gatgcaa-cgcgaagaa--ccttacc-tggtctt----gacat-c
cacagaac--tttgcagagat-g-gattggtg----ccttc-gggaa--ctctgag--ac
aggtgct-gcat--ggctgtcgt----cagctcgtg-ttgtgaaa-tgttgggt--taag
tcccg-caacg-agcgcaaccc--ttttcc-tttgttgccag-cgg-ttagg--agccgg
gc-------g-ctca------------------aagg-acact-gccagt-ga--taaac
t-gg-aggaaggt-gggga--tg-acgt-caagtcatcatggccactta----cgagtag
ggc-taca---cac---gtgctac--aat-ggcg--cat----------ac-aaagagaa
gcg-ac----ctcgcg-agagc----aagc-ggacctcataa------agtgc---gtcg
tagtcc----ggatt-ggagtctg-----caactcg-a---c-tccat--gaagtc--gg
aatcgc-tag-taa-tcgt--ggatca----gaa-tgccac--ggt-gaatacg-ttccc
---gggcct----tgtaca-ca-ccgc-ccgtca-c--accat-ggga--g--tgggttg
c-----aaa-ag--------aag--tag-gta-gcttaa----------ccttc--ggg-
agggcgctt------accactttg-----tg-attcatga--ct-ggggtgaa-------
------------gtcgt-aacaaggtaa---------------------------
>105
------------------------------------------------------------
------------------------------------------------------------
------------------------------------------------------------
-----------------------------------------------------------t
actggaaacggtagc-----taa-taccgca----taacgt-cgc-----------aaga
-cc-aaag-agggggacc-ttcg----ggcctctt----gcca--tc-aga-tgtgccc-
-aga-tg-ggattag---cta--gtaggtg---gggtaa-cggc-tca--cctaggcg-a
cgatccct-agc-tggtc--t--ga-gaggat-----gacca-gcca-cac--tggaact
g------agacacggtcc--agactcc-t----acggg-aggcag-ca-gtggggaatat
tg-----cacaat----gggcgcaag-cctgatgcag--------ccatgcc-gcgtgta
tg-aagaaggcc-ttcggg--ttgta---aagtactttcag---cggggaggaa-gg---
-gt-aggttaat-aa-cct-------crattga-cgttacccgc---agaagaagca-cc
ggctaa--ctccgtg-ccagcag-ccg-cggtaatac--gga-gggtg-c----aagcgt
ta-a-tc--ggaa-tt--act--gggc-gt-aaagcg-c-acgcagg--cggtctgt-c-
aag-tcgga-tg-tgaaa--t-cccc-gggctcaa----cctggg-aac-tgcat-tc-g
-aaactgg-----------c-a-ggct-gga--g-tc-ttgtaga-ggggggta------
------------------------------------------------------------
------------------------------------------------------------
------------------------------------------------------------
-------------gaa-tt-cca-ggt-gtag-cggtg-aaat---gcgtaga---ga-t
ctgg-a-ggaata-ccgg-t-ggcg-aa-gg--cgg-ccccctgg-acaaaga-ctgacg
-ctca-gg--t--gc----gaaagc----g-t-gg---ggagcaaacagga---t--aat
a-ccct-ggtagt-ccacgct--gt-aaacgatg-tcga-cttgga--------------
---------------ggttgtt-ccc--ttg----aggagtggcttcc--ggagctaac-
gcg--ttaag-tcgacc--gcc-t-ggggagtac-ggccgc-aa---ggtt-aaaa---c
t-c-aaatg--aatt----gac--gggggcccg-ca-caa----gcgg-tgg-agcatgt
-gg---tttaattc-gatgcaa-cgcgaagaa--ccttacc-tactctt----gacat-c
ca-agaac--ttagcagagat-g-ctttggtg----ccttc-gggaa--c--tgag--ac
aggtgct-gcat--ggctgtcgt----cagctcgtg-ttgtgaaa-tgttgggt--taag
tcccg-caacg-agcgcaaccc--ttatcc-tttgttgccag-cg----tc----ggcgg
ga-------a-ctca------------------aagg-agact-gccagt-ga--taaac
t-gg-aggaaggt-gggga--tg-acgt-caagtcatcatggcc-ctta----cgagtag
ggc-taca---cac---gtgctac--aat-ggca--tat----------ac-aaagagaa
gcg-ac----ctcgcg-agagc----aagc-ggacctcataa------agtat---gtcg
tagtcc----ggatt-ggagtctg-----caactcg-a---c-tccat--gaagtc--gg
aatcgc-tag-taa-tcgt--ggatca----gaa-tgccac--ggt-gaatacg-ttccc
---gggcct----tgtaca-ca-ccgc-ccgtc---------------------------
------------------------------------------------------------
------------------------------------------------------------
-------------------------------------------------------
>106
---------------------------ttgaacgctg--gcggca--------------g
gcctaaca---cat-g-ca-----------agtcg-----aac-ggtagca---ca----
-----------gagagcttgct----------ctcgggtgac-gagtggcg----ga-cg
ggtg-agtaatg-tctggg-aaact-gcct------------gatggagggggat-aact
actggaaacggtagc-----taa-taccgca----taacgt-cgc-----------aaga
-cc-aaag-agggggacc-ttcg----ggcctctt----gcca--tc-aga-tgtgccc-
-aga-tg-ggattag---cta--gtaggtg---gggtaa-cggc-tca--cctaggcg-a
cgatccct-agc-tggtc--t--ga-gaggat-----gacca-gcca-cac--tggaact
g------agacacggtcc--agactcc-t----acggg-aggcag-ca-gtggggaatat
tg-----cacaat----gggcgcaag-cctgatgcag--------ccatgcc-gcgtgta
tg-aagaaggcc-ttcggg--ttgta---aagtactttcag---cggggaggaa-ggt-g
ttg-tggttaat-aa-ccacag----caattga-cgttacccgc---agaagaagca-cc
ggctaa--ctccgtg-ccagcag-ccg-cggtaatac--cga-gggtg-c----aagcgt
ta-a-tc--ggaa-tt--act--gggc-gt-aaagcg-c-acgcagg--cggtctga-c-
ggg-tcgga-tg-ggaaattc-cccg-gggctcaa----cctggg-atc-tgcatgtc-a
-agactgg-----------c-aaggct-aca--gatc-ttgtaga-ggggggta------
------------------------------------------------------------
------------------------------------------------------------
------------------------------------------------------------
-------------gaa-tt-gca-ggt-gtag-cggtg-aaat---gcgtaga---ga-t
ctgg-a-ggaata-ccgg-t-ggcg-aa-gg--cgg-ccccctgg-acaaaga-ctgacg
-ctca-gg--t--gc----gaaagc----g-t-gg---ggagcaaacagga---ttagat
a-ccct-ggtagt-ccacgcc--gt-aaacgatg-tcga-cttgga--------------
---------------ggttgtg-ccc--ttg----aggcgtggcttcc--ggagctaac-
gcg--ttaag-tcgacc--gcc-t-ggggagtac-ggccgc-aa---ggtt-aaaa---c
t-c-aaatg--aatt----gac--gggggcccg-ca-caa----gcgg-tgg-agcatgt
-gg---tttaattc-gatgcaa-cgcgaagaa--ccttacc-tactctt----gacat-c
cagagaac--ttagcagagat-g-ctttggtg----ccttc-gggaa--ctctgag--ac
aggtgct-gcat--ggctgtcgt----cagctcgtg-ttgtgaaa-tgttgggt--taag
tcccg-caacg-agcgcaaccc--ttatcc-tttgttgccag-cgg-tccg----gccgg
ga-------a-ctca------------------aagg-agact-gccagt-ga--taaac
t-gg-aggaaggt-gggga--tg-acgt-caagtcatcatggcc-ctta----cgagtag
ggc-taca---cac---gtgctac--aat-ggcg--cat----------ac-aaagagaa
gcg-aa----ctcgcg-agagc----aagc-ggacctcataa------agtgc---gtcg
tagtcc----ggatt-ggagtctg-----caactcg-a---c-tccat--gaagtc--gg
aatcgc-tag-taa-tcgt--agatca----gaa-tgctac--ggt-gaatacg-ttccc
---gggcct----tgtaca-ca-ccgc-ccgtca-c--accat-ggga--g--tgggttg
c-----aaa-ag--------aag--tag-gta-gcttaa----------ccttc--ggg-
agggcgctt------accactttg-----tg-attcatga--ct----------------
-------------------------------------------------------
>107
agagttt-gatc-ctggctc----agattgaacgctg--gcggca--------------g
gcctaaca---cat-g-ca-----------agtcg-----aac-ggtagca---ca----
-----------gagagcttgct----------ctcgggtgac-gagtggcg----ga-cg
ggtg-agtaatg-tctggg-aaact-gcct------------gatggagggggat-aact
actggaaacggtagc-----taa-taccgca----taacgt-cgc-----------aaga
-cc-aaag-agggggacc-ttcg----ggcctctt----gcca--tc-gga-tgtgccc-
-aga-tg-ggattag---cta--gtaggtg---gggtaa-tggc-tca--cctaggcg-a
cgatccct-agc-tggtc--t--ga-gaggat-----gacca-gcca-cac--tggaact
g------agacacggtcc--agactcc-t----acggg-aggcag-ca-gtggggaatat
tg-----cacaat----gggcgcaag-cctgatgcag--------ccatgcc-gcgtgta
tg-aagaaggcc-ttcggg--ttgta---aagtactttcag---cgaggaggaa-ggc-a
ttg-cggctaat-aa-ccgcag----tgattga-cgttactcgc---agaagaagca-cc
ggctaa--ctccgtg-ccagcag-ccg-cggtaatac--gga-gggtg-c----aagcgt
ta-a-tc--ggaa-tt--act--gggc-gt-aaagcg-c-acgcagg--cggtctgt-t-
aag-tcaga-tg-tgaaa--t-cccc-gggctcaa----cctggg-aac-tgcat-tt-g
-aaactgg-----------c-a-ggct-tga--g-tc-ttgtaga-ggggggta------
------------------------------------------------------------
------------------------------------------------------------
------------------------------------------------------------
-------------gaa-tt-cca-ggt-gtag-cggtg-aaat---gcgtaga---ga-t
ctgg-a-ggaata-ccgg-t-ggcg-aa-gg--cgg-ccccctgg-acaaaga-ctgacg
-ctca-gg--t--gc----gaaagc----g-t-gg---ggagcaaacagga---ttagat
a-ccct-ggtagt-ccacgcc--gt-aaacgatg-tcga-cttgga--------------
---------------ggttgtg-ccc--ttg----aggcgtggcttct--ggagctaac-
gcg--ttaag-tcgacc--gcc-t-ggggagtac-ggccgc-aa---ggtt-aaaa---c
t-c-aaatg--aatt----gac--gggggcccg-ca-caa----gcgg-tgg-agcatgt
-gg---tttaattc-gatgcaa-cgcgaagaa--ccttacc-tactctt----gacat-c
cagagaac--ttgccagagat-g-gcttggtg----ccttc-gggaa--ctctgag--ac
aggtgct-gcat--ggctgtcgt----cagctcgtg-ttgtgaaa-tgttgggt--taag
tcccg-caacg-agcgcaaccc--ttatcc-tttgttgccag-cgg-ttag----gccgg
ga-------a-ctca------------------aagg-agact-gccagt-ga--taaac
t-gg-aggaaggt-gggga--tg-acgt-caagtcatcatggcc-ctta----cgagtag
ggc-taca---cac---gtgctac--aat-ggcg--cat----------ac-aaagagaa
gcg-ac----ctcgcg-agagc----aagc-ggacctcataa------agtgc---gtcg
tagtcc----ggatt-ggagtctg-----caactcg-a---c-tccat--gaagtc--gg
aatcgc-tag-taa-tcgt--agatca----gaa-tgctac--ggt-gaatacg-ttccc
---gggcct----tgtaca-ca-ccgc-ccgtca-c--accat-ggga--g--tgggttg
c-----aaa-ag--------aag--tag-gta-gcttaa----------ccttc--ggg-
agggcgctt------accactttg-----tg-attcatga--ct-ggggtgaa-------
------------gtcgt-aacaaggtaa-ccgta---------------------
>108
---------------------------------ccac--tcggtg--------------c
ggcgctac---cat-g-c------------agtcg-----tac-ggtaaca---gg----
----------aagcagcttgctg---------cttcgctgac-gagtggcg----ga-cg
ggtg-agtaatg-tctggg-aaact-gcct------------gatggagggggat-aact
actggaaacggtagc-----taa-taccgca----taacgt-cgc-----------aaga
-cc-aaag-agggggacc-ttcg----ggcctctt----gcca--tc-gga-tgtgccc-
-aga-tg-ggattag---cta--gtaggtg---gggtaa-cggc-tca--cctaggcg-a
cgatccct-agc-tggtc--t--ga-gaggat-----gacca-gcca-cac--tggaact
g------agacacggtcc--agactcc-t----acggg-aggcag-ca-gtggggaatat
tg-----cacaat----gggcgcaag-cctgatgcag--------ccatgcc-gcgtgta
tg-aagaaggcc-ttcggg--ttgta---aagtactttcag---cggggaggaa-ggt-g
ttg-aggttaat-aa-ccttgt----caattga-cgttacccgc---agaagaagca-cc
ggctaa--ctccgtg-ccagcag-ccg-cggtaatac--gga-gggtg-c----aagcgt
ta-a-tc--ggaa-tt--act--gggc-gt-aaagcg-c-acgcagg--cggtctgt-c-
aag-tcgga-tg-tgaaa--t-cccc-gggctcaa----cctggg-aac-tgcat-tc-g
-aaactgg-----------c-a-ggct-aga--g-tc-ttgtaga-ggggggta------
------------------------------------------------------------
------------------------------------------------------------
------------------------------------------------------------
-------------gaa-tt-cca-ggt-gtag-cggtg-aaat---gcgtaga---ga-t
ctgg-a-ggaata-ccgg-t-ggcg-aa-gg--cgg-ccccctgg-acaaaga-ctgacg
-ctca-gg--t--gc----gaaagc----g-t-gg---ggagcaaacagga---ttagat
a-ccct-ggtagt-ccacgcc--gt-aaacgatg-tcga-cttgga--------------
---------------ggttgtg-ccc--ttg----aggcgtggcttcc--ggagctaac-
gcg--ttaag-tcgacc--gcc-t-ggggagtac-ggccgc-aa---ggtt-aaaa---c
t-c-aaatg--aatt----gac--gggggcccg-ca-caa----gcgg-tgg-agcatgt
-gg---tttaattc-gatgcaa-cgcgaagaa--ccttacc-tactctt----gacat-c
cagagaac--ttagcagagat-g-gtttggtg----ccttc-gggaa--ctctgag--ac
aggtgct-gcat--ggctgtcgt----cagctcgtg-ttgtgaaa-tgttgggt--taag
tcccg-caacg-agcgcaaccc--ttatcc-tttgttgccag-cgg-ttcg----gccgg
ga-------a-ctca------------------aagg-agact-gccagt-ga--taaac
t-gg-aggaaggt-gggga--tg-acgt-caagtcatcatggcc-ctta----cgagtag
ggc-taca---cac---gtgctac--aat-ggcg--cat----------ac-aaagagaa
gcg-ac----ctcgcg-agagc----aagc-ggacctcataa------agtgc---gtcg
tagtcc----ggatt-ggagtctg-----caactcg-a---c-tccat--gaagtc--gg
aatcgc-tag-taa-tcgt--ggatca----gaa-tgccac--ggt-gaatacg-ttccc
---gggcct----tgtaca-ca-ccgc-ccgtca-c--accat-ggga--g--tgggttg
c-----aaa-ag--------aag--tag-gta-gcttaa----------ccttc---gg-
agggcgct-------accac--tt-----ga-tgatgtca--aa-taaaa----------
-------------------------------------------------------
>109
-----------------ctc----agat--gacgctg----cgca--------------g
gcctaaca---cat-g-ca-----------agtcg-----aac-ggtagca---ca----
-----------gagagcttgct----------ctcgggtgac-gagtggcg----ga-cg
ggtg-agtaatg-tctggg-aaact-gcct------------gatggagggggat-aact
actggaaacggtagc-----taa-taccgca----taacgt-cgc-----------aaga
-cc-aaag-agggggacc-ttcg----ggcctctt----gcca--tc-aga-tgtgccc-
-aga-tg-ggattag---cta--gtaggtg---gggtaa-cggc-tca--cctaggcg-a
cgatccct-agc-tggtc--t--ga-gaggat-----gacca-gcca-cac--tggaact
g------agacacggtcc--agactcc-t----acggg-aggcag-ca-gtggggaatat
tg-----cacaat----gggcgcaag-cctgatgcag--------ccatgcc-gcgtgta
tg-aagaaggcc-ttcggg--ttgta---aagtactttcag---cggggaggaa-ggt-g
ttg-tggttaat-aa-ccgcag----caattga-cgttacccgc---agaagaagca-cc
ggctaa--ctccgtg-ccagcag-ccg-cggtaatac--gga-gggtg-c----aagcgt
ta-a-tc--ggaa-tt--act--gggc-gt-aaagcg-c-acgcagg--cggtctgt-c-
aag-tcgga-tg-tgaaa--t-cccc-gggctcaa----cctggg-aac-tgcat-tc-g
-aaactgg-----------c-a-ggct-aga--g-tc-ttgtaga-ggggggta------
------------------------------------------------------------
------------------------------------------------------------
------------------------------------------------------------
-------------gaa-tt-cca-ggt-gtag-cggtg-aaat---gcgtaga---ga-t
ctgg-a-ggaata-ccgg-t-ggcg-aa-gg--cgg-ccccctgg-acaaaga-ctgacg
-ctca-gg--cgagc----gaaagc----g-t-gg---ggagcaaacagga---ttagat
a-ccct-ggtagt-ccacgcc--gt-aaacgatg-tcga-cttgga--------------
---------------ggttgtg-ccc--ttg----aggcgtggcttcc--ggagctaac-
gcg--ttaag-tcgacc--gcc-t-ggggagtac-ggccgc-aa---ggtt-aaaa---c
t-c-aaatg--aatt----gac--gggggcccg-ca-caa----gcgg-tgg-agcatgt
-gg---tttaattc-gatgcaa-cgcgaagaa--ccttacc-tactctt----gacat-c
cagagaac--tttccagagat-g-gattggtg----ccttc-gggaa--ctctgag--ac
aggtgct-gcat--ggctgtcgt----cagctcgtg-ttgtgaaa-tgttgggt--taag
tcccg-caacg-agcgcaaccc--ttatcc-tttgttgccag-cgg-ttag----gccgg
ga-------a-ctca------------------aagg-agact-gccagt-ga--taaac
t-gg-aggaaggt-gggga--tg-acgt-caagtcatcatggcc-ctta----cgagtag
ggc-taca---cac---gtgctac--aat-ggcg--cat----------ac-aaagagaa
gcg-ac----ctcgcg-agagc----aagc-ggacctcataa------agtgc---gtcg
tagtcc----ggatt--gagtctg-----caactcg-a---c-tccat--gaagtc--gg
aatcgc-tag-taa-tcgt--agatca----gaa-tgctac--ggt-g-atacg-ttccc
---gggcct----tgt-ac-ac-acg--ccgtca-c--accat-gggg--a--gtgggtt
g-----caa-aa--------gag--ta--gta-gctaac------------ctt--cgg-
gaggcgcta------cacttgatc-----at-gactggg---------------------
-------------------------------------------------------
>110
-gagttttgatc-atggctc----agattgaacgctgtagcggca--------------g
gcctaaca---aat-g-ca-----------agtcg-----aacgggtaaca---------
----------gggaagccagcctttgctgcctttcgcctcac-gagatgggc-gggacgg
ggtg-agtaatg-tctggg-aaact-gccctg----------tatggagggggat-aact
actggaaacggtagc-----taa-taccgca----taacgt-cgc-----------aaga
-cc-aaag-agggggacc-ttcg----ggcctctt----gcca--tc-gga-tgtgccc-
-aga-tg-ggattag---cta--gtaggtg---gggtaa-cggc-tca--cctaggcg-a
cgatccct-agc-tggtc--t--ga-gaggat-----gacca-gcca-cac--tggaact
g------agacacggtcc--agactcc-t----acggg-aggcag-ca-gtggggaatat
tg-----cacaat----gggcgcaag-cctgatgcag--------ccatgcc-gcgtgta
tg-aagaaggcc-ttcggg--ttgta---aagtactttcag---cggggaaggaaggc-g
ata-aggttaat-aa-ccctgtc---caattga-cgttaccccc---agaaaaagca-cc
ggctaa--ctccgtgcccagcag-ccg-cggtaatac--gga-gggtg-c----aagcct
ta-a-tc--ggaa-tt-acctg-gggc-gt-aaaccc-c-acgcagg-cgggtctgt-c-
aag-tcgga-tgttgaaaa-t-cccc-gggctcaa----cctggg-aac-tgcat-tc-g
-aaactgg-----------c-a-ggct-aga--g-tc-ttgtaga-ggggggta------
------------------------------------------------------------
------------------------------------------------------------
------------------------------------------------------------
-------------aaa-tttcca-ggt-gtag-cggtg-aaat---gcgtaaa---ga-t
ctgg-a-ggaata-ccgg-t-ggcg-aa-gg--cggcccccctgg-acaaagacctgacg
-ctca-gg--t--gc----gaaagc----g-t-gg---ggagcaaaccagga--ttagat
acccct-ggtagt-ccacgcc--gt-aaacgaatgtcga-cttggaa-------------
---------------ggttgtc-ccc--ttg----aggcgtggcttcc--ggagctaac-
gcg--ttaagctcgacc--gcc-t-ggggagtac-ggccgc-aa---ggtt-aaaa---c
t-c-aaatg--aatt----gac--gggggcccg-ca-caa----gcgg-tgg-agcatgt
-gg---tttaattc-gatgcaa-cgcgaagaa--ccttacc-tactctt----gacat-c
cagagaac--ttaccagagat-g-cattggtg----ccttc-gggaa--ctctgag--ac
aggtgct-gcat--ggctgtcgt----cagctcgtg-ttgtgaaa-tgttgggt--taag
tcccg-caacg-agcgcaaccc--ttatcc-tttgttgccag-cgg-tccg----gccgg
ga-------a-ctca------------------aagg-agact-gccagt-ga--taaac
t-gg-aggaaggt-gggga--tg-acgt-caagtcatcatggcc-ctta----cgagtag
ggc-taca---cac---gtgctac--aat-ggcg--cat----------ac-aaagagaa
gcg-ac----ctcgcg-agagc----aagc-ggacctcataa------agtgc---gtcg
tagtcc----ggatt-ggagtctg-----caactcg-a---c-tccat--gaagtc--gg
aatcgc-tag-taa-tcgt--ggatca----gaa-tgccac--ggt-gaatacg-ttacc
c--gggcct----tgtaca-ca-ccgc-ccgtca-c--accat-ggga--g--tgggttg
c-----aaa-ag--------aag--tag-gta-gcttaa--c-------ccttc--ggg-
agggcgctt------accactgttg----tgatctcatga--ct-ggggtgaa-------
------------gtcgt-aacaaggtaaaccgtaggggaacctgcggctg-----
>111
------------------------------------------------------------
-------------t-g-ca-----------agtcg-----agc-ggcagc----------
--------ggaagtaccttgcta---------ctttgccggc-gagcggcg----ga-cg
ggtg-agtagtg-tctggg-aaact-gcct------------gatggagggggat-aact
actggaaacggtcgc-----taa-taccgca----taacgt-cgc-----------aaga
-cc-aaag-agggggacc-ttcg----ggcctctt----gccc--tc-ata-tgtgccc-
-ata-tg-ggattat---cta--gtatgtg---gggtaa-cggc-tca--cctacgcc-a
ctatccct-atc-tggtc--t--ga-gaggat-----gacca-ccca-cac--tggaact
g------acacacggtcc--acactcc-t----acggg-aggcag-ca-gtggggaatat
tg-----cacagt----gggcgcaag-cctgatgcac--------ccgtgcc-gcgtgta
tg-aaaaaggcc-ttcggg--ttgta---aagtactttcag---cggggaagaa-ggc-g
atg-aggttaat-aaccctcgt----cgattga-cgttacccgc---agaagaagca-cc
ggctaa--ctccgtg-ccagcag-ccg-cggtaatac--gga-gggtg-c----aagcgt
ta-a-tc--ggaa-tt--act--gggc-gt-aaagcg-c-acgcagg--cggtctgt-c-
aag-tcgga-tg-tgaaa--t-cccc-gggctcaa----cctggg-aac-tgcat-tc-g
-aaactgg-----------c-a-ggct-aga--g-tc-ttgtaga-ggggggta------
------------------------------------------------------------
------------------------------------------------------------
------------------------------------------------------------
-------------gaa-tt-cca-ggt-gtag-cggtg-aaat---gcgtaga---ga-t
ctgg-a-ggaata-ccgg-t-ggcg-aa-gg--cgg-ccccctgg-acaaaga-ctgacg
-ctca-gg--t--gc----gaaagc----g-t-gg---ggagcaaacagga---ttagat
a-ccct-ggtagt-ccacgcc--gt-aaacgatg-tcga-cttgga--------------
---------------ggttgtg-ccc--ttg----aggcgtggcttcc--ggagctaac-
gcg--ttaag-tcgacc--gcc-t-ggggagtac-ggccgc-aa---ggtt-aaaa---c
t-c-aaatg--aatt----gac--gggggcccg-ca-caa----gcgg-tgg-agcatgt
-gg---tttaattc-gatgcaa-cgcgaagaa--ccttacc-tactctt----gacat-c
cagagaac--tttccagagat-g-gattggtg----ccttc-gggaa--ctctgag--ac
aggtgct-gcat--ggctgtcgt----cagctcgtg-ttgtgaaa-tgttgggt--taag
tcccg-caacg-agcgcaaccc--ttatcc-tttgttgccag-cgg-ttag----gccgg
ga-------a-ctca------------------aagg-agact-gccagt-ga--taaac
t-gg-aggaaggt-gggga--tg-acgt-caagtcatcatggcc-ctta----cgagtag
ggc-taca---cac---gtgctac--aat-ggcg--cat----------ac-aaagagaa
gcg-ac----ctcgcg-agagc----aagc-ggacctcataa------agtgc---gtcg
tagtcc----ggatt-ggagtctg-----caactcg-a---c-tccat--gaagtc--gg
aatcgc-tag-taa-tcgt--agatca----gaa-tgctac--ggt-gaatacg-ttccc
---gggcct----tgtaca-ca-ccgc-ccgtca-c--accat-ggga--g--tgggttg
c-----aaa-ag--------aag--tag-gta-gcttaa----------ccttc--ggg-
agggcgct----------------------------------------------------
-------------------------------------------------------
>112
--------------------------attgaacgctg--gcggca--------------g
gcctaaca---cat-g-ca-----------agtcg-----agc-ggcagcg---ga----
----------aagtatcttgcta---------ctttgccggc-gagcggcg----ga-cg
ggtg-agtaatg-tctggg-aaact-gcct------------gatggagggggat-aact
actggaaacggtagc-----taa-taccgca----taacgt-cgc-----------aaga
-cc-aaag-agggggacc-ttcg----ggcctctt----gcca--tc-aaa-tgtgccc-
-aga-tg-ggattag---cta--gtaggtg---gggtaa-cggc-tca--cctaggcg-a
caatccct-agc-tggtc--t--ga-aaggat-----gacca-gcca-cac--tggaact
g------aaacacggtcc--aaactcc-t----acggg-aggcag-ca-gtgaggaatat
tg-----cacaat----gggcgcaag-cctgatgcag--------ccatgcc-gcgtgta
tg-aagaaggcc-ttcggg--ttgta---aagtactttcag---cggggaggaa-ggc-g
ata-aggttaat-aa-ccttgt----cgattga-cgttacccgc---agaagaagca-cc
ggctaa--ctccgtg-ccagcag-cca-cggtaatac--gga-tggtg-c----aagcgt
ta-a-tc--ggaa-tt--act--gggc-gt-aaagcg-c-acgcagg--cggtctgt-c-
aag-tcgga-tg-tgaaa--t-cccc-gggctcaa----cctggg-aac-tgcat-tc-g
-aaactgg-----------c-a-ggct-aga--g-tc-ttgtaga-ggggggta------
------------------------------------------------------------
------------------------------------------------------------
------------------------------------------------------------
-------------gag-tt-cca-ggt-gtag-cggtg-aaat---gcgtaga---ga-t
ctgg-a-ggaata-ccgg-t-ggcg-aa-gg--cgg-ccccctgg-acaaaga-ctgacg
-ctca-gg--t--gc----gaaagc----g-t-gg---ggagcaaacagga---ttagat
a-ccct-ggtagt-ccacgcc--gt-aaacgatg-tcga-cttgga--------------
---------------ggttgtg-ccc--ttg----aggcgtggcttcc--ggagctaac-
gcg--ttaag-tcgacc--gcc-t-ggggagtac-ggccgc-aa---ggtt-aaaa---c
t-c-aaatg--aatt----gac--gggggcccg-ca-caa----gcgg-tgg-agcatgt
-gg---tttaattc-gatgcaa-cgcgaagaa--ccttacc-tactctt----gacat-c
cagagaac--tttccagagat-g-gattggtg----ccttc-gggaa--ctctgag--ac
aggtgct-gcat--ggctgtcgt----cagctcgtg-ttgtgaaa-tgttgggt--taag
tcccg-caacg-agcgcaaccc--ttatcc-tttgttgccag-cgg-ttcg----gccgg
ga-------a-ctca------------------aagg-agact-gccagt-ga--taaac
t-gg-aggaaggt-gggga--tg-acgt-caagtcatcatggcc-ctta----cgagtag
ggc-taca---cac---gtgctac--aat-ggcg--cat----------ac-aaagagaa
gcg-ac----ctcgcg-agagc----aagc-ggacttcataa------agtgc---gtcg
tagtcc----ggatt-ggagtctg-----caactcg-c---c-tccag--gaagtc--gg
aatcgc-tag-taa-tcgt--agatca----gaa-tgctac--ggt-gaatacg-ttccc
---gggcct---------------------------------------------------
------------------------------------------------------------
------------------------------------------------------------
-------------------------------------------------------
>113
------------------------------------------------------------
------------------------------------------------------------
------------------------------------------------------------
------------------------------------------------------------
------------------------------------------------------------
------------------------------------------------------------
------------------------------------------------------------
-------------------------------------------gcca-cac--tggaact
g------agacacggtcc--agactcc-t----acggg-aggcag-ca-gtggggaatat
tg-----cacaat----gggcgcaag-cctgatgcag--------ccatgcc-gcgtgta
tg-aagaaggcc-ttcggg--ttgta---aagtactttcag---cggggaggaa-ggg-a
gtg-aggttaat-aa-ccttat----tcattga-cgttacccgc---agaagaagca-cc
ggctaa--ctccgtg-ccagcag-ccg-cggtaatac--gga-gggtg-c----aagcgt
ta-a-tc--ggaa-tt--act--gggc-gt-aaagcg-c-acgcagg--cggtctgt-c-
aag-tcgga-tg-tgaaa--t-cccc-gggctcaa----cctggg-aac-tgcat-tc-g
-aaactgg-----------c-a-ggct-gga--g-tc-ttgtaga-ggtgggta---gaa
ct----------------------------------------------------------
------------------------------------------------------------
------------------------------------------------------------
-------------gaa-tt-cca-ggt-gtag-cggtg-aaat---gcgtaga---ga-t
ctgg-a-ggaata-ccgg-t-ggcg-aa-gg--cgg-cccccctg-acaaaga-ctgacg
-gtca-gg--t--ga----gaaagc----g-t-gg---ggagcaaacagga---ttagat
a-ccct-ggtagt-ccacgct--gt-aaacgatg-tcga-cttgga--------------
---------------ggttgtt-ccc--ttg----aggagtggcttcc--ggagctaac-
gcg--ttaag-tcgacc--gcc-t-ggggagtac-ggccgc-aa---ggtt-aaaa---c
t-c-aaatg--aatt----gac--gggggcccg-ca-caa----gcgg-tgg-agcatgt
-gg---tttaattc-gatgcaa-cgcgaagaa--ccttacc-tactctt----gacat-c
cagagaac--ttagcagagat-g-ctttggtg----ccttc-gggaa--ctgtgag--ac
aggtgct-gcat--ggctgtcgt----cagctcgtg-ttgtgaaa-tgttgggt--taag
tcccg-caacg-agcgcaaccc--ttatcc-tttgttgccag-cga-ttcg----gtcgg
ga-------a-ctca------------------aagg-agact-gccagt-ga--taaac
t-gg-aggaaggt-gggga--gg-acgt-caagtcatcatggcc-ctta----cgagtag
ggc-taca---cac---gtgctac--aat-ggca--tat----------ac-aaagagaa
gcg-ac----ctcgcg-agagc----aagc-ggacctcataa------agtat---gtcg
tagtcc----ggatt-ggagtatg-----caactcg-a---c-tccat--gaagtc--gg
aatcgc-tag-taa-tcgt--ggatca----gaa-tgccac--ggt-gaatacg-ttccc
---gggcct----tgtaca-ca-ccgc-ccgtca-c--accat-ggga--g--tgggttg
c-----aaa-ag--------aag--tag-gta-gcttaa----------ccttc--ggg-
agggcgctt------accactttg-----tg-attcatga--ct-ggggtgaa-------
------------gtcgt-aacaaggtag-ccg-----------------------
>114
---------------------------------tcga--acggcg--------------g
gcctac-----cat-g-c------------agtcg------ac-ggtagca---ca----
-----------gagagcttgct----------ctcgggtgac-gagtggcg----ga-cg
ggtg-agtaatg-tctggg-aaact-gcct------------gatggagggggat-aact
actggaaacggtagc-----taa-taccgca----taacgt-cgc-----------aaga
-cc-aaag-agggggacc-ttcg----ggcctctt----gcca--tc-aga-tgtgccc-
-aga-tg-ggattag---cta--gtaggtg---gggtaa-cggc-tca--cctaggcg-a
cgatccct-agc-tggtc--t--ga-gaggat-----gacca-gcca-cac--tggaact
g------agacacggtcc--agactcc-t----acggg-aggcag-ca-gtggggaatat
tg-----cacaat----gggcgcaag-cctgatgcag--------ccatgcc-gcgtgta
tg-aagaaggcc-ttcggg--ttgta---aagtactttcag---cggggaggaa-ggt-g
ttg-tggttaat-aa-ccgcag----caattga-cgttacccgc---agaagaagca-cc
ggctaa--ctccgtg-ccagcag-ccg-cggtaatac--gga-gggtg-c----aagcgt
ta-a-tc--ggaa-tt--act--gggc-gt-aaagcg-c-acgcagg--cggtctgt-c-
aag-tcgga-tg-tgaaa--t-cccc-gggctcaa----cctggg-aac-tgcat-tc-g
-aaactgg-----------c-a-ggct-aga--g-tc-ttgtaga-ggggggta------
------------------------------------------------------------
------------------------------------------------------------
------------------------------------------------------------
-------------gaa-tt-cca-ggt-gtag-cggtg-aaat---gcgtaga---ga-t
ctgg-a-ggaata-ccgg-t-ggcg-aa-gg--cgg-ccccctgg-acaaaga-ctgacg
-ctca-gg--t--gc----gaaagc----g-t-gg---ggagcaaacagga---ttagat
a-ccct-ggtagt-ccacgcc--gt-aaacgatg-tcga-cttgga--------------
---------------ggttgtg-ccc--ttg----aggcgtggcttcc--ggagctaac-
gcg--ttaag-tcgacc--gcc-t-ggggagtac-ggccgc-aa---ggtt-aaaa---c
t-c-aaatg--aatt----gac--gggggcccg-ca-caa----gcgg-tgg-agcatgt
-gg---tttaattc-gatgcaa-cgcgaagaa--ccttacc-tactctt----gacat-c
cagagaac--ttagcagagat-g-gtttggtg----ccttc-gggaa--ctctgag--ac
aggtgct-gcat--ggctgtcgt----cagctcgtg-ttgtgaaa-tgttgggt--taag
tcccg-caacg-agcgcaaccc--ttatcc-tttgttgccag-cgg-tccg----gccgg
ga-------a-ctca------------------aagg-agact-gccagt-ga--taaac
t-gg-aggaaggt-gggga--tg-acgt-caagtcatcatggcc-ctta----cgagtag
ggc-taca---cac---gtgctac--aat-ggcg--cat----------ac-aaagagaa
gcg-aa----ctcgcg-agagc----aagc-ggacctcataa------agtgc---gtcg
tagtcc----ggatt-ggagtctg-----caactcg-a---c-tccat--gaagtc--gg
aatcgc-tag-taa-tcgt--agatca----gaa-tgctac--ggt-gaatacg-ttccc
---gggcct----tgtaca-ca-ccgc-ccgtca-c--accat-ggga--g--tgggttg
c-----aaa-ag--------aag--tag-gta-gcttaa----------ccttc--ggg-
agggcgc-t------accacttgg-----at-gcagagct--t-----------------
-------------------------------------------------------
>115
---------------tgttc----------------------------------------
-----------cat----------------atctg-----atc-gttaata---caggtg
tcgtagcacagaggagggtgcc----------ctcgggtgc--gaccggcg----ga-cg
gatg-agtaatg-tctggg-aaact-gcct------------gatggagggggat-aact
actggaaacggtagc-----taa-taccgca----taacgt-ccc-----------aaga
-cc-aaag-agggggacc-ttcg----ggcctctt----gcca--tc-aca-tgtgccc-
-aga-tg-ggattag---cta--gtaggtg---gggtaa-tggc-tca--cctaggcg-a
cgatccct-agc-tggtc--t--ga-gaggat-----gacca-gcca-cac--tggaact
g------agacacggtcc--agactcc-t----acggg-aggcag-ca-gtggggaatat
tg-----cacaat----gggcgcaag-cctgatgcag--------ccatgcc-gcgtgta
tg-aagaaggcc-ttcggg--ttgta---aagtactttcag---cgaggaggaa-ggc-a
ttg-tggttaat-aa-ccacag----tgattga-cgttactcgc---agaagaagca-cc
ggctaa--ctccgtg-ccagcag-ccg-cggtaatac--gga-gggtg-c----aagcgt
ta-a-tc--ggaa-tt--act--gggc-gt-aaagcg-c-acgcagg--cggtctgt-c-
aag-tcgga-tg-tgaaa--t-cccc-gggctcaa----cctggg-aac-tgcat-tc-g
-aaactgg-----------c-a-ggct-aga--g-tc-ttgtaga-ggggggta------
------------------------------------------------------------
------------------------------------------------------------
------------------------------------------------------------
-------------gaa-tt-cca-ggt-gtag-cggtg-aaat---gcgtaga---ga-t
ctgg-a-ggaata-ccgg-t-ggcg-aa-ag--cag-ccccctgg-acaaaca-ctgacg
-ctca-ag--t--gc----gaaagc----g-t-gg---ggagcaaacagga---atagat
a-ccct-ggtagt-ccacgcc--gt-aaaccatg-tcca-cttgga--------------
---------------agttgtt-ccc--ttg----gagattggcctcc--cccgctaac-
gcg--ttaag-tcgacc--gcc-t-ggggagtac-ggccgc-aa---ggtt-aaaa---c
t-c-aaatg--aatt----gac--gggggccccaca------ccacgg-tgg-agaatgt
-gg---tttaattc-gatgcaa-cgcgaagaa--ccttacc-tactctt----gacat-c
cagagaac--ttagcagagat-g-ctttggtg----ccttc-gggaa--ctctgag--ac
aggtgct-gcat--ggctgtcgt----cagctcgtg-ttgtgaaa-tgttgggt--taag
tcccg-caacg-agcgcaaccc--ttatcc-tttgttgccag-cgg-ttcg----gccgg
ga-------a-ctca------------------aagg-agact-gccagt-ga--taaac
t-gg-aggaaggt-gggga--tg-acgt-caagtcatcatggcc-ctta----cgagtag
ggc-taca---cac---gtgctac--aat-ggca--tat----------ac-aaagagaa
gcg-ac----ctcgcg-agagc----aagc-ggacctcacaa------agtat---gtcg
tagtcc----ggatc-ggagtctg-----caactcg-a---c-tccgt--gaagtc--gg
aatcgc-tag-taa-tcgt--agatca----gaa-tgctac--ggt-gaatacg-ttccc
---tagcctt---gacaca----ccgc-ccgtca-c--accat-ggga--g--tgggttg
c-----aaa-ag--------aag--tagagtt-gtacatggta------ccgat--tag-
cgcgtgcttgc---atctgccntnn--cttn-----------cc----------------
------------------------------------------------------c
>116
---------------------------------ccat--gcggca--------------g
-ctac------cat-g-ca-----------agtcg-----agc-ggtaaca---ca----
----------ga-gagcttgct----------ctcgggtgac-gagcggcg----ga-cg
ggtg-agtaatg-tctggg-aaact-gcct------------gatggagggggat-aact
actggaaacggtagc-----taa-taccgca----taacgt-cgc-----------aaga
-cc-aaag-agggggacc-ttcg----ggcctctt----gcca--tc-aga-tgtgccc-
-aga-tg-ggattag---cta--gtaggtg---gggtaa-cggc-tca--cctaggcg-a
cgatccct-agc-tggtc--t--ga-gaggat-----gacca-gcca-cac--tggaact
g------agacacggtcc--acactcc-t----acggg-aggcag-ca-gtggggaatat
tg-----cacaat----gggcgcaag-cctgatgcac--------ccatgcc-gcgtgta
tg-aagaaggcc-ttctgg--ttgta---aagtactttcag---cggggaggaa-ggt-g
ttg-aggttaat-aa-cctcac----caattga-cgttacccgc---agaaaaaaca-cc
ggctaa--ctccgtg-ccaccag-ccg-cggtaatac--gga-gggtg-c----aagcgt
ta-a-tc--ggaa-tt--act--gggc-gt-aaagcg-c-acgcagg--cggtctgt-c-
aag-tcgga-tg-tgaaa--t-cccc-gggctcaa----cctggg-aac-tgcat-tc-g
-aaactgg-----------c-a-ggct-aga--g-tc-ttgtaga-ggggggta------
------------------------------------------------------------
------------------------------------------------------------
------------------------------------------------------------
-------------gaa-tt-cca-ggt-gtag-cggtg-aaat---gcgtaga---ga-t
ctgg-a-ggaata-ccgg-t-ggcg-aa-gg--cgg-ccccctgg-acaaaga-ctgacg
-ctca-gg--t--gc----gaaagc----g-t-gg---ggagcaaacagga---ttagat
a-ccct-ggtagt-ccacgcc--gt-aaacgatg-tcga-cttgga--------------
---------------ggttgtg-ccc--ttg----aggcgtggcttcc--ggagctaac-
gcg--ttaag-tcgacc--gcc-t-ggggagtac-ggccgc-aa---ggtt-aaaa---c
t-c-aaatg--aatt----gac--gggggcccg-ca-caa----gcgg-tgg-agcatgt
-gg---tttaattc-gatgcaa-cgcgaagaa--ccttacc-tactctt----gacat-c
cagagaac--ttagcagagat-g-ctttggtg----ccttc-gggaa--ctctgag--ac
aggtgct-gcat--ggctgtcgt----cagctcgtg-ttgtgaaa-tgttgggt--taag
tcccg-caacg-agcgcaaccc--ttatcc-tttgttgccag-cgg-tccg----gccgg
ga-------a-ctca------------------aagg-agact-gccagt-ga--taaac
t-gg-aggaaggt-gggga--tg-acgt-caagtcatcatggcc-ctta----cgagtag
ggc-taca---cac---gtgctac--aat-ggcg--cat----------ac-aaagagaa
gcg-ac----ctcgcg-agagc----aagc-ggacctcataa------agtgc---gtcg
tagtcc----ggatt-ggagtctg-----caactcg-a---c-tccat--gaagtc--gg
aatcgc-tag-taa-tcgt--agatca----gaa-tgctac--ggt-gaatacg-ttccc
---gggcct----tgtaca-ca-ccgc-ccgtca-c--accat-ggga--g--tgggttg
c-----aaa-ag--------aag--tag-gta-gcttaa----------ccttc--ggg-
agggcgctt------accactttg-----at-tccggt----------------------
-------------------------------------------------------
>117
-gagttt-gatc-ctggctc----agaacgaacgctg--gcggca--------------g
gcctaaca---cat-g-ca-----------agtcg-----aac-ggtagca---ca----
-----------gagagcttgct----------ctcgggggac-gagtggcg----ga-cg
gggg-agtaatg-tctggg-aaact-gcct------------gatggagggggat-aact
actggaaacggtagc-----taa-taccgca----taacgt-cgc-----------aaga
-cc-aaag-agggggacc-ttcg----ggcctctt----gcca--tc-aga-tgtgccc-
-aga-tg-ggattag---cta--gtagggg---gggtaa-cggc-tca--cctaggcg-a
cgatccct-agc-tggtc--t--ga-gaggat-----gacca-gcca-cac--tggaact
g------agacacggtcc--agactcc-t----acggg-aggcag-ca-gtggggaatat
tg-----cacaat----gggcgcaag-cctgatgcag--------ccatgcc-gcgtgta
tg-aagaaggcc-ttcggg--tttta---aagtactttcag---cggggaggaa-ggg-g
ttt-tggttaat-aa-ccgcag----caattga-cgttacccgc---agaagaagca-cc
ggctaa--ctccgtg-ccagcag-ccg-cggtaatac--gga-ggggg-c----aagcgt
ta-a-tc--ggaa-tt--act--gggc-gt-aaagcg-c-acgcagg--cggtctgt-c-
aag-tcgga-tg-tgaaa--t-cccc-gggctcaa----cctggg-aac-tgcat-tc-g
-aaactgg-----------c-a-ggct-cga--g-tc-ttttaga-ggggggta------
------------------------------------------------------------
------------------------------------------------------------
------------------------------------------------------------
-------------gaa-tt-cca-ggg-gtag-cgggg-aaat---gcgtaga---ga-t
ctgg-a-ggaata-ccgg-g-ggcg-aa-gg--cgg-ccccctgg-acaaaga-ctgacg
-ctcaggg-----gc----gaaagc----g-t-gg---ggagcaaacagga---ttagat
a-ccct-ggtagt-ccacgct--gt-aaacgatg-tcga-cttgga--------------
---------------ggttttg-ccc--ttg----aggcgtggcttcc--ggagctaac-
gcg--ttaag-tcgacc--gcc-t-ggggagtac-ggccgc-aa---ggtt-aaaa---c
t-c-aaatg--aatt----gac--gggggcccg-ca-caa----gcgg-ggg-agcatgt
-gg---tttaattc-gatgcaa-cgcgaagaa--ccttacc-tactctt----gacat-c
cagagaac--ttagcagagat-g-ctttgggg----ccttc-gggaa--ctctgag--ac
aggggct-gcat--ggctgtcgt----cagctcgtg-ttttgaaa-tgttgggt--taag
tcccg-caacg-agcgcaactc--ttatcc-ttttttgccag-cgg-tccg----gccgg
ga-------a-ctca------------------aagg-agact-gccagt-ga--taaac
t-gg-aggaaggg-gggga--tg-acgt-caagtcatcatggcc-ctta----cgagtag
ggc-taca---cac---gtgctac--aat-ggca--tat----------ac-aaagagaa
gcg-ac----ctcgcg-agagc----aagc-ggacctcataa------agtat---gtcg
tagtcc----ggatc-ggagtctg-----caactcg-a---c-tccgt--gaagtc--gg
aatcgc-tag-taa-tcgt--ggatca----gaa-tgccac--ggg-gaatacg-ttccc
---gggcct----tttaca-ca-ccgc-ccgtca-c--accat-ggga--g--tgggttg
c-----aaa-ag--------aag--tag-gta-gcttaa----------ccttc--ggg-
agggcgctt------accactttt-----tg-attcatga--ct-ggggggaa-------
------------gtcgt-aacaaggtaa-ccgt----------------------
>118
agagttt-gatc-ctggctc----agattgaacgctg--gcggca--------------g
gccttaca---cat-g-ca-----------agtcg-----aac-ggtaaca---gg----
----------atgcagcttgctg---------ctttgctgac-gagtggcg----ga-cg
ggtg-agtaatg-tctggg-aaact-gcct------------gatggagggggat-aact
actggaaacggtagc-----taa-taccgca----taacgt-cgc-----------aaga
-cc-aaag-agggggacc-atcg----ggcctctt----gcca--tc-gga-tgtgccc-
-aga-tg-ggatttg---cta--gtaggtg---gggtaa-cggc-tca--cctaggcg-a
cgatccct-agc-tggtc--t--ga-gaggat-----gacca-gcca-cac--tggaact
g------agacacggtcc--agactcc-t----acggg-aggcag-ca-gtggggaatat
tg-----cacaat----gggcgcaag-cctgatgcag--------ccatgcc-gcgtgta
tg-aagaaggcc-ttcggg--ttgta---aagtactttcag---cggggaggaa-ggc-g
ata-aggttaat-aa-ccttgt----cgattga-cgttacccgc---agaagaagca-cc
ggctaa--ctccgtg-ccagcag-ccg-cggtaatac--gga-gggtg-c----aagcgt
ta-a-tc--ggaa-tt--act--gggc-gt-aaagcg-c-acgcagg--cggtctgt-c-
aag-tcgga-tg-tgaaa--t-cccc-gggctcaa----cctggg-aac-tccat-tc-g
-aaactgg-----------c-a-ggct-aga--g-tc-ttgtaga-ggggggta------
------------------------------------------------------------
------------------------------------------------------------
------------------------------------------------------------
-------------gaa-tt-cca-ggt-gtag-cggtg-aaat---gcgtaga---ga-t
ctgg-a-ggaata-ccgg-t-ggcg-aa-gg--cgg-ccccctgg-acaaaga-ctgacg
-ctca-gg--t--gc----gaaagc----g-t-gg---ggagcaaacagga---ttagat
a-ccct-ggtagt-ccacgcc--gt-aaacgatg-tcga-caagga--------------
---------------ggttgtg-ccc--ttg----aggcgtggcttcc--ggagctaac-
gcg--ttaag-tcgacc--gcc-t-ggggagtac-ggccgc-aa---ggtt-aaaa---c
t-c-aaatg--aatt----gac--gggggcccg-ca-caa----gcgg-tgg-agcatgt
-gg---tttaattc-gatgcaa-cgcgaagaa--ccttacc-tactctt----gacat-c
cagagaac--ttagcagagat-g-ctttggtg----ccttc-gggaa--ctctgag--ac
aggtgct-gcat--ggctgtcgt----cagctcgtg-ttgtgaaa-tgttgggt--taag
tcccg-caacg-agcgcaaccc--ttatcc-tttgttgccag-cgg-ttag----gccgg
ga-------a-ctca------------------aagg-agact-gccagt-ga--taaac
t-gg-aggaaggt-gggga--tg-acgt-caagtcatcatggcc-ctta----cgagtag
ggc-taca---cac---gtgctac--aat-ggcg--cat----------ac-aaagagaa
gcg-ac----ctcgcg-agagc----aagc-ggacctcataa------agtgc---gtcg
tagtcc----ggatt-ggagtctg-----caacacg-a---c-tccat--gaagtc--gg
aatcgc-tag-taa-tcgt--ggatca----gaa-tgccac--ggt-gaatacg-ttccc
---gggcct----tgtaca-ca-ccgc-ccgtca-c--accat-ggga--g--tgggttg
c-----aaa-ag--------aac--tag-gta-gcttaa----------ccttc--ggg-
agggcgctt------accactttg-----tg-attcatga--ct-ggggtgaa-------
------------gtcgt-aacaaggtag-ccgta---------------------
>119
------------------------------------------------------------
-------a---cat-g-c------------agtcg-----aac-ggt-cca---ca----
----------ga-gagcttgct----------ctcgggtgac-gagtggcg----ga-cg
ggtg-agtaatg-tctggg-aaact-gcct------------gatggagggggat-aact
actggaaacggtagc-----ttt-taccgca----taacgt-ctt-----------cgga
-cc-aaag-agggggacc-ttcg----ggcctctt----gcca--tc-aga-tgtgccc-
-aga-tg-ggattag---cta--gtaggtg---gggtaa-aggc-tca--cctaggcg-a
cgatccct-agc-tggtc--t--ga-gaggat-----gacca-gcca-cac--tggaact
g------agacacgttcc--acactca-t----acggg-aggcag-ca-gtggggaatat
tg-----cacaat----gggcgcaag-cctgatgcag--------ccatgcc-gcgtgta
tg-aagaaggcc-ttcggg--ttgta---aagtactttcag---cggggaggaa-ggt-g
ttg-tggttaat-aa-ccgcag----caattga-cgttacccgc---agaagaagca-cc
ggctaa--ctccgtg-ccagcag-ccg-cggtaatac--gga-gggtg-c----aagcgt
ta-a-tc--ggaa-tt--act--gggc-gt-aaagcg-c-acgcagg--cggtctgt-c-
aag-tcgga-tg-tgaaa--t-cccc-gggctcaa----cctggg-aac-tgcat-cc-g
-aaactgg-----------c-a-ggct-tga--g-tc-ttgtaga-ggggggta------
------------------------------------------------------------
------------------------------------------------------------
------------------------------------------------------------
-------------gaa-tt-cca-ggt-gtag-cggtg-aaat---gcgtaga---ga-t
ctgg-a-ggaata-ccgg-t-ggcg-aa-gg--cgg-ccccctgg-acaaaga-ctgacg
-ctca-gg--t--gc----gaaagc----g-t-gg---ggagcaaacagga---ttagat
a-ccct-ggtagt-ccacgct--gt-aaacgatg-tcga-cttgga--------------
---------------ggttgtg-ccc--ttg----aggcgtggcttcc--ggagctaac-
gcg--ttaag-tcgacc--gcc-t-ggggagtac-ggccgc-aa---ggtt-aaaa---c
t-c-aaatg--aatt----gac--gggggcccg-ca-caa----gcgg-tgg-agcatgt
-gg---tttaattc-gatgcaa-cgcgaagaa--ccttacc-tactctt----gacat-c
cacggaac--ttggcagagat-g-ccttggtg----ccttc-gggaa--ccgtgag--ac
aggtgct-gcat--ggctgtcgt----cagctcgtg-ttgtgaaa-tgttgggt--taag
tcccg-caacg-agcgcaaccc--ttatcc-tttgttgccag-cgg-ttag----gccgg
ga-------a-ctca------------------aagg-agact-gccagt-ga--taaac
t-gg-aggaaggt-gggga--tg-acgt-caagtcatcatggcc-ctta----cgagtag
ggc-taca---cac---gtgctac--aat-ggca--tat----------ac-aaagagaa
gcg-ac----ctcgcg-agagc----aagc-ggacctcataa------agtat---gtcg
tagtcc----ggatc-ggagtctg-----caactcg-a---c-tccgt--gaagtc--gg
aatcgc-tag-taa-tcgt--ggatca----gaa-tgccac--ggt-gaatacg-ttccc
---gggcct----tgtaca-ca-ccgc-ccgtca-c--accat-ggga--g--tgggttg
c-----aaa-ag--------aag--tag-gta-gcttaa----------ccttc--ggg-
agggcgc-----------------------------------------------------
-------------------------------------------------------
>120
-------------------------------gggagg--atgcgg--------------g
cctaga-----cat-g-c------------agtcg-----aac-ggtagca---ca----
-----------gagagcttgct----------ctcgggtgac-gagtggcg----ga-cg
ggtg-agtaatg-tctggg-aaact-gcct------------gatggagggggat-aact
actggaaacggtagc-----taa-taccgca----taacgt-cgc-----------aaga
-cc-aaag-agggggacc-ttcg----ggcctctt----gcca--tc-aga-tgtgccc-
-aga-tg-ggattag---cta--gtaggtg---gggtaa-cggc-tca--cctaggcg-a
cgatccct-agc-tggtc--t--ga-gaggat-----gacca-gcca-cac--tggaact
g------agacacggtcc--agactcc-t----acggg-aggcag-ca-gtggggaatat
tg-----cacaat----gggcgcaag-cctgatgcag--------ccatgcc-gcgtgta
tg-aagaaggcc-ttcggg--ttgta---aagtactttcag---cggggaggaa-ggt-g
ttg-tggttaat-aa-ccgcag----caattga-cgttacccgc---agaagaagca-cc
ggctaa--ctccgtg-ccagcag-ccg-cggtaatac--gga-gggtg-c----aagcgt
ta-a-tc--ggaa-tt--act--gggc-gt-aaagcg-c-acgcagg--cggtctgt-c-
aag-tcgga-tg-tgaaa--t-cccc-gggctcaa----cctggg-aac-tgcat-tc-g
-aaactgg-----------c-a-ggct-aga--g-tc-ttgtaga-ggggggta------
------------------------------------------------------------
------------------------------------------------------------
------------------------------------------------------------
-------------gaa-tt-cca-ggt-gtag-cggtg-aaat---gcgtaga---ga-t
ctgg-a-ggaata-ccgg-t-ggcg-aa-gg--cgg-ccccctgg-acaaaga-ctgacg
-ctca-gg--t--gc----gaaagc----g-t-gg---ggagcaaacagga---ttagat
a-ccct-ggtagt-ccacgcc--gt-aaacgatg-tcga-cttgga--------------
---------------ggttgtg-ccc--ttg----aggcgtggcttcc--ggagctaac-
gcg--ttaag-tcgacc--gcc-t-ggggagtac-ggccgc-aa---ggtt-aaaa---c
t-c-aaatg--aatt----gac--gggggcccg-ca-caa----gcgg-tgg-agcatgt
-gg---tttaattc-gatgcaa-cgcgaagaa--ccttacc-tactctt----gacat-c
cagagaac--ttagcagagat-g-gtttggtg----ccttc-gggaa--ctctgag--ac
aggtgct-gcat--ggctgtcgt----cagctcgtg-ttgtgaaa-tgttgggt--taag
tcccg-caacg-agcgcaaccc--ttatcc-tttgttgccag-cgg-tccg----gccgg
ga-------a-ctca------------------aagg-agact-gccagt-ga--taaac
t-gg-aggaaggt-gggga--tg-acgt-caagtcatcatggcc-ctta----cgagtag
ggc-taca---cac---gtgctac--aat-ggcg--cat----------ac-aaagagaa
gcg-aa----ctcgcg-agagc----aagc-ggacctcataa------agtgc---gtcg
tagtcc----ggatt-ggagtctg-----caactcg-a---c-tccat--gaagtc--gg
aatcgc-tag-taa-tcgt--agatca----gaa-tgctac--ggt-gaatacg-ttccc
---gggcct----tgtaca-ca-ccgc-ccgtca-c--accat-ggga--g--tgggttg
c-----aaa-ag--------aag--tag-gta-gcttaa----------ccttc--ggg-
agggcgc-t------accacttgg-----ta-tcagtt----------------------
-------------------------------------------------------
>121
---------------------------------------ggatcg--------------c
agctacca---tgc----------------agtcg-----aa--ggtagca---ca----
-----------gagagcttgct----------ctcgggtgac-gagtggcg----ga-cg
ggtg-agtaatg-tctggg-aaact-gcct------------gatggagggggat-aact
actggaaacggtagc-----taa-taccgca----taacgt-cgc-----------aaga
-cc-aaag-agggggacc-ttcg----ggcctctt----gcca--tc-aga-tgtgccc-
-aga-tg-ggattag---cta--gtaggtg---gggtaa-cggc-tca--cctaggcg-a
cgatccct-agc-tggtc--t--ga-gaggat-----gacca-gcca-cac--tggaact
g------agacacggtcc--agactcc-t----acggg-aggcag-ca-gtggggaatat
tg-----cacaat----gggcgcaag-cctgatgcag--------ccatgcc-gcgtgta
tg-aagaaggcc-ttcggg--ttgta---aagtactttcag---cggggaggaa-ggt-g
ttg-tggttaat-aa-ccgcag----caattga-cgttacccgc---agaagaagca-cc
ggctaa--ctccgtg-ccagcag-ccg-cggtaatac--gga-gggtg-c----aagcgt
ta-a-tc--ggaa-tt--act--gggc-gt-aaagcg-c-acgcagg--cggtctgt-c-
aag-tcgga-tg-tgaaa--t-cccc-gggctcaa----cctggg-aac-tgcat-tc-g
-aaactgg-----------c-a-ggct-gga--g-tc-ttgtaga-ggggggta------
------------------------------------------------------------
------------------------------------------------------------
------------------------------------------------------------
-------------gaa-tt-cca-ggt-gtag-cggtg-aaat---gcgtaga---ga-t
ctgg-a-ggaata-ccgg-t-ggcg-aa-gg--cgg-ccccctgg-acaaaga-ctgacg
-ctca-gg--t--gc----gaaagc----g-t-gg---ggagcaaaccgga---ttagat
a-ccct-ggtagt-ccacgcc--gt-aaaccatg-tcga-tttgga--------------
---------------ggttgtg-ccct-ttg----aggcgtggcttcccggagcttaac-
gcg--ttaaa-tccacc--gcc-t-ggggagtac-ggccgc-aa---ggtt-aaaa---c
t-c-aaatg--aatt----gac--gggggcccg-ca-caa----gcgg-tgg-agcatgt
-gg---tttaattc-gatgcaa-cgcgaagaa--ccttacc-tggtctt----gacat-c
cacagaac--tttccagagat-g-gattggtg----ccttc-gggaa--ctgtgag--ac
aggtgct-gcat--ggctgtcgt----cagctcgtg-ttgtgaaa-tgttgggt--taag
tcccg-caacg-agcgcaaccc--ttatcc-tttgttgccag-cgg-ttag----gccgg
ga-------a-ctca------------------aagg-agact-gccagt-ga--taaac
t-gg-aggaaggt-gggga--tg-acgt-caagtcatcatggcc-ctta----cgaccag
ggc-taca---cac---gtgctac--aat-ggcg--cat----------ac-aaagagaa
gcg-ac----ctcgcg-agagc----aagc-ggacctcataa------agtgc---gtcg
tagtcc----ggatt-ggagtctg-----caactcg-a---c-tccat--gaagtc--gg
aatcgc-tag-taa-tcgt--agatca----gaa-tgctac--ggt-gaatacg-ttccc
---gggcct----tgtaca-ca-ccgc-ccgtca-c--accat-ggga--g--tgggttg
c-----aaa-ag--------aag--tag-gta-gcttaa----------ccttc--ggg-
agggcgctt------accactttg-----ga-ttcatacc-----gggggaa--------
------------gtcgaacaagacgcag-ccc-----------------------
>122
---------------------------------------gcgcca--------------c
gtctagcagtacac-a-ta---------cttgtcg-----cac-ggtagca---ca----
-----------gagagcttgct----------ctcgggtgac-gagtggcg----ga-cg
ggtg-agtaatg-tctggg-aaact-gcct------------gatggagggggat-aact
actggaaacggtagc-----taa-taccgca----taacgt-cgc-----------aaga
-cc-aaag-agggggacc-ttcg----ggcctctt----gcca--tc-aga-tgtgccc-
-aga-tg-ggattag---cta--gtaggtg---gggtaa-cggc-tca--cctaggcg-a
cgatccct-agc-tggtc--t--ga-gaggat-----gacca-gcca-cac--tggaact
g------agacacggtcc--agactcc-t----acggg-aggcag-ca-ggggggaatat
tg-----cacaat----gggcgcaag-cctgatgcag---------catgc--gcgtgta
tg-aagaaggcc-tccg----gtgta---aagtac-ttcag---cggggagcaa-----g
gtgtgtgataat-aa-ccgcag----caattga-cgttacccgc---agaagaagca-cc
ggctaa--ctccgtg-ccagcag-ccg-cggtaatac--gga-gggtg-c----aagcgt
ta-a-tc--ggaa-tt--act--gggc-gt-aaagcg-c-acgcagg--cggtctgt-c-
aag-tcgga-tg-tgaaa--t-cccc-gggctcaa----cctggg-aac-tgcat-tc-g
-aaactgg-----------c-a-ggct-gga--g-tc--tgtaga-ggggggta------
------------------------------------------------------------
------------------------------------------------------------
------------------------------------------------------------
-------------gaa-tt-cca-ggt-gtag-cggtg-aaat---gcgtaga---ga-t
ctgg-a-ggaata-ccgg-t-ggcg-aa-gg--cgg-ccccctgg-acaaaga-ctgacg
-ctca-gg--t--gc----gaaagc----g-t-gg---ggagcaaacagga---ttagat
a-ccct-ggtagt-ccacgcc--gt-aaacgatg-tcga-tttgga--------------
---------------ggttgtg-ccc------tg-aggcgtggcttcc--ggagctaac-
gcg--ttaaa-tcgacc--gcc---tgggagtac-ggccgc-aa---ggtt-aaaa---c
t-c-aaatg--aatt----gac--gggggcccg-ca-caa----gcgg-tgg-agcatgt
-gg---tttaattc-gatgcaa-cgcgaagaa--ccttacc-tggtctt----gacat-c
cacagaac--tttccagagat-g-gattggtg----ccttc--ggaa--ctgtgag--ac
aggtgct-gcat---gctgtcgt----cagctcgtg-ctgtgaaa-tgttgggt--taag
tcccg-caacg-agcgcaaccc---tatcc-tgtg--------cagcgtta----gccgg
aa---------ctca------------------aagg--aact-gccaca-ga--gaaac
t-gg-aggaaggt-gggga--tg-acgt-caagtcatcatggcc-ctta----cgaccag
ggc-taca---cac---gtgctac--aat-ggcg--cat----------ac-aaagagaa
gcg-ac----ctcgcg-agagc----aagc-ggacctcataa------agtgc---gtcg
tagtcc----ggatt-ggagtctg-----caactcg-a---c-tccat--gaagtc--gg
aatcgc-tag-taa-tcgt--agatca----gaa-tgctac--ggt-gaatacg-ttccc
---gggcct----tgtaca-ca-ccgc-ccgtca-c--accat-ggga--g--tgggttg
c-----aaa-ag--------aag--tag-gta-gcttaa----------ccttc--gag-
agggcgcta--------cactgcg-----tg-ttcc------------------------
-------------------------------------------------------
>123
--------------------------attgaacgctg--gcggca--------------g
gcctaaca---cat-g-ca-----------agtcg-----agc-ggcagca---ca----
----------gagtagcttgcta---------ctcgggtgac-gagcggcg----ga-gg
ggtg-agtaatg-tctggg-aaact-gcgt------------ggtggggggggat-aact
actggaaacggtagc-----taa-taccgca----taatgt-cgc-----------aaga
-cc-aaag-agggggacc-ttcg----ggcctctt----gcca--tc-aga-tgtgccc-
-aga-tg-ggattag---cta--gtaggtg---gggtaa-cggc-tca--cctaggcg-a
cgatccct-agc-tggtc--t--ga-gaggat-----gacca-gcca-cac--tggaact
g------agacacggtcc--agactcc-t----acggg-aggcag-ca-gtggggaatat
tg-----cacaat----gggcgcaag-cctgatgcac--------ccatgcc-gcgtgta
tg-aagaaggcc-ttcggg--ttgta---aagtactttcag---cggggaggaa-ggc-g
ata-aggttaat-aa-ccttgt----cgattga-cgttacccgc---aaaagaagca-cc
ggctaa--ctccgtg-ccagcag-ccg-cggtaatac--gga-gggtg-c----aagcgt
ta-a-tc--ggaa-tt--act--gggc-gt-aaagcg-c-acgcagg--cggtctgt-c-
aag-tcgga-tg-tgaaa--t-cccc-gggctcaa----cctggg-aac-tgcat-tc-g
-aaactgg-----------c-a-ggct-aga--g-tc-ttgtaga-ggggggta------
------------------------------------------------------------
------------------------------------------------------------
------------------------------------------------------------
-------------gaa-tt-cca-ggt-gtag-cggtg-aaat---gcgtaga---ga-t
ctgg-a-ggaata-ccgg-t-ggcg-aa-gg--cgg-ccccctgg-acaaaga-ctgacg
-ctca-gg--t--gc----gaaagc----g-t-gg---ggagcaaacagga---ttagat
a-ccct-ggtagt-ccacgcc--gt-aaacgatg-tcga-cttgga--------------
---------------ggttgtg-ccc--ttg----aggcgtggcttcc--ggagctaac-
gcg--ttaag-tcgacc--gcc-t-ggggagtac-ggccgc-aa---ggtt-aaaa---c
t-c-aaatg--aatt----gac--gggggcccg-ca-caa----gcgg-tgg-agcatgt
-gg---tttaattc-gatgcaa-cgcgaagaa--ccttacc-tactctt----gacat-c
cagagaac--ttagcagagat-g-ctttggtg----ccttc-gggaa--ctctgag--ac
aggtgct-gcat--ggctgtcgt----cagctcgtg-ttgtgaaa-tgttgggt--taag
tcccg-caacg-agcgcaaccc--ttatcc-tttgttgccag-cgg-ttcg----gccgg
ga-------a-ctca------------------aagg-agact-gccagt-ga--taaac
t-gg-aggaaggt-gggga--tg-acgt-caagtcatcatggcc-ctta----cgagtag
ggc-taca---cac---gtgctac--aat-ggcg--cat----------ac-aaagagaa
gcg-ac----ctcgcg-agagc----aagc-ggacctcataa------agtgc---gtcg
tagtcc----ggatt-ggagtctg-----caactcg-a---c-tccat--gaagtc--gg
aatcgc-tag-taa-tcgt--agatca----gaa-tgctac--ggt-gaatacg-ttccc
---gggcct----tgtaca-ca-ccgc-ccgtca-c--accat-ggga--g--tgggttg
c-----aaa-ag--------aag--tag-gta-gcttaa----------ccttc--ggg-
agggcgctt------accactttg-----tg-attcatga--ct-ggggtgaa-------
------------gtcgt-aacaaggtaa-ccgtaggggaacctgc----------
>124
------------------------------------------------------------
------------------------------------------------------------
--------------------ct----------cctgggtgac-gagcggcg----ga-cg
ggtg-agtaatg-tctggg-aaact-gcct------------gatggagggggat-aact
actggaaacggtagc-----taa-taccgca----taatgt-cgc-----------aaga
-cc-aaag-agggggacc-ttcgg---agccttct--ggccca--tcaaga-tgtgccc-
-aga-tg-ggattag---cta--gtaggtc---gggtaa-tagc-tca-cctagggcg-a
cgatccct-agc-tggtc--t--gagagggat-----gacca-gcca-cac--tggaact
ga-----gaacacggtcc--agactcc-t----acggg-aggcag-ca-gtggggaatat
tg-----cacaat----gggcgcaag-cctgatgcag--------ccatgcc-gcgtgta
tg-aagaaggcc-ttcggg--ttgta---aagtactttcag---cgaggaggaa-ggt-a
ttg-aggttaat-aa-ccttag----cgattga-cgttactcgc---agaagaagcaccg
ggctaa--ctccgtg-ccagcag-ccg-cggtaatac--gga-gggtg-c----aagcgt
ta-a-tc--ggaa-tt--act--gggc-gt-aaagcg-c-acgcagg--cggtctgt-c-
aag-tcgga-tg-tgaaa--t-cccc-gggctcaa----cctggg-aac-tgcat-tc-g
-aaactgg-----------c-a-ggct-aga--g-tc-ttgtaga-ggggggta------
------------------------------------------------------------
------------------------------------------------------------
------------------------------------------------------------
-------------gaa-tt-cca-ggt-gtag-cggtg-aaat---gcgtaga---ga-t
ctgg-a-ggaata-ccgg-t-ggcg-aa-gg--cgg-ccccctgg-acaaaga-ctgacg
-ctca-gg--t--gc----gaaagc----g-t-gg---ggagcaaacagga---ttagat
a-ccct-ggtagt-ccacgcc--gt-aaacgatg-tcga-tttgga--------------
---------------ggttgtt-ccc--ttg----aggagtggcttcc--ggagctaac-
gcg--ttaaa-tcgacc--gcc-t-ggggagtac-ggccgc-aa---ggtt-aaaa---c
t-c-aaatg--aatt----gac--gggggcccg-ca-caa----gcgg-tgg-agcatgt
-gg---tttaattc-gatgcaa-cgcgaagaa--ccttacc-tactctt----gacat-c
cagagaac--tttccagagat-g-gattggtg----ccttc-gggaa--ctctgag--ac
aggtgct-gcat--ggctgtcgt----cagctcgtg-ttgtgaaa-tgttgggt--taag
tcccg-caacg-agcgcaaccc--ttatcc-tttgttgccag-cgg-tccg----gccgg
ga-------a-ctca------------------aagg-agact-gccagt-ga--taaac
t-gg-aggaaggt-gggga--tg-acgt-caagtcatcatggcc-ctta----cgagtag
ggc-taca---cac---gtgctac--aat-ggca--tat----------ac-aaagagaa
gcg-ac----ctcgcggagagc----aagcgcaacctcataa------agatatgtgtcg
taattccgggagattgagagattcttggcaaactcgca---c-tccat--gaagtc--gg
aatcgc-tag-taa-tcgt--agatca----gaa-tgctac--ggt-gaatacg-ttccc
---gggcct----tgtaca-ca-ccgc-ccgtca-c--accat-ggga--g--tgggttg
c-----aaa-ag--------a---------------------------------------
------------------------------------------------------------
-------------------------------------------------------
>125
agagttt-gatc-ctggctc----agattgaacgctg--gcggca--------------g
gcctaaca---cat-g-ca-----------agtcg-----agc-ggcagcg---------
--------ggaagtagcttgcta---------ctttgccggc-gagcggcg----ga-cg
ggtg-agtaatg-tctggg-aaact-gcct------------gatggagggggat-aact
actggaaacggtagc-----taa-taccgca----taacgt-cgc-----------aaga
-cc-aaag-agggggacc-ttcg----ggcctctt----gcca--tc-aga-tgtgccc-
-aga-tg-ggattag---cta--gtaggtg---gggtaa-cggc-tca--cctaggcg-a
cgatccct-agc-tggtc--t--ga-gaggat-----gacca-gcca-cac--tggaact
g------agacacggtcc--agactcc-t----acggg-aggcag-ca-gtggggaatat
tg-----cacaat----gggcgcaag-cctgatgcag--------ccatgcc-gcgtgta
tg-aagaaggcc-ttcggg--ttgta---aagtactttcag---cggggaggaa-ggt-g
ttg-aggttaat-aa-cctcgg----caattga-cgttacccgc---ataagaagcg-cc
ggctaa--ctccgtg-ccagcag-ccg-cggtaatac--gga-gggtg-c----aagcgt
ta-a-tc--ggaa-tt--act--gggc-gt-aaagcg-c-acgcagg--cggtctgt-c-
aag-tcgga-tg-tgaaa--t-cccc-gggctcaa----cctggg-aac-tgcat-tc-g
-aaactgg-----------c-a-ggct-aga--g-tc-ttgtaga-ggggggta------
------------------------------------------------------------
------------------------------------------------------------
------------------------------------------------------------
-------------gaa-tt-cca-ggt-gtag-cggtg-aaat---gcgtaga---ga-t
ctgg-a-ggaata-ccgg-t-ggcg-aa-ag--cgg--cccctgg-acaaaga-ccgacg
-ctca-gg--t--gc----gaaagc----g-t-gg---ggagcaa-cagga---ttatat
a-ccct-gtgagt--cccgcc--gt--aacgatg-tcga-cttgca--------------
---------------cg-tgtg-ccc--ttg----aggcgtggcttcc--ggagctaac-
gcg--ttaag-tcgacc--gcc-t-ggggagtac-ggccgc-aa---ggtt-aaaa---c
t-c-aaatg--aatt----gac--gggggcccg-ca-caa----gcgg-tgg-agcatgt
-gg---tttaattc-gatgcaa-cgcgaagaa--ccttacc-tactctt----gacat-c
cagagaac--ttagcagagat-g-ctttggtg----ccttc-gggaa--ctctgag--ac
aggtgct-gcat--ggctgtcgt----cagctcgtg-ttgtgaaa-ttttgggt--taag
tcccg-caacg-agcgcaaccc--ttatcc-tttgttgccag-cgg-ttcg----gccgg
ga-------a-ctca------------------aagg-agact-gccagt-ga--taaac
t-gg-aggaaggt-gggga--tg-acgt-caagtcatcatggcc-ctta----cgagtag
ggc-taca---cac---gtgttac--aat-ggcg--cat----------ac-aaagagaa
gcg-ac----ctcgcg-agagc----aagc-ggacctcataa------actgc---gtcg
tagtcc----ggatt-ggagtctg-----caactcg-a---c-tccat--gaagtc--gg
aatcgt-tag-taa-tcgt--agatca----gaa-tgctac--ggt-gaatacg-ttccc
---gggcct----tgcaca-ca-ccgc-ccgtc---------------------------
------------------------------------------------------------
------------------------------------------------------------
-------------------------------------------------------
>126
-------------------------------------------ct--------------t
taacccat---tgg-c-aa-----------gtccg-----aac-ggtaaca---gag---
----------aagcagcttgctg---------cttcgctgac-gagtggcg----ga-cg
ggtg-agtaatg-tctggg-aaact-gcct------------gatggagggggat-aact
actggaaacggtagc-----taa-taccgca----taacgt-cgc-----------aaga
-cc-aaag-agggggacc-ttcg----ggcctctt----gcca--tc-gga-tgtgccc-
-aga-tg-ggattag---cta--gtaggtg---gggtaa-cggc-tca--cctaggcg-a
cgatccct-agc-tggtc--t--ga-gaggat-----gacca-gcca-cac--tggaact
g------agacacggtcc--agactcc-t----acggg-aggcag-ca-gtggggaatat
tg-----cacaat----gggcgcaag-cctgatgcag--------ccatgcc-gcgtgta
tg-aagaaggcc-ttcggg--ttgta---aagtactttcag---cggggaggaa-ggc-g
aca-gggttaat-aa-ccctgt----cgattga-cgttacccgc---agaagaagca-cc
ggctaa--ctccgtg-ccagcag-ccg-cggtaatac--gga-gggtg-c----aagcgt
ta-a-tc--ggaa-tt--act--gggc-gt-aaagcg-c-acgcagg--cggtctgt-c-
aag-tcgga-tg-tgaaa--t-cccc-gggctcaa----cctggg-aac-tgcat-tc-g
-aaactgg-----------c-a-ggct-aga--g-tc-ttgtaga-ggggggta------
------------------------------------------------------------
------------------------------------------------------------
------------------------------------------------------------
-------------gaa-tt-cca-ggt-gtag-cggtg-aaat---gcgtaga---ga-t
ctgg-a-ggaata-ccgg-t-ggcg-aa-gg--cgg-ccccctgg-acaaaga-ctgacg
-ctca-gg--t--gc----gaaagc----g-t-gg---ggagcaaacagga---ttagat
a-ccct-ggtagt-ccacgcc--gt-aaacgatg-tcga-cttgga--------------
---------------ggttgtg-ccc--ttg----aggcgtggcttcc--ggagctaac-
gcg--ttaag-tcgacc--gcc-t-ggggagtac-ggccgc-aa---ggtt-aaaa---c
t-c-aaatg--aatt----gac--gggggcccg-ca-caa----gcgg-tgg-agcatgt
-gg---tttaattc-gatgcaa-cgcgaagaa--ccttacc-tactctt----gacat-c
cagagaac--ttagcagagat-g-ctttggtg----ccttc-gggaa--ctctgag--ac
aggtgct-gcat--ggctgtcgt----cagctcgtg-ttgtgaaa-tgttgggt--taag
tcccg-caacg-agcgcaaccc--ttatcc-tttgttgccag-cgg-ttcg----gccgg
ga-------a-ctca------------------aagg-agact-gccagt-ga--taaac
t-gg-aggaaggt-gggga--tg-acgt-caagtcatcatggcc-ctta----cgagtag
ggc-taca---cac---gtgctac--aat-ggcg--cat----------ac-aaagagaa
gcg-ac----ctcgcg-agagc----aagc-ggacctcataa------agtgc---gtcg
tagtcc----ggatt-ggagtctg-----caactcg-a---c-tccat--gaagtc--gg
aatcgc-tag-taa-tcgt--ggatca----gaa-tgccac--ggt-gaatacg-ttccc
---gggcct----tgtaca-ca-ccgc-ccgtca-c--accat-ggga--g--tgggttg
c-----aaa-ag--------aag--tag-gta-gcttaa----------ccttc--ggg-
agggcggct------t--------------------------------------------
-------------------------------------------------------
>127
------------------------------------------------------------
------------------------------------------------------------
-----------------------------------------c-gagcggcgc---ga-cg
ggtg-agtaatg-tatggg-gactg-cctg------------tatggcgggggat-aact
actggaaacggtagc-----taa-taccgca----taatgt-cta-----------cgga
-cc-aaag-cgggggacc-tccg----ggcctcgc----gcca--tc-aga-tgaaccc-
-ata-tg-ggattag---ctt--gtaggta---aggtaa-cggc-tta--cctaggcg-a
cgatccct-agc-tggtc--t--ga-gaggat-----gatca-gcca-cac--tgggact
g------agacacggccc--agactcc-t----acggg-aggcag-ca-gtggggaatat
tg-----cacaat----gggcgcaag-c-tgatgcag--------ccatgcc-gcgtgta
tg-aagaaggcc-ttcggg--ttgta---aagtactttcag---tcgggaggaa-ggt-g
tca-aggttaat-aa-ccttgg----caattga-cgttaccgac---agaagaagca-cc
ggctaa--ctccgtg-ccagcag-ccg-cggtaatac--gga-gggtg-c----aagcgt
ta-a-tc--ggaa-tt--act--gggc-gt-aaagcg-c-acgcagg--cggtctgt-c-
aag-tcgga-tg-tgaaa--t-cccc-gggctcaa----cctggg-aac-tgcat-tc-g
-aaactgg-----------c-a-ggct-aga--g-tc-ttgtaga-ggggggta------
------------------------------------------------------------
------------------------------------------------------------
------------------------------------------------------------
-------------gaa-tt-cca-ggt-gtag-cggtg-aaat---gcgtaga---ga-t
ctgg-a-ggaata-ccgg-t-ggcg-aa-gg--cgg-ccccctgg-acaaaga-ctgacg
-ctca-gg--t--gc----gaaagc----g-t-gg---ggagcaaacagga---ttagat
a-ccct-ggtagt-ccacgcc--gt-aaacgatg-tcga-cttgga--------------
---------------ggttgtg-ccc--ttg----aggcgtggcttcc--gggawtaac-
gcg--ttaag-tcgacc--gcc-t-ggggagtac-ggccgc-aa---ggtt-aaaa---c
t-c-aaatg--aatt----gac--gggggcccg-ca-caa----gcgg-tgg-agcatgt
-gg---tttaattc-gatgcaa-cgcgaagaa--ccttacc-tactctt----gacat-c
cagagaac--tttccagagat-g-gattggtg-----cttc-gggaa--ctctgag--ac
aggtgct-gcat--ggctgtcgt----cagctcgtg-ttgtgaaa-tgttgggt--taag
tcccg-caacg-agcgcaaccc--ttatcc-tttgttgccag-cgg-ttag----gccgg
ga-------a-ctca------------------aagg-agact-gccagt-ga--taaac
t-gg-aggaaggt-gggga--tg-acgt-caagtcatcatggcc-ctta----cgagtag
ggc-taca---cac---gtgctac--aat-ggcg--cat----------ac-aaagagaa
gcg-ac----ctcgcg-agagc----aagc-ggacctcataa------agtgc---gtcg
tagtcc----ggatt-ggagtctg-----caactcg-a---c-tccat--gaagtc--gg
aatcgc-tag-taa-tcgt--agatca----gaa-tgctac--ggtggaatacg-ttccc
---gggcct----tgtaca-ca-ccgc-ccgtca-c--accat-ggga------------
------------------------------------------------------------
------------------------------------------------------------
-------------------------------------------------------
>128
agagttt-gatc-ctggctc----agattgaacgctg--gcggca--------------g
gcctaaca---cat-g-ca-----------agtcg-----aac-ggtagca---ca----
-----------gagagcttgct----------ctcgggtgac-gagtggcg----ga-cg
ggtg-agtaatg-tctggg-aaact-gcct------------gatggagggggat-aact
actggaaacggtagc-----taa-taccgca----taatgt-cgc-----------aaga
-cc-aaag-agggggacc-ttcg----ggcctctt----gcca--tc-aga-tgtgccc-
-aga-tg-ggattag---cta--gtaggtg---gggtaa-tggc-tca--cctaggcg-a
cgatccct-agc-tggtc--t--ga-gaggat-----gacca-gcca-cac--tggaact
g------agacacggtcc--agactcc-t----acggg-aggcag-ca-gtggggaatat
tg-----cacaat----gggcgaaag-cctgatgcag--------ccatgcc-gcgtgta
tg-aagaaggcc-ttcggg--ttgta---aagtactttcag---cgaggaggaa-ggc-g
gtg-aggttaat-aa-cctcat----cgattga-cgttactcgc---agaagaagca-cc
ggctaa--ctccgtg-ccagcag-ccg-cggtaatac--gga-gggtg-c----aagcgt
ta-a-tc--ggaa-tt--act--gggc-gt-aaagcg-c-acgcagg--cggtctgt-c-
aag-tcgga-tg-tgaaa--t-cccc-gggctcaa----cctggg-aac-tgcat-tc-g
-aaactgg-----------c-a-ggct-aga--g-tc-ttgtaga-ggggggta------
------------------------------------------------------------
------------------------------------------------------------
------------------------------------------------------------
-------------gaa-tt-cca-ggt-gtag-cggtg-aaat---gcgtaga---ga-t
ctgg-a-ggaata-ccgg-t-ggcg-aa-gg--cgg-ccccctgg-acaaaga-ctgacg
-ctca-gg--t--gc----gaaagc----g-t-gg---ggagcaaacagga---ttagat
a-ccct-ggtagt-ccacgcc--gt-aaacgatg-tcga-tttgga--------------
---------------ggttgtt-ccc--ttg----aggagtggcttcc--ggagctaac-
gcg--ttaaa-tcgacc--gcc-t-ggggagtac-ggccgc-aa---ggtt-aaaa---c
t-c-aaatg--aatt----gac--gggggcccg-ca-caa----gcgg-tgg-agcatgt
-gg---tttaattc-gatgcaa-cgcgaagaa--ccttacc-tggtctt----gacat-c
cacagaac--ttagcagagat-g-ctttggtg----ccttc-gggaa--ctgtgag--ac
aggtgct-gcat--ggctgtcgt----cagctcgtg-ttgtgaaa-tgttgggt--taag
tcccg-caacg-agcgcaaccc--ttatcc-tttgttgccag-cgg-ttag----gccgg
ga-------a-ctca------------------aagg-agact-gccagt-ga--taaac
t-gg-aggaaggt-gggga--tg-acgt-caagtcatcatggcc-ctta----cgaccag
ggc-taca---cac---gtgctac--aat-ggcg--cat----------ac-aaagagaa
gcg-ac----ctcgcg-agagc----aagc-ggacctcataa------agtgc---gtcg
tagtcc----ggatt-ggagtctg-----caactcg-a---c-tccat--gaagtc--gg
aatcgc-tag-taa-tcgt--agatca----gaa-tgctac--ggt-gaatacg-ttccc
---gggcct----tgtaca-ca-ccgc-ccgtca-c--accat-ggga--g--tgggttg
c-----aaa-ag--------aag--tag-gta-gcttaa----------ccttc--ggg-
agggcgctt------accacttgg-----at-----------------------------
-------------------------------------------------------
>129
------------------------------------------------------------
------ca---cat-g-------------cagtcg-----aac-ggtagca---ca----
-----------gagagcttgct----------ctcgggtgac-gagtggcg----ga-cg
ggtg-agtaatg-tctggg-aaact-gcct------------gatggagggggat-aact
actggaaacggtagc-----taa-taccgca----ta-cgt-cgc-----------aaga
-cc-aaag-agggggacc-ttcg----ggcctctt----gcca--tc-aga-tgtgccc-
-aga-tg-ggattag---cta--gtaggtg---gggtaa-cggc-tca--cctaggcg-a
cgatccct-agc-tggtc--t--ga-gaggat-----gacca--cca-cac--tggaact
g------agacacggtcc--agactcc-t----acggg-aggcag-ca-gtggggaatat
tg-----cacaat----gggcgcaag-cctgatgcag--------ccatgcc-gcgtgta
tg-aagaaggcc-ttcggg--ttgta---aagtac-ttcag---cggggaggaa-ggt-g
ttg-tggttaat-aa-ccacag----caatcca-cgttacccgc---agaagaagca-cc
ggctaa--ctccgtg-ccagcag--cg-cggtaatac--gga-gggtg-c----aagcgt
aa---tc--ggaa-tt--act---ggc-gt-aaagcg-c-acgcagg--cggtctgt-c-
aag-tcgga-tg-tgaaa--t-cccc-gggctcaa-----ctggg-aac-tgcat-tc-g
-aaactgg-----------c-a-ggct-gga--g-tc--tgtaga-ggggggta------
------------------------------------------------------------
------------------------------------------------------------
------------------------------------------------------------
-------------gaa-tt-cca-ggt-gtag-cggtg-aaat----cgtaga---ga-t
ctgg-a-ggaata-ccgg-t-ggcg-aa-gg--cgg-ccccctgg-acaaaga-ctgacg
-ctca-gg--t--gc----gaaagc----g-t-gg---ggagcaaacagga---ttagat
a-ccct-ggtagt-ccacgcc--gt-aaacgatg-tcga--ttgga--------------
---------------ggttgtg-ccc--ttg----aggcgtggcttcc--ggagctaac-
gcg--ttaaa-tcgacc--gcc-t-ggggagtac-ggccgc-aa---ggtt-aaaa---c
t-c-aaatg--aatt----gac--gggggcccg-ca-caa----gcgg-tgg-agcatgt
-----gtttaattc-gatgcaa-cgcgaagaa--ccttacc-tggtctt----gacat-c
cacagaac--tttccagagat-g-gattggtg----ccttc-gggaa--ctgtgag--ac
aggtgct-gcat--ggctgtcgt----cagctcgtg-ttgtgaa--tgttgggt--taag
tcccg-caacg-agcgcaaccc--ttatcc-tttgttgccag-cgg-tccg----gccgg
ga-------a-ctca------------------aagg-agact-gccagt-ga--taaac
t-gg-aggaaggt-gggga--tg-acgt-caagtcatcatggcc--tta----cgaccag
ggc-taca---cac---gtgctac--aat-ggcg--cat----------ac-aaagagaa
gcg-ac----ctcgcg-agagc----aagc-ggacctcataa------agtgc---gtcg
tagtcc----ggatt-ggagtctg-----caactcg-a---c-tccat--gaagtc---g
aatcgc-tag-taa-tcgt--agatca----gaa-tgctac--ggt-gaatacg-ttccc
---gggcct----tgtaca-ca-ccgc-ccgtca-c--accat-ggga--g--tgggttg
c-----aaa-ag--------aag--tag-gta-gcttaa----------ccttc--ggg-
agggcgctt------a--------------------------------------------
-------------------------------------------------------
>130
agagttt-gatc-atggctc----agattgaacgctg--gcggca--------------g
gcctaaca---cat-g-ca-----------agtcg-----agc-ggcagcg---------
--------gaaagtagcttgcta---------ctttgccggc-gagcggcg----ga-cg
ggtg-agtaatg-tctggg-aaact-gcct------------gatggagggggat-aact
actggaaacggtagc-----taa-taccgca----taacgt-cgc-----------aaga
-cc-aaag-a-ggggacc-ttcg----ggcctctt----gcca--tc-aga-tgtgccc-
-aga-tg-ggattag---cta--gtaggtg---gggtaa-cggc-tca--cctaggcg-a
cgat-cct-agc-tggtc--t--ga-gaggat-----gacca-gcca-cac--tggaact
g------agacacggtcc--agactcc-t----acggg-aggcag-ca-gtggggaatat
tg-----cacaat----gggcgcaag-cctgatgcag--------ccatgcc-gcgtgta
tg-aagaaggcc-ttc-gg--ttgta---aagtactttcag---c-gggaggaa-ggt-g
ttg-aggttaat-aa-cctcag----caattga-cgttacccgc---agaagaagca-cc
ggctaa--ctccgtg-ccagcag--cg-cggtaatac--gga-gggtg-c----aagcgt
ta-a-tc--ggaa-tt--act--gggc-gt-aaagcg-c-acgcagg--cggtctgt-c-
aag-tcgga-tg-tgaaa--t-ccc---ggctcaa----cctggg-aac-tgcat-tc-g
-aaactgg-----------c-a-ggct-aga--g-tc-ttgtaga-ggggggta------
------------------------------------------------------------
------------------------------------------------------------
------------------------------------------------------------
-------------gaa-tt-cca-ggt-gtag-cggtg-aaat---gcgtaga---ga-t
ctgg-a-ggaata-ccgg-t-ggcg-aa-gg--cgg--cccctgg-acaaaga-ctgacg
-ctca-gg--t--gc----gaaagc----g-t--g---ggagcaaacagga---ttagat
a-ccct-ggtagt-ccacgcc--gt-aaacgatg-tcga-cttgga--------------
---------------ggttgtg-ccc--ttg----aggcgtggcttcc--ggagctaac-
gcg--ttaag-tcgacc--gcc-t-ggggagtac-ggccgc-aa---ggtt-aaaa---c
t-c-aaatg--aatt----gac---ggggcccg-ca-caa----gcgg-tgg-agcatgt
-gg---tttaattc-gatgcaa-cgcgaagaa--ccttacc-tactctt----gacat-c
cagagaac--ttagcagagat-g-ctttggtg----ccttc-gggaa--ctctgag--ac
aggtgct-gcat--ggctgtcgt----cagctcgtg-ttgtgaaa-tgttgggt--taag
tcccg-caacg-agcgcaaccc--ttatcc-tttgttgccag-cgg-ttag----gccgg
ga-------a-ctca------------------aagg-agact-gccagt-ga--taaac
t-gg-aggaaggt-gggga--tg-acgt-caagtcatcatggcc-ctta----cgagtag
ggc-taca---cac---gtgctac--aat-ggcg--cat----------ac-aaagagaa
gcg-ac----ctcgcg-agagc----aagc-ggacctcataa------agtgc---gtcg
tagtcc----ggatt-ggagtctg-----caactcg-a---c-tccat--gaagtc--gg
aatcgc-tag-taa-tcgt--agatca----gaa-tgctac--ggt-gaatacg-ttccc
---gggcct----tgtaca-ca-ccgc-ccgtca-c--accat-ggga--g--tgggttg
c-----aaa-ag--------aag--tag-gta-gcttaa----------ccttc--ggg-
agggcgctt------accactttg-----tg-attcatga--ct-ggggtgaa-------
------------gtcgt-aacaaggtaa-ccgtaggggaacctgc----------
>131
------------------------------------------------------------
-------------t-g-ca-----------agtcg-----agc-ggtagca---ca----
-----------gagagcttgct----------ctcgtgtgac--agcggcg----ga-cg
ggtg-agtaatg-tctggg-aaact-ggct------------gatggagggggat-aact
actgggaacggtggc-----tta-taccccg----taaagt-ctc-----------tgga
-cc-aaag-tgggggacc-ttcg----gggctctt----gtca--tc-tga-tgtgtcc-
-aga-tg-ggattag---cta--gtatgtg---gggtaa-cggc-tca--cctcggcg-a
caatccct-agc-tgggc--t--ga-gaggat-----gacca-gcca-cac--tggaact
g------agacacggtcc--acactcc-t----acggg-aggcag-ca-gtggggaatat
tg-----cgcaat----gggcgcaag-cctgatgcag--------ccatgcc-gcgtgtg
tg-aagaaggcc-ttcggg--ttgta---aagaactttctc---cggggaggaa-ggg-g
ttg-tggttaat-aa-ccttgc----cgattga-cgttacccgc---agaaaaagca-cc
ggctaa--ctccctg-ccagcag-ccg-cggtaatac--aga-gggtg-c----acgcgt
ta-a-tc--ggaa-tt--act--gggc-gt-aaagcg-c-acgcacg--cggtctgt-c-
aag-tctga-tg-tgaaa--t-cccc-gggctctc----cctggg-aac-tgcat-tc-t
-aaactgg----------tt---ggct-ata--g-tc-ttgtata-ggggggta------
------------------------------------------------------------
------------------------------------------------------------
------------------------------------------------------------
-------------gaa-tt-cca-ggt-gtag-cggtg-aaat---gcgtaga---ga-t
ctgg-a-ggaata-ccgg-t-ggcg-aa-gg--cgg-ccccctgg-acaaaga-ctgacg
-ctca-gg--t--gc----gaaagc----g-t-gg---ggagcaaacagga---ttagat
a-ccct-ggtagt-ccacgcc--gt-aaacgatg-tcga-tttgga--------------
---------------ggttgtg-ccc--ttg----aggcgtggcttcc--ggagctaac-
gcg--ttaaa-tcgacc--gcc-t-ggggagtac-ggccgc-aa---ggtt-aaaa---c
t-c-aaatg--aatt----gac--gggggcccg-ca-caa----gcgg-tgg-agcatgt
-gg---tttaattc-gatgcaa-cgcgaagaa--ccttacc-tggtctt----gacat-c
cacagaac--tttccagagat-g-gattggtg----ccttc-gggaa--ctgtgag--ac
aggtgct-gcat--ggctgtcgt----cagctcgtg-ttgtgaaa-tgttgggt--taag
tcccg-caacg-agcgcaaccc--ttatcc-tttgttgccag-cgg-ttcg----gccgg
ga-------a-ctca------------------aagg-agact-gccagt-ga--taaac
t-gg-aggaaggt-gggga--tg-acgt-caagtcatcatggcc-ctta----cgaccag
ggc-taca---cac---gtgctac--aat-ggcg--tat----------ac-aaagagaa
gcg-ac----ctcgcg-agagc----aagc-ggacctcataa------agtat---gtcg
tagtcc----ggatt-ggagtctg-----caactcg-a---c-tccat--gaagtc--gg
aatcgc-tag-taa-tcgt--agatca----gaa-tgctac--ggt-gaatacg-ttccc
---gggcct----tgtaca-ca-ccgc-ccgtca-c--accat-ggga--g--tgggttg
c-----aaa-ag--------aag--tag-gta-gcttaa----------cctt-------
------------------------------------------------------------
-------------------------------------------------------
>132
---------ttc-ttggctc----agatcgaactctg--tcggca--------------g
gcctaaca---cat-g-ca-----------agtcg-----agc-ggcagcg---ga----
----------aagtagcttgcta---------ctttgccggc-gagcggcg----ga-cg
ggtg-agtaatg-tctggg-aaact-gcct------------gatggagggggat-aact
actggaaacggtagc-----taa-taccgca----taatgt-cgc-----------aaga
-cc-aaag-agggggacc-ttcg----ggcctctt----gcca--tc-aga-tgtgccc-
-aga-tg-ggattag---cta--gtaggtg---gggtaa-cggc-tca--cctaggcg-a
cgatccct-agc-tggtc--t--ga-gaggat-----gacca-gcca-cac--tggaact
g------agacacggtcc--agactcc-t----acggg-aggcag-ca-gtggggaatat
tg-----cacaat----gggcgcaag-cctgatgcag-------acaatgcc-gcgtgta
tgaaagaaggcc-ttcggg--ttgta---aagtactttcag---cggggaggaa-ggt-g
ttg-aggttaat-aa-cctcag----caattga-cgttacccgc---agaagaagca-cc
ggctaa--ctccgtg-ccagcag-ccg-cggtaatac--ggaggggtg-c----aagcgt
ta-a-tc--ggaa-tt--act--gggc-gt-aaagcg-c-acgcagg--cggtctgt-c-
aag-tcgga-tg-tgaaa--t-cccc-gggctcaa----cctggg-aac-tgcat-tc-g
-aaactgg-----------c-a-ggct-aga--g-tc-ttgtaga-ggggggta------
------------------------------------------------------------
------------------------------------------------------------
------------------------------------------------------------
-------------gaa-tt-cca-ggt-gtag-cggtg-aaat---gcgtaga---ga-t
ctgg-a-ggaata-ccgg-t-ggcg-aa-gg--cgg-ccccctgg-acaaaga-ctgacg
-ctca-gg--t--gc----gaaagc----g-t-gg---ggagcaaacagga---ttagat
a-ccct-ggtagt-ccacgcc--gt-aaacgatg-tcga-cttgga--------------
---------------ggttgtg-ccc--ttg----aggcgtggcttcc--ggagctaac-
gcg--ttaag-tcgacc--gcc-t-ggggagtac-ggccgc-aa---ggtt-aaaa---c
t-c-aaatg--aatt----gac--gggggcccg-ca-caa----gcgg-tgg-agcatgt
-gg---tttaattc-gatgcaa-cgcgaagaa--ccttacc-tactctt----gacat-c
cagagaac--tttccagagat-g-gattggtg----ccttc-gggaa--ctctgag--ac
aggtgct-gcat--ggctgtcgt----cagctcgtg-ttgtgaaa-tgttgggt--taag
tcccg-caacg-agcgcaaccc--ttatcc-tttgttgccag-cgg-ttcg----gccgg
ga-------a-ctca------------------aagg-agact-gccagt-ga--taaac
t-gg-aggaaggt-gggga--tg-acgt-caagtcatcatggcc-ctta----cgagtag
ggc-taca---cac---gtgctac--aat-ggcg--cat----------ac-aaagagaa
gcg-ac----ctcgcg-agagc----aagc-ggacctcataa------agtgc---gtcg
tagtcc----ggatt-ggagtctg-----caactcg-a---c-tccat--gaagtc--gg
aatcgc-tag-taa-tcgt--agatca----gaa-tgctac--ggt-gaatacg-ttccc
---gggcct----tgtaca-ca-ccgc-ccgtca-c--accat-ggga--g--tgggttg
c-----aaa-ag--------aag--tag-gta-gcttaa----------ccttc--ggg-
agggcgctt------accactttg-----tg-attcatga--ct-ggggtgaa-------
------------gtcgt-aacaaggaag-ccc-----------------------
>133
------------------------------------------------------------
------------------------------------------------------------
------------------------------------------------------------
------------------------------------------------------------
---------ggtagc-----taa-taccgca----taacgt-cgc-----------aaga
-cc-aaag-agggggacc-ttcg----ggcctctt----gcca--tc-aga-tgtgccc-
-aga-tg-ggattag---cta--gtaggtg---gggtaa-cggc-tca--cctaggcg-a
cgatccct-agc-tggtc--t--ga-gaggat-----gacca-gcca-cac--tggaact
g------agacacggtcc--agactcc-t----acggg-aggcag-ca-gtggggaatat
tg-----cacaat----gggcgcaag-cctgatgcag--------ccatgcc-gcgtgta
tg-aagaaggcc-ttcggg--ttgta---aagtactttcag---cggggaggaa-ggt-g
ttg-aggttaat-aa-cctcagt---cgattga-cgttacccgc---agaagaagca-cc
ggctaa--ctccgtg-ccagcag-ccg-cggtaatac--gga-gggtg-c----aagcgt
ta-a-tc--ggaa-tt--act--gggc-gt-aaagcg-c-acgcagg--cggtctgt-c-
aag-tcgga-tg-tgaaa--t-cccc-gggctcaa----cctggg-aac-tgcat-tc-g
-aaactgg-----------c-a-ggct-aga--g-tc-ttgtaga-ggggggta------
------------------------------------------------------------
------------------------------------------------------------
------------------------------------------------------------
-------------gaa-tt-cca-ggt-gtag-cggtg-aaat---gcgtaga---ga-t
ctgg-a-ggaata-ccgg-t-ggcg-aa-gg--cgg--cccctgg-acaaaga-ctgacg
-ctca-gg--t--gc----gaaagc----g-t-gg---ggagcaaacagga---ttagat
a-ccct-ggtagt-ccacgcc--gt-aaacgatg-tcga-cttgga--------------
---------------ggttgtg-ccc--ttg----aggcgtggcttcc--ggagctaac-
gcg--ttaag-tcgacc--gcc-t-ggggagtac-ggccgc-aa---ggtt-aaaa---c
t-c-aaatg--aatt----gac--gggggcccg-ca-caa----gcgg-tgg-agcatgt
-gg---tttaattc-gatgcaa-cgcgaagaa--ccttacc-tactctt----gacat-c
cagagaac--ttagcagagat-g-ctttggtg----ccttc-gggaa--ctctgag--ac
aggtgct-gcat--ggctgtcgt----cagctcgtg-ttgtgaaa-tgttgggt--taag
tcccg-caacg-agcgcaaccc--ttatcc-tttgttgccag-cgg-ttcg----gccgg
ga-------a-ctca------------------aagg-agact-gccagt-ga--taaac
t-gg-aggaaggt-gggga--tg-acgt-caagtcatcatggcc-ctta----cgagtag
ggc-taca---cac---gtgctac--aat-ggcg--cat----------ac-aaagagaa
gcg-ac----ctcgcg-agagc----aagc-ggacctcataa------agtgc---gtcg
tagtcc----ggatt-ggagtctg-----caactcg-a---c-tccat--gaagtc--gg
aatcgc-tag-taa-tcgt--ggatct----aaa-----------a-gcggaac-ttccc
---gggcct--tgtacaca-cc-ctaa-ccctca-c--accat-ggga--g--tggg-tg
c-----aaa-ag--------aag--tag-gta-gcttaa----------ccttc--ggg-
agggcgctt------accactttg-----tg-attcatga--ct-ggggt----------
-------------------------------------------------------
>134
---------atc-ctggctc----agattgaacgctg--gcggca--------------g
gcctaaca---cat-g-ca-----------agtcg-----aac-ggtagca---ca----
-----------gagagcttgct----------ctcgggtgac-gagtggcg----ga-cg
ggtg-agtaatg-tctggg-aaact-gcct------------gatggagggggat-aact
actggaaacggtagc-----taa-taccgca----taacgt-cgc-----------aaga
-cc-aaag-agggggacc-ttcg----ggcctctt----gcca--tc-aga-tgtgccc-
-aga-tg-ggattag---cta--gtaggtg---gggtaa-cggc-tta--cctaggcg-a
cgatccct-agc-tggtc--t--ga-gaggat-----gacca-gcca-cac--tggaact
g------agacacggtcc--agactcc-t----acggg-aggcag-ca-gtggggaatat
tg-----cacaat----gggcgcaag-cctgatgcag--------ccatgcc-gcgtgta
tg-aagaaggcc-ttcggg--ttgta---aagtactttcag---cggggaggaa-ggc-g
gtg-aggttaat-aa-ccttat----cgattga-cgttacccgc---agaagaagca-cc
ggctaa--ctccgtg-ccagcag-ccg-cggtaatac--gga-gggtg-c----aagcgt
ta-a-tc--ggaa-tt--actg-gggc-gt-aaagcg-c-acgcagg--cggtccgt-c-
aag-tcgga-tg-tgaaa--t-cccc-gggctcac----cccggg-aac-tgcat-tc-g
aaaactgg-----------c-a-ggct-gga--g-tc-ttgtaga-ggggggta------
------------------------------------------------------------
------------------------------------------------------------
------------------------------------------------------------
-------------gaa-tt-cca-ggt-gtag-cggtg-aaat---gcgtaga---ga-t
ctgr-a-ggaatacccgg-t-ggcg-aa-gg--cgggccccctgg-acgaaga-ctgacg
-ctca-gg--t--gc----gaaagc----g-t-gg---ggagcaaacagga---ttagat
a-ccct-ggtagt-ccacgcc--gt-aaacgatg-tctattttggt--------------
---------------ggttgtg-ccc--ttg----aggcgtggcttcc--ggagctaac-
gcg--ttaaa-tagacc--gcc-t-ggggagtac-ggtcgc-aa---gact-aaaa---c
t-c-aaatg--aatt----gac--gggggcccg-ca-caa----gcga-tgg-agcatgt
-gg---tttaattc-gatgcaa-cgcgaagaa--ccttacc-tggcctt----gacat-a
gtgagaat--ctttcagagat-g-agagagtg----ccttc-gggaa--ttcacat--ac
aggtgct-gcat--ggctgtcgt----cagctcgtg-tcgtgaga-tgttgggt--taag
tcccg-caacg-agcgcaaccc--ttatcc-tttgttgccag-cgg-ttcg----gccgg
ga-------a-ctca------------------aagg-agact-gccagt-ga--taaac
t-gg-aggaaggt-gggga--tg-acgt-caagtcatcatggcc-ctta----cgagtag
ggc-taca---cac---gtgctac--aat-ggca--tat----------ac-aaagagaa
gcg-ac----ctcgcg-agagc----aagc-ggacctcataa------agtat---gtcg
tagtcc----ggatt-ggagtctg-----caactcg-a---c-tccat--gaagtc--gg
aatcgc-tag-taa-tcgt--ggatca----gaa-tgccac--ggt-gaatacg-ttccc
---gggcct----tgtaca-ca-ccgc-ccgtca-c--accat-ggga--g--tgggttg
c-----aaa-ag--------aag--aag-gta-gcttaa----------ccttc--ggg-
agggcgctt------accactttg-----tg-attcatga--ct-ggggtgaa-------
------------gtcgt-aacaaggtag-cc------------------------
>135
atgg----catc-ctggctc----agattgaacgctg--gcggca--------------g
gcctaaca---cat-g-ca-----------agtcg-----aac-ggtagca---ca----
-----------gagagcttgct----------ctcgggtgac-gagtggcg----ga-cg
ggtg-agaaatg-tctggg-aaact-gcct------------gatggagggggat-aact
actggaaacggtagc-----taa-tacccca----taacgt-cgc-----------aaga
-cc-aaag-agggggacc-ttcg----ggccactt----gcca--tc-aga-tgtgccc-
-aga-tg-gggttag---cta--gtaggtg---gggtaa-cggc-tca--cctaggcg-a
cgatccct-agc-tggtc--t--ga-gaggat-----gacca-gcca-cac--tggaact
g------agacacggaacc-agactcc-t----ccggg-aggcag-ca-gtggggaatat
tg-----cacaat----gggcgcaag-cctgatgcag--------ccatgcc-gcgtgta
tg-aagaaggcc-ttcggg--ttgta---aagtactttcag---cggggaggaa-ggt-g
ttg-tggttaaa-aa-ccgcag----caaatga-cgttacccgc---agaagaagca-cc
ggctaa--ctccgtg-ccagcag-ccg-cggtaatac--gga-gggtg-c----aagcgt
ta-a-tc--ggaa-tt--att--gggc-ttaaaaccg-c-acgcagg--cgttctgt---
cag-tcgga-tg-taaat----cccg-gggctcaa----cttgga-aa--tgcat-ta-a
-aaactgg-----------c-a-ggtt-aga--g-tc-gggtaga-ggggggtg------
------------------------------------------------------------
------------------------------------------------------------
------------------------------------------------------------
-------------gat-tt-cca-ggt-gtag-cggtg-aaat---gcgtaga---ga-t
cggg-a-ggaata-ccgg-t-gggg-aa-gg--cgg-ccccttgg-acaatga-ttgacg
-ctca-gg--t--gc----gaaagc----g-t-gg---ggagcaaacagga---ttagtt
a-cctt-ggtagt-ccacgcg--gt-aaaggatg-tcga-tttgga--------------
---------------ggtggat-ccc--ttg----aggcgtggcttcc--ggagttaac-
gcg--ttaag-tggccc--ccc-t-ggggagtac-ggccgc-aa---ggtt-aaaa---t
t-c-aaatg--aatt----gac--gggggcccg-cc-caa----gcgg-tgg-agcatgt
-gg---tttaattg-gatgcaa-cgggaagac--ccttacc-tactctt----gacat-c
cagagaac--tttccagagat-g-gattggtc----ccttg-gggaa--ttttgag--cc
aggtgct-gcat--ggctgtctt----cagttcgtg-ttgtgaaa-tgttgggt--taag
tcccg-caacg-agcgcaacct--ttttcc-tttgttgccag-cgg-ttcg----gccgg
ga-------a-ctca------------------aagg-agact-gccagt-ga--taaac
t-gg-aggaaggt-gggga--tg-acgt-caagtcatcatggcc-ctta----cgagtag
ggc-taca---cac---gtgctac--aat-ggtg--cat----------ac-aaagagaa
gcc-ac----ctcgcg-agagc----aagc-ggacctcataa------agtgc---gtcg
tagtcc----ggatt-ggagtctg-----caactcg-a---c-tccat--gaagtc--gg
aatcgc-tag-taa-tcgt--agatca----gaa-tgctac--ggt-gaatacg-ttccc
---gggcct----tgtaca-ca-ccgc-ccgtca-c--accat-ggga--g--tgggttg
c-----aaa-ag--------aag--tag-gta-gctaa-----------ccttc--ggg-
-aggcgcta------accacgttgg-------attccaag--------------------
-------------------------------------------------------
>136
agagttt-gatc-atggctc----agattgaacgctg--gcggca--------------g
gcctaaca---cat-g-ca-----------agtcg-----agc-ggtagca---ca----
-----------gagagcttgct----------ctcgggtgac-gagcggcg----ga-cg
ggtg-agtaatg-tctggg-aaact-gcct------------gatggagggggat-aact
actggaaacggtagc-----taa-taccgca----taacgt-cgc-----------aaga
-cc-aaag-agggggacc-ttcg----ggcctctt----gcca--tc-aga-tgtgccc-
-aga-tg-ggattag---cta--gtaggtg---gggtaa-cggc-tca--cctaggcg-a
cgatccct-agc-tggtc--t--ga-gaggat-----gacca-gcca-cac--tggaact
g------agacacggtcc--agactcc-t----acggg-aggcag-ca-gtggggaatat
tg-----cacaat----gggcgcaag-cctgatgcag--------ccatgcc-gcgtgta
tg-aagaaggcc-ttcggg--ttgta---aagtactttcag---cggggaggaa-ggc-g
ata-aggctaat-aa-ccttgt----cgattga-cgttacctgc---agaagaagca-cc
ggctaa--ctccgtg-ccagcag-ccg-cggtaatac--gga-gggtg-c----cagcgt
ta-a-tc--ggaa-tt--act--gggc-gt-aaagcg-c-acgcagg--cggtctgt-c-
aag-tcgga-tg-tgaaa--t-cccc-gggctcaa----cctggg-aac-tgcat-tc-g
-aaactgg-----------c-a-ggct-aga--g-tc-ttgtaga-ggggggta------
------------------------------------------------------------
------------------------------------------------------------
------------------------------------------------------------
-------------gaa-tt-cca-ggt-gtag-cggtg-aaat---gcgtaga---ga-t
ctgg-a-ggaata-ccgg-t-ggcg-aa-gg--cgg-ccccctgg-acaaaga-ctgacg
-ctca-gg--t--gc----gaaagc----g-t-gg---ggagcaaacagga---ttagat
a-ccct-ggtagt-ccacgcc--gt-aaacgatg-tcga-cttgga--------------
---------------ggttgtg-ccc--ttg----aggcgtggcttcc--ggagctaacg
gcg--ttaagttcgacc--gcc-t-ggggagtacgggccgc-aaa-gggtt-aaaaac-t
c-caaaatg--aatt----gac--gggggcccg-ca-caa----gcgg-tgg-agcatgt
-gg---tttaattc-gatgcaa-cgcgaagaa--ccttacc-tactctt----gacat-c
cagagaac--tttccagagat-g-gattggtg----ccttc-gggaa--ctctgag--ac
aggtgct-gcat--ggctgtcgt----cagctcgtg-ttgtgaaa-tgttgggt--taag
tcccg-caacg-agcgcaaccc--ttatcc-tttgttgccag-cgg-ttag----gccgg
ga-------a-ctca------------------aagg-agact-gccagt-ga--taaac
t-gg-aggaaggt-gggga--tg-acgt-caagtcatcatggcc-ctta----cgagtag
ggc-taca---cac---gtgctac--aat-ggcg--cat----------ac-aaagagaa
gcg-ac----ctcgcg-agagc----aagc-ggacctcataa------agtgc---gtcg
tagtcc----ggatt-ggagtctg-----caactcg-a---c-tccat--gaagtc--gg
aatcgc-tag-taa-tcgt--agatca----gaa-tgctac--ggt-gaatacg-ttccc
---gggcct----tgtaca-ca-ccgc-ccgtca-c--accat-ggga--g--tgggttg
c-----aaa-ag--------aag--tag-gta-gcttaa----------ccttc--ggg-
agggcgctt------accactttg-----tg-attcatga--ct-ggggtgaa-------
------------gtcgtaaacaaggtaa-ccc-----------------------
>137
------------------------------------------ggag-------------g
gggctaaa---tgc----------------agtcg-----aa--ggtagca---ca----
-----------gagagcttgct----------ctcgggtgac-gagtggcg----ga-cg
ggtg-agtaatg-tctggg-aaact-gcct------------gatggagggggat-aact
actggaaacggtagc-----taa-taccgca----taacgt-cgc-----------aaga
-cc-aaag-agggggacc-ttcg----ggcctctt----gcca--tc-aga-tgtgccc-
-aga-tg-ggattag---cta--gtaggtg---gggtaa-cggc-tca--cctaggcg-a
cgatccct-agc-tggtc--t--ga-gaggat-----gacca-gcca-cac--tggaact
g------agacacggtcc--agactcc-t----acggg-aggcag-ca-gtggggaatat
tg-----cacaat----gggcgcaag-cctgatgcag--------ccatgcc-gcgtgta
tg-aagaaggcc-ttcggg--ttgta---aagtactttcag---cggggaggaa-ggt-g
ttg-tggttaat-aa-ccgcag----caattga-cgttacccgc---agaagaagca-cc
ggctaa--ctccgtg-ccagcag-ccg-cggtaatac--gga-gggtg-c----aagcgt
ta-a-tc--ggaa-tt--act--gggc-gt-aaagcg-c-acgcagg--cggtctgt-c-
aag-tcgga-tg-tgaaa--t-cccc-gggctcaa----cctggg-aac-tgcat-tc-g
-aaactgg-----------c-a-ggct-gga--g-tc-ttgtaga-ggggggta------
------------------------------------------------------------
------------------------------------------------------------
------------------------------------------------------------
-------------gaa-tt-cca-ggt-gtag-cggtg-aaat---gcgtaga---ga-t
ctgg-a-ggaata-ccgg-t-ggcg-aa-gg--cgg-ccccctgg-acaaaga-ctgacg
-ctca-gg--t--gc----gaaagc----g-t-gg---ggagcaaacaaga---ttagat
a-ccct-ggtagt-ccacgcc--cg-taacgatg-tcca-tttgga--------------
---------------gggtgtgcccc--ttg----aggcgtggcttcc-cggagctaac-
gcg--ttaaa-tcgacc--gcc-g-ggggagtac-ggccgc-aa---ggtt-aaaa---c
t-c-aaatg--aatt----gac--gggggcccg-ca-caa----gcgg-tgg-agcatgt
-gg---tttaattg-gatgcaa-cgcgaagaa--ccttacc-tggtctt----gacat-c
cacagaac--tttccagagat-g-gattggtg----ccttc-gggaa--ctgtgag--ac
aggtgct-gcat--ggctgtcgt----cagctcgtg-ttgtgaaa-tgttgggt--taag
tcccg-caacg-agcgcaaccc--ttatcc-tttgttgccag-cgg-ttag----gccgg
ga-------a-ctca------------------aagg-agact-gccagt-ga--taaac
t-gg-aggaaggt-gggga--tg-acgt-caagtcatcatggcc-ctta----cgaccag
ggc-taca---cac---gtgctac--aat-gggg--cat----------ac-aaagagaa
gcg-ac----ctcgcg-agagc----aagc-ggacctcataa------agtgc---gtcg
tagtcc----ggatt-ggagtctg-----caactcg-a---c-tccag--gaagtc--gg
aatcgc-tag-taa-tcgt--agatca----gaa-tggtac--ggt-gaatacg-ttccc
---gggcct----tgt-ca-ca-ccgc-ccgtca-c--accag-gggac----tgggttg
c-----aaa-ag--------aag--tag-gta-gcgtaa----------ccttc--ggg-
agggccctt------accactttgt-------acccataccgcg-ggaatgtat------
---------ca-------agcccagc-----------------------------
>138
-------------------------gattgaacgctg--gcggca--------------g
gcctaaca---cat-g-ca-----------agtcg-----aac-ggtaaca---------
--------ggaagcagcttgctg---------cttcgctgac-gagtggcg----ga-cg
ggtg-agtaatg-tctggg-aaact-gcct------------gatggagggggat-aact
actggaaacggtagc-----taa-taccgca----taacgt-cgc-----------aaga
-cc-aaag-agggggacc-ttcg----ggcctctt----gcca--tc-gga-tgtgccc-
-aga-tg-ggattag---cta--gtaggtg---gggtaa-cggc-tca--cctaggcg-a
cgatccct-agc-tggtc--t--ga-gaggat-----gacca-gcca-cac--tggaact
g------agacacggtcc--agactcc-t----acggg-aggcag-ca-gtggggaatat
tg-----cacaat----gggcgcaag-cctgatgcag--------ccatgcc-gcgtgta
tg-aagaaggcc-ttcggg--ttgta---aagtactttcag---cggggaggaa-ggt-g
ttg-aggttaat-aa-cctcag----caattga-cgttacccgc---agaagaagca-cc
ggctaa--ctccgtg-ccagcag-ccg-cggtaatac--ggaggggtg-c----aagcgt
ta-a-tc--ggaa-tt--act--gggc-gt-aaagcg-c-acgcagg--cggtctgt-c-
aag-tcgga-tg-tgaaa--t-cccc-gggctcaa----cctggg-aac-tgcat-tc-g
-aaactgg-----------c-a-ggct-aga--g-tc-ttgtagagggggggta------
------------------------------------------------------------
------------------------------------------------------------
------------------------------------------------------------
-------------gaa-tttcca-agt-gtagccggtg-aaat---gcgtaga---ga-t
ctggaa-ggaata-ccgggt-gggc-ga-agggcgg-ccccctgg-acaaaga-ctgacg
-ctca-gg--t--gc----gaaagc----g-t-gg---ggagcaaacagga---ttagat
acccct-ggtagt-ccacgcc--gt-aaacgatg-tcga-cttgga--------------
---------------ggttgtg-ccc---tg----aggcgtggcttcc--ggagctaac-
gcg--ttaag-tcgacc--gcc-t-ggggagtac-ggccgc-aa---ggtt-aaaa---c
t-c-aaatg--aatt----gac--gggggcccg-ca-caa----gcgg-tgg-agcatgt
-gg---tttaattc-gatgcaa-cgcgaagaa--ccttacc-tactctt----gacat-c
cagagaac--tttccagagat-g-gattggtg----ccttc-gggaa--ctctgag--ac
aggtgct-gcat--ggctgtcgt----cagctcgtg-ttgtgaaa-tgttgggt--taag
tcccg-caacg-agcgcaaccc--ttatcc-tttgttgccag-cgg-ttag----gccgg
ga-------a-ctca------------------aagg-agact-gccagt-ga--taaac
t-gg-aggaaggt-gggga--tg-acgt-caagtcatcatggcc-ctta----cgagtag
ggc-taca---cac---gtgctac--aat-ggcg--cat----------ac-aaagagaa
gcg-ac----ctcgcg-agagc----aagc-ggacctcataa------agtgc---gtcg
tagtcc----ggatt-ggagtctg-----caactcg-a---c-tccat--gaagtc--gg
aatcgc-tag-taa-tcgt--ggatca----gaa-tgccac--ggt-gaatacg-ttccc
---gggcct----tgtaca-ca-ccgc-ccgt----------------------------
------------------------------------------------------------
------------------------------------------------------------
-------------------------------------------------------
>139
-------------------------------aaggtc--atgaca--------------c
gcctaaca---cat-g-ca-----------agtcg-----agc-ggcagcg---ga----
----------aagtagcttgcta---------ctttgccggc-gagcggcg----ga-cg
ggtg-agtaatg-tctggg-aaact-gcct------------gatggagggggat-aact
actggaaacggtagc-----taa-taccgca----taatgt-cgc-----------aaga
-cc-aaag-agggggacc-ttcg----ggcctctt----gcca--tc-aga-tgtgccc-
-aga-tg-ggattag---cta--gtaggtg---gggtaa-cggc-tca--cctaggcg-a
cgatccct-agc-tggtc--t--ga-gaggat-----gacca-gcca-cac--tggaact
g------agacacggtcc--agactcc-t----acggg-aggcag-ca-gtggggaatat
tg-----cacaat----gggcgcaag-cctgatgcag--------ccatgcc-gcgtgta
tg-aagaaggcc-ttcggg--ttgta---aagtactttcag---cggggaggaa-ggt-g
ctg-aggttaat-aa-cctcag----caattga-cgttacccgc---agaagaagca-cc
ggctaa--ctccgtg-ccagcag-ccg-cggtaatac--gga-gggtg-c----aagcgt
ta-a-tc--ggaa-tt--act--gggc-gt-aaagcg-c-acgcagg--cggtctgt-c-
aag-tcgga-tg-tgaaa--t-cccc-gggctcaa----cctggg-aac-tgcat-tc-g
-aaactgg-----------c-a-ggct-aga--g-tc-ttgtaga-ggggggta------
------------------------------------------------------------
------------------------------------------------------------
------------------------------------------------------------
-------------gaa-tt-cca-ggt-gtag-cggtg-aaat---gcgtaga---ga-t
ctgg-a-ggaata-ccgg-t-ggcg-aa-gg--cgg-ccccctgg-acaaaga-ctgacg
-ctca-gg--t--gc----gaaagc----g-t-gg---ggagcaaacagga---ttagat
a-ccct-ggtagt-ccacgcc--gt-aaacgatg-tcga-cttgga--------------
---------------ggttgtg-ccc--ttg----aggcgtggcttcc--ggagctaac-
gcg--ttaag-tcgacc--gcc-t-ggggagtac-ggccgc-aa---ggtt-aaaa---c
t-c-aaatg--aatt----gac--gggggcccg-ca-caa----gcgg-tgg-agcatgt
-gg---tttaattc-gatgcaa-cgcgaagaa--ccttacc-tactctt----gacat-c
cagagaac--tttccagagat-g-gattggtg----ccttc-gggaa--ctctgag--ac
aggtgct-gcat--ggctgtcgt----cagctcgtg-ttgtgaaa-tgttgggt--taag
tcccg-caacg-agcgcaaccc--ttatcc-tttgttgccag-cgg-tccg----gccgg
ga-------a-ctca------------------aagg-agact-gccagt-ga--taaac
t-gg-aggaaggt-gggga--tg-acgt-caagtcatcatggcc-ctta----cgagtag
ggc-taca---cac---gtgctac--aat-ggcg--cat----------ac-aaagagaa
gcg-ac----ctcgcg-agagc----aagc-ggacctcataa------agtgc---gtcg
tagtcc----ggatt-ggagtctg-----caactcg-a---c-tccat--gaagtc--gg
aatcgc-tag-taa-tcgt--agatca----gaa-tgctac--ggt-gaatacg-ttccc
---gggcct----tgtaca-ca-ccgc-ccgtca-c--accat-ggga--g--tgggttg
c-----aaa-ag--------aag--tag-gta-gcttaa----------ccttc--ggg-
agggcgctt------accac-ttg-----tg-atgcatga--cg-gta------------
-------------------------------------------------------
>140
---------------------------------ccca--aggcgg--------------c
agcctaca---cat-g-ca-----------agtcg-----aac-ggtagca---ca----
-----------gagagcttgct----------ctcgggtgac-gagtggcg----ga-cg
ggtg-agtaatg-tctggg-aaact-gcct------------gatggagggggat-aact
actggaaacggtagc-----taa-taccgca----taacgt-cgc-----------aaga
-cc-aaag-agggggacc-ttcg----ggcctctt----gcca--tc-gga-tgtgccc-
-aga-tg-ggattag---cta--gtaggtg---gggtaa-tggc-tca--cctaggcg-a
cgatccct-agc-tggtc--t--ga-gaggat-----gacca-gcca-cac--tggaact
g------agacacggtcc--agactcc-t----acggg-aggcag-ca-gtggggaatat
tg-----cacaat----gggcgcaag-cctgatgcag--------ccatgcc-gcgtgta
tg-aagaaggcc-ttcggg--ttgta---aagtactttcag---cgaggaggaa-ggc-g
ttg-aggttaat-aa-cctcag----tgattga-cgttactcgc---agaagaagca-cc
ggctaa--ctccgtg-ccagcag-ccg-cggtaatac--gga-gggtg-c----aagcgt
ta-a-tc--ggaa-tt--act--gggc-gt-aaagcg-c-acgcagg--cggtctgt-t-
aag-tcaga-tg-tgaaa--t-cccc-gggctcaa----cctggg-aac-tgcat-tt-g
-aaactgg-----------c-a-ggct-tga--g-tc-ttgtaga-ggggggta------
------------------------------------------------------------
------------------------------------------------------------
------------------------------------------------------------
-------------gaa-tt-cca-ggt-gtag-cggtg-aaat---gcgtaga---ga-t
ctgg-a-ggaata-ccgg-t-ggcg-aa-gg--cgg-ccccctgg-acaaaga-ctgacg
-ctca-gg--t--gc----gaaagc----g-t-gg---ggagcaaacagga---ttagat
a-ccct-ggtagt-ccacgcc--gt-aaacgatg-tcga-cttgga--------------
---------------ggttgtg-ccc--ttg----aggcgtggcttcc--ggagctaac-
gcg--ttaag-tcgacc--gcc-t-ggggagtac-ggccgc-aa---ggtt-aaaa---c
t-c-aaatg--aatt----gac--gggggcccg-ca-caa----gcgg-tgg-agcatgt
-gg---tttaattc-gatgcaa-cgcgaagaa--ccttacc-tactctt----gacat-c
cagagaac--ttgccagagat-g-ccttggtg----ccttc-gggaa--ctctgag--ac
aggtgct-gcat--ggctgtcgt----cagctcgtg-ttgtgaaa-tgttgggt--taag
tcccg-caacg-agcgcaaccc--ttatcc-tttgttgccag-cgg-ttag----gccgg
ga-------a-ctca------------------aagg-agact-gccagt-ga--taaac
t-gg-aggaaggt-gggga--tg-acgt-caagtcatcatggcc-ctta----cgagtag
ggc-taca---cac---gtgctac--aat-ggcg--cat----------ac-aaagagaa
gcg-ac----ctcgcg-agagc----aagc-ggacctcataa------agtgc---gtcg
tagtcc----ggatt-ggagtctg-----caactcg-a---c-tccat--gaagtc--gg
aatcgc-tag-taa-tcgt--agatca----gaa-tgctac--ggt-gaatacg-ttccc
---gggcct----tgtaca-ca-ccgc-ccgtca-c--accat-ggga--g--tgggttg
c-----aaa-ag--------aag--tag-gta-gcttaa----------ccttc--ggg-
agggcgc-t------accactttg-----at-agtg------------------------
-------------------------------------------------------
>141
-----------------------------ccacgctg--gcggca--------------g
gcctaaca---cat-g-ca-----------agtcgcccccaac-ggtagca---ca----
-----------gagagcttgct----------ctcgggtgac-gagtaaag--cgga-cg
ggtg-agtaatg-tctggg-aaact-gcct------------gatggagggggat-aact
actggaaacggtagc-----taatagccgca----taacgt-cgc-----------aaga
-cc-aaag-agggggacc-ttcg----ggcctcccccttgcca--tc-aga-tgtgccc-
-aga-tgggatttag---cta--gtaggtg---gggtaa-cggc-tca--cctaggcg-a
cgatccct-agc-tggtc--t--ga-gaggat-----gacca-gccactac--tggaact
g------agacacggtcc--agactcc-t----acggg-aggcag-ca-gtggggaatat
tg-----cacaat----gggcgcaagtcctgatgcag--------ccatgcc-gcgtgta
tg-aagaaggcc-ttcggg--ttgtatttaagtactttcag---cggggaggaaggat-g
ttg-tggttaat-aa-ccgcag----caattga-cgttacccgc---agaagaagca-cc
ggctaa--ctccgtg-ccagcaggccg-cggtaatac--gga-gggtg-c----aagcgt
ta-a-tc--ggaa-tt--act--gggc-gt-aaagcg-c-acgcagg--cggtctgt-cg
aag-tcgga-tg-tgaaa--t-cccc-gggctcaa----cctggg-aac-tgcat-tc-g
-aaactgg-----------c-a-ggct-aga--g-tc-ttgtagcaggggggta------
------------------------------------------------------------
------------------------------------------------------------
------------------------------------------------------------
-------------gaa-tt-cca-ggt-gtag-cggtg-aaat---gcgtaga---ga-t
ctgg-a-ggaata-ccgg-t-ggcg-aa-gg--cggcccccctgg-acaaaga-ctgacg
-ctca-gg--t--gc----gaaagc----g-t-gg---ggagcaaacagga---ttagat
a-ccct-ggtagttccacgcc--gt-aaacgatg-tcga-cttgga--------------
---------------ggttgtg-ccc--ttg----aggcgtggcttcc--ggagctaac-
gcg--ttaaggtcgacc--gcc-t-ggggagtac-ggccgc-aa---ggtt-aaaa---c
t-c-aaatg--aatt----gac--gggggcccg-ca-caa----gcgg-tgggagcatgt
-gg---tttaattc-gatgcaa-cgcgaagaa--ccttacc-tactctt----gacat-c
cagagaac--ttaccagatgatg-gtttggtg----ccttc-gggaa--ctctgag--ac
aggtgct-gcat--ggctgtcgt----cagctcgtg-ttgtgaaa-tgtttggg-ttaag
tcccg-caacg-agcgcaaccc--ttatcc-tttgttgccag-cgg-tccg----gccgg
ga-------a-ctca------------------aaggcagact-gccagt-ga--taaac
t-gg-aggaaggt-gggga--tg-acgt-caagtcatcatggcc-ctta----cgagtag
ggcttaca---cac---gtgctac--aat-ggcg--cat----------ac-aaagagaa
gcg-ac----ctcgcg-agagc----aagc-ggacctcataa------agtgc--gctcg
tagtcc----ggatt-ggagtctg-----caactcg-a---c-tccat--gaagtc--gg
aatcgc-tag-taa-tcgt--agatca----gaatcgctac--ggt-gaatacg-ttccc
---gggcct----tgtaca-ca-ccgc-ccgtca-c--accat-ggga--g--tgggttg
c-----aaa-ag-------aacg--tag-gta-gcttaa----------ccttc--ggg-
agggcgctta----g---------------------------------------------
-------------------------------------------------------
>142
----------tc-atggctc----agattgaacgctg--gcggca--------------g
gcctaaca---cat-g-ca-----------agtcg-----aac-ggtaaca---------
--------ggaagcagcttgctg---------ctttgctgac-gagtggcg----ga-cg
ggtg-agtaatg-tctggg-aaact-gcct------------gatggagggggat-aact
actggaaacggtggc-----taa-taccgca----taacgt-cgc-----------aaga
-cc-aaag-agggggacc-ttcg----ggcctctt----gcca--tc-aga-tgtgccc-
-aga-tg-ggattag---ctt--gttggtg---aggtaa-cggc-tca--ccaaggcg-a
cgatccct-agc-tggtc--t--ga-gaggat-----gacca-gcca-cac--tggaact
g------agacacggtcc--agactcc-t----acggg-aggcag-ca-gtggggaatat
tg-----cacaat----gggcgcaag-cctgatgcag--------ccatgcc-gcgtgta
tg-aagaaggcc-ttcggg--ttgta---aagtactttcag---cggggaggaa-ggt-g
ttg-tggttaat-aa-ccacag----caattga-cgttacccgc---agaagaagca-cc
ggctaa--ctccgtg-ccagcag-ccg-cggtaatac--gga-gggtg-c----aagcgt
ta-a-tc--ggaa-tt--act--gggc-gt-aaagcg-c-acgcagg--cggtctgt-c-
aag-tcgga-tg-tgaaa--t-cccc-gggctcaa----cctggg-aac-tgcat-tc-g
-aaactgg-----------c-a-ggct-tga--g-tc-ttgtaga-ggggggta------
------------------------------------------------------------
------------------------------------------------------------
------------------------------------------------------------
-------------gaa-tt-cca-ggt-gtag-cggtg-aaat---gcgtaga---ga-t
ctgg-a-ggaata-ccgg-t-ggcg-aa-gg--cgg-ccccctgg-acaaaga-ctgacg
-ctca-gg--t--gc----gaaagc----g-t-gg---ggagcaaacagga---ttagat
a-ccct-ggtagt-ccacgcc--gt-aaacgatg-tcta-cttgga--------------
---------------ggttgtg-ccc--ttg----aggcgtggcttcc--ggagctaac-
gcg--ttaag-tagacc--gcc-t-ggggagtac-ggccgc-aa---ggtt-aaaa---c
t-c-aaatg--aatt----gac--gggggcccg-ca-caa----gcgg-tgg-agcatgt
-gg---tttaattc-gatgcaa-cgcgaagaa--ccttacc-tggtctt----gacat-c
cacggaag--aattcagagat-gagatttgtg----ccttc-gggaa-cctgtgag--ac
aggtgct-gcat--ggctgtcgt----cagctcgtg-ttgtgaaa-tgttgggt--taag
tcccg-caacg-agcgcaaccc--ttatcc-tttgttgccag-cgg-tcag----gtcgg
ga-------a-ctca------------------aagg-agact-gccagt-ga--taaac
t-gg-aggaaggt-gggga--tg-acgt-caagtcatcatggcc-ctta----cgaccag
ggc-taca---cac---gtgctac--aat-ggcg--cat----------ac-aaagagaa
gcg-ac----ctcgcg-agagc----aagc-ggacctcataa------agtgc---gtcg
tagtcc----ggatt-ggagtctg-----caactcg-a---c-tccat--gaagtc--gg
aatcgc-tag-taa-tcgt--ggatca----gaa-tgccac--ggt-gaatacg-ttccc
---gggcct----tgtaca-ca-ccgc-ccgtca-c--accat-ggga--g--tgggttg
c-----aaa-ag--------aag--tag-gataggtta----------------------
-----------------------------ga-atctacgg--ct-agagctca-------
------------t------------tag-ctgctgtctatcctgcctttt--tct
>143
agagttt-gatc-atggctc----agattgaacgctg--gcggca--------------g
gcctaaca---cat-g-ca-----------agtcg-----aac-ggtagca---ca----
-----------gagagcttgct----------ctcgggtgac-gagtggcg----ga-cg
ggtg-agtaatg-tctggg-aaact-gcct------------gatggagggggat-aact
actggaagcggtagc-----taa-taccgca----taacgt-cgc-----------aaga
-cc-aaag-agggggacc-ttcg----ggcctctt----gcca--tc-aga-tgtgccc-
-aga-tg-ggattag---cta--gtaggtg---gggtaa-cggc-tca--cctaggcg-a
cgatccct-agc-tggtc--t--ga-gaggat-----gacca-gcca-cac--tggaact
g------agacacggtcc--agactcc-t----acggg-aggcag-ca-gtggggaatat
tg-----cacaat----gggcgcaag-cctgatgcag--------ccatgcc-gcgtgta
tg-aagaaggcc-ttcggg--ttgta---aagtactttcag---cggggaggaa-ggt-g
ttg-aggttaat-aa-cctcag----caattga-cgttacccgc---agaagaagca-cc
ggctaa--ctccgtg-ccagcag-ccg-cggtaatac--ggaagggtg-c----aagcgt
ta-a-tc--ggaa-tt--actg-gggc-gt-aaagcg-c-acgcagg--cggtctgt-c-
aag-tcgga-tg-tgaaa--t-cccc-gggctcaa----cctggg-aac-tgcat-tc-g
-aaactgg-----------c-a-ggct-aga--g-tc-ttgtaga-ggggggta------
------------------------------------------------------------
------------------------------------------------------------
------------------------------------------------------------
-------------gaa-tt-cca-ggt-gtag-cggtg-aaat---gcgtaga---ga-t
gtgg-a-ggaata-ccgg-t-ggcg-aa-gg--cgg-ccccctgg-acaaaga-ctgacg
-ctca-gg--t--gc----gaaagc----g-t-gg---ggagcaaacagga---ttagat
a-ccct-ggtagt-ccacgcc--gt-aaacgatg-tcga-cttgga--------------
---------------ggttgtg-ccc--ttg----aggcgtggcttcc--ggagttaac-
gcg--ttaag-tcgacc--gcc-t-ggggagtac-ggccgc-aa---ggtt-aaaa---c
t-c-aaatg--aatt----gac--gggggcccg-ca-caa----gcgg-tgg-agcatgt
-gg---tttaattc-gatgcaa-cgcgaagaa--ccttacc-tactctt----gacat-c
cagagaac--ttagcagagat-g-ctttggtg----ccttc-gggaa--ctctgag--ac
aggtgct-gcat--ggctgtcgt----cagctcgtg-ttgtgaaa-tgttgggt--taag
tcccg-caacg-agcgcaaccc--ttatcc-tttgttgccag-cgg-tccg----gccgg
ga-------a-ctca------------------aagg-agact-gccagt-ga--taaac
t-gg-aggaaggt-gggga--tg-acgt-caagtgatcatggcc-ctta----cgagtag
ggc-taca---cac---gtgctac--aat-ggcg--cat----------ac-aaagagaa
gcg-ac----ctcgcg-agagc----aagc-ggacctcataa------agtgc---gtcg
tagtcc----ggatt-ggagtctg-----caactcg-a---c-tccat--gaagtc--gg
aatcgc-tag-taa-tcgt--ggatca----gaa-tgccac--ggt-gaatacg-ttccc
---gggcctt---gttaca-ca-ccgc-ccgtca-c--accat-ggga--g--tgggttg
c-----aaa-ag--------aag--tag-gta-gcttaa----------ccttc--ggg-
agggcgctt------accactttg-----gt-gat-------------------------
-------------------------------------------------------
>144
-----------------------------gccgccat--agggct---------------
-----aga---cat-g-ca------------gtcg-----a-c-ggtagca---ca----
----------ga-tagcttgct----------ctcgggtgac-gagtggcg----ga-cg
ggtg-agtaatg-tctggg-aaact-gcct------------gatggagggggat-aact
actggaaacggtagc-----taa-taccgca----taatgt-cgc-----------aaga
-cc-aaag-agggggacc-ttcg----ggcctctt----gcca--tc-aga-tgtgccc-
-aga-tg-ggattag---cta--gtaggtg---gggtaa-cggc-tca--cctaggcg-a
cgatccct-agc-tggtc--t--ga-gaggat-----gacca-gcca-cac--tggaact
g------agacacggtcc--agactcc-t----acggg-aggcag-ca-gtggggaatat
tg-----cacaat----gggcgcaag-cctgatgcag--------ccatgcc-gcgtgta
tg-aagaaggcc-ttcggg--ttgta---aagtactttcag---cggggaggaa-ggt-g
ttg-tggttaat-aa-ccgcag----caattga-cgttacccgc---agaagaagca-cc
ggctaa--ctccgtg-ccagcag-ccg-cggtaatac--gga-gggtg-c----aagcgt
ta-a-tc--ggaa-tt--act--gggc-gt-aaagcg-c-acgcagg--cggtctgt-c-
aag-tcgga-tg-tgaaa--t-cccc-gggctcaa----cctggg-aac-tgcat-tc-g
-aaactgg-----------c-a-ggct-aga--g-tc-ttgtaga-ggggggta------
------------------------------------------------------------
------------------------------------------------------------
------------------------------------------------------------
-------------gaa-tt-cca-ggt-gtag-cggtg-aaat---gcgtaga---ga-t
ctgg-a-ggaata-ccgg-t-ggcg-aa-gg--cgg-ccccctgg-acaaaga-ctgacg
-ctca-gg--t--gc----gaaagc----g-t-gg---ggagcaaacagga---ttagat
a-ccct-ggtagt-ccacgcc--gt-aaacgatg-tcga-tttgga--------------
---------------ggttgtg-ccc--ttg----aggcgtggcttcc--ggagctaac-
gcg--ttaaa-tcgacc--gcc-t-ggggagtac-ggccgc-aa---ggtt-aaaa---c
t-c-aaatg--aatt----gac--gggggcccg-ca-caa----gcgg-tgg-agcatgt
-gg---tttaattcggatgcaa-cgcgaagaa--ccttacc-tggtctt----gacat-c
cacagaac--tttccagagat-g-gattggtg----ccttc-gggaa--ctgtgag--ac
aggtgct-gcat--ggctgtcgt----cagctcgtg-ttgtgaaa-tgttgggt--taag
tcccg-caacg-agcgcaaccc--ttatcc-tttgttgccag-cgg-ttag----gccgg
ga-------a-ctca------------------aagg-agact-gccagt-ga--taaac
t-gg-aggaaggt-gggga--tg-acgt-caagtcatcatggcc-ctta----cgaccag
ggc-taca---cac---gtgctac--aat-ggcg--cat----------ac-aaagagaa
gcg-ac----ctcgcg-agagc----aagc-ggacctcataa------agtgc---gtcg
tagtcc----ggatt-ggagtctg-----caactcg-a---c-tccat--gaagtc--gg
aatcgc-tag-taa-tcgt--agatca----gaa-tgctac--ggt-gaatacg-ttccc
---gggcct----tgtaca-ca-ccgc-ccgtcg-c--accat-ggga--g--tgggttg
c-----aaa-ag--------aag--tat-gta-gctttaac-------ccttcg--ggg-
agggcgcta------acttatttg-----tt-tttcacgg--------------------
-------------------------------------------------------
>145
agagttt-gatc-atggctc----agattgaacgctg--gcggca--------------g
gcctaaca---cat-g-ca-----------agtcg-----agc-ggtagca---ca----
-----------gggagcttgct----------cctgggtgac-gagcggcg----ga-cg
ggtg-agtaatg-tctggg-aaact-gcct------------gatggagggggat-aact
actggaaacggtagc-----taa-taccgca----taatgt-cgc-----------aaga
-cc-aaag-agggggacc-ttcg----ggcctctt----gcca--tc-aga-tgtgccc-
-aga-tg-ggattag---cta--gtaggtg---gggtaa-cggc-tca--cctaggcg-a
cgatccct-agc-tggtc--t--ga-gaggat-----gacca-gcca-cac--tggaact
g------agacacggtcc--agactcc-t----acggg-aggcag-ca-gtggggaatat
tg-----cacaat----gggcacaag-cctgatgcag--------ccatgcc-gcgtgta
tg-aagaaggcc-ttcggg--ttgta---aagtactttcag---cggggaggaa-ggt-g
ttg-aggttaat-aa-cctcag----caattga-cgttacccgc---agaagaagca-cc
ggctaa--ctccgtg-ccagcag-ccg-cggtaatac--gga-gggtg-c----aagcgt
ta-a-tc--ggaa-tt--act--gggc-gt-aaagcg-c-acgcagg--cggtctgt-c-
aag-tcgga-tg-tgaaa--t-cccc-gggctcaa----cctggg-aac-tgcat-tc-g
-aaactgg-----------c-a-ggct-aaa----tc-ttgtaaa-agggggta------
------------------------------------------------------------
------------------------------------------------------------
------------------------------------------------------------
-------------aaaatt-ccg-ggt---aa-cgggg-aaat---ggtaaaa------t
ctgg-a-ggaata-ccgg-t-ggca-aa----gcgg--cccctgg-acaag---atgac-
-ttca-gg-----gg----gaaagg------t------ggaacaaacag-----atagat
a-ccct-ggtagt--cccccc--gt-aaacgatg-tcga--ctgga--------------
---------------ggttgtg-ccc--ttg----aggcgtgcct-----cgagctatcg
g----ttaag-tcgacc--gcc-t-ggggagtac-ggccgc-aa---ggtt--aaa---c
t-c-aaatg--aatt----gac--gggggcccg-ca-caa----gcgg-tgg-agcatgt
-gg---tttaattc-gatgcaa-cgcgaagaa--ccttacc-tactctt----gacat-c
cagagaac--ttagcagagat-g-ctttggtg----ccttc-gggaa--ctctgag--ac
aggtgct-gcat--ggctgtcgt----cagctcgtg-ttgtgaaa-tgttgggt--taag
tcccg-caacg-agcgcaaccc--ttatcc-tttgttgccag-cgg-tccg----gccgg
ga-------a-ctca------------------aagg-agact-gccagt-ga--taaac
t-gg-aggaaggt-gggga--tg-acgt-caagtcatcatggcc-ctta----cgagtag
ggc-taca---cac---gtgctac--aat-ggcg--cat----------ac-aaagagaa
gcg-ac----ctcgcg-agagc----aagc-ggacctcataa------agtgc---gtcg
tagtcc----ggatt-ggagtctg-----caactcg-a---c-tccat--gaagtc--gg
aatcgc-tag-taa-tcgt--agatca----gaa-tgctac--ggt-gaatacg-ttccc
---gggcct----tgtaca-ca-ccgc-ccgtca-c--accat-ggga--g--tgggttg
c-----aaa-ag--------agg--tag-gta-gcttaa----------ccttc--ggg-
agggcgctt------accactttg-----tg-attcatga--ct-ggggtgaa-------
------------gtcgt-aacaaggtaa-cc------------------------
>146
------t----------------------------------------------------g
ggtgtcta---cct-g-ca-----------agtcg-----agc-ggcagcg---ga----
----------aagtagcttgcta---------ctttgccggc-gagcggcg----ga-cg
ggtg-agtaatg-tctggg-aaact-gcct------------gatggagggggat-aact
actggaaacggtagc-----taa-taccgca----taacgt-cgc-----------aaga
-cc-aaag-agggggacc-ttcg----ggcctctt----gcca--tc-aga-tgtgccc-
-aga-tg-ggattag---cta--gtaggtg---gggtaa-cggc-tca--cctaggcg-a
cgatccct-agc-tggtc--t--ga-gaggat-----gacca-gcca-cac--tggaact
g------agacacggtcc--agactcc-t----acggg-aggcag-ca-gtggggaatat
tg-----cacaat----gggcgcaag-cctgatgcag--------ccatgcc-gcgtgta
tg-aagaaggcc-ttcggg--ttgta---aagtactttcag---cggggaggaa-ggc-g
ata-aggttaat-aa-ccttgt----cgattga-cgttacccgc---agaagaagca-cc
ggctaa--ctccgtg-ccagcag-ccg-cggtaatac--gga-gggtg-c----aagcgt
ta-attc--ggaa-tt--act--gggc-gt-aaagcg-c-acgcagg--cggtctgt-c-
aag-tcgga-tg-tgaaa--t-cccc-gggctcaa----cctggg-aac-tgcat-tc-g
-aaactgg-----------c-a-ggct-aga--g-tc-ttgtaga-ggggggta------
------------------------------------------------------------
------------------------------------------------------------
------------------------------------------------------------
-------------gaa-ttacca-ggt-gtag-cggtg-aaat---gcgtaga---ga-t
ctgg-a-ggaata-ccgg-t-ggcg-aa-gg--cgg-ccccctgg-acaaaga-ctgacg
-ctca-gg--t--gc----gaaagc----g-t-gg---ggagcaaacagga---ttagat
a-ccct-ggtagt-ccacgcc--gt-aaacgatg-tcga-cttgga--------------
---------------ggttgtg-ccc--ttg----aggcgtggcttcc--ggagctaac-
gcg--ttaag-tcgacc--gcc-t-ggggagtac-ggccgc-aa---ggtt-aaaa---c
t-c-aaatg--aatt----gac--gggggcccg-ca-caa----gcgggtgggagcatgg
tgga-tattaattc-gatgcaa-cgcgaagaa--ccttacc-tactctt----gacat-c
cagagaac--ttagcagagat-g-ctttggtg----ccttc-gggaa--ctctgag--ac
aggtgct-gcat--ggctgtcgt----cagctcgtg-ttgtgaaa-tgttgggt--taag
tcccg-caacg-agcgcaaccc--ttatcc-tttgttgccag-cgg-ttag----gccgg
ga-------a-ctca------------------aagg-agact-gccagt-ga--taaac
t-gg-aggaaggt-gggga--tg-acgt-caagtcatcatggcc-ctta----cgagtag
ggc-taca---cac---gtgctac--aat-ggcg--cat----------ac-aaagagaa
gcg-ac----ctcgcg-agagc----aagc-ggacctcataa------agtgc---gtcg
tagtcc----ggatt-ggagtctg-----caactcg-a---c-tccat--gaagtc--gg
aatcgc-tag-taa-tcgt--agatca----gaa-tgctac--ggt-gaatacg-ttccc
---gggcct----tgtaca-ca-ccgc-ccgtca-c--accat-ggga--g--tgggttg
c-----aaa-ag--------aag--tag-gta-gcttaa----------ccttc--ggg-
agggcgctta-----ccca-----------------------------------------
-------------------------------------------------------
>147
--------------------------attgaacgctg--gcggca--------------g
gcctaaca---cat-g-ca-----------agtcg-----aac-ggtaaca---------
--------ggaagcagcttgctg---------cttcgctgac-gagtggcg----ga-cg
ggtg-agtaatg-tctggg-aaact-gcct------------gatggagggggat-aact
actggaaacggtagc-----taa-taccgca----taacgt-cgc-----------aaga
-cc-aaag-agggggacc-ttcg----ggcctctt----gcca--tc-gga-tgtgccc-
-aga-tg-ggattag---cta--gtaggtg---gggtaa-cggc-tca--cctaggcg-a
cgatccct-agc-tggtc--t--ga-gaggat-----gacca-gcca-cac--tggaact
g------agactcggtcc--acactcc-t----acggg-aggcag-ca-gtggggaatat
tg-----cacaat----gggcgcaag-cctgatgcat--------ccatgcc-gcgtgta
tg-aagaaggcc-ttcggg--ttgga---aagtactttcag---cggggaggaa-ggc-g
aca-gggttaat-aa-ccctgt----cgattga-cgttacccgc---ataagaatca-cc
ggctaa--ctccgag-ccaccag-ccg-cagtgatac--gga-gggtg-c----aagcgt
ta-a-tc--ggaa-tt--gct--gggc-gt-aaagcg-c-acgc-gg--cggtctgtac-
aag-tcgga-tg-tgaaa--t-cccc-gggctcaa----cctggg-aac-tgcat-tc-g
-aaactgg-----------c-a-ggct-aga--g-tc-ttgtaga-ggggggta------
------------------------------------------------------------
------------------------------------------------------------
------------------------------------------------------------
-------------gaa-tt-cca-ggt-gtag-cggtg-aaat---gcgtaga---ga-t
ctgg-a-ggaata-ccgg-t-ggcg-aa-gg--cgg-ccccctgg-acaaaga-ctgacg
-ctca-gg--t--gc----gaaagc----g-t-gg---ggagcaaacagga---ttagat
a-ccct-ggtagt-ccacgcc--gt-aaacgatg-tcga-cttgga--------------
---------------ggttgtg-ccc--ttg----aggcgtggcttcc--ggagctaac-
gcg--ttaag-tcgacc--gcc-t-ggggagtac-ggccgc-aa---ggtt-aaaa---c
t-c-aaatg--aatt----gac--gggggcccg-ca-caa----gcgg-tgg-agcatgt
-gg---tttaattc-gatgcaa-cgcgaagaa--ccttacc-tactctt----gacat-c
cagagaac--tttccagagat-g-gattggtg----ccttc-gggaa--ctctgag--ac
aggtgct-gcat--ggctgtcgt----cagctcgtg-ttgtgaaa-tgtcgggt--taag
tcccg-caacg-agcgcaaccc--ttatcc-tttgttgccag-cgg-tccg----gccgg
ga-------a-ctca------------------aagg-agact-gccagt-ga--taaac
t-gg-aggaaggt-gggga--tg-acgt-caagtcatcatggcc-ctta----cgagtag
ggc-taca---cac---gtgctac--aat-ggcg--cat----------ac-aaagagaa
gcg-ac----ctcgcg-agagc----aagc-ggacctcataa------agtgc---gtcg
tagtcc----ggatt-ggagtctg-----caactcg-a---c-tccat--gaagtc--gg
aatcgc-tag-taa-tcgt--ggatca----gaa-tgccac--ggt-gaatacg-ttccc
---gggcct---------------------------------------------------
------------------------------------------------------------
------------------------------------------------------------
-------------------------------------------------------
>148
agagttt-gatc-atggctc----agattgaacgctg--gcggca--------------g
gcctaaca---cat-g-ca-----------agtcg-----aac-ggtaaca---------
--------ggaagcagcttgctg---------cttcgctgac-gagtggcg----ga-cg
ggtg-agtaatg-tctggg-aaact-gcct------------gatggagggggat-aact
actggaaacggtggc-----taa-taccgca----taacgt-cgc-----------aaga
-cc-aaag-agggggacc-ttcg----ggcctctt----gcca--tc-aga-tgtgccc-
-aga-tg-ggattag---ctt--gttggtg---aggtaa-cggc-tca--ccaaggcg-a
cgatccct-agc-tggtc--t--ga-gaggat-----gacca-gcca-cac--tggaact
g------agacacggtcc--agactcc-t----acggg-aggcag-ca-gtggggaatat
tg-----cacaat----gggcgcaag-cctgatgcag--------ccatgcc-gcgtgta
tg-aagaaggcc-ttcggg--ttgta---aagtactttcag---cggggaggaa-ggt-g
ttg-tggttaat-aa-ccgcag----caattga-cgttacccgc---agaagaagca-cc
ggctaa--ctccgtg-ccagcag-ccg-cggtaatac--gga-gggtg-c----aagcgt
ta-a-tc--ggaa-tt--act--gggc-gt-aaagcg-c-acgcagg--cggtctgt-c-
aag-tcgga-tg-tgaaa--t-cccc-gggctcaa----cctggg-aac-tgcat-tc-g
-aaactgg-----------c-a-ggct-tga--g-tc-ttgtaga-ggggggta------
------------------------------------------------------------
------------------------------------------------------------
------------------------------------------------------------
-------------gaa-tt-cca-ggt-gtag-cggtg-aaat---gcgtaga---ga-t
ctgg-a-ggaata-ccgg-t-ggcg-aa-gg--cgg-ccccctgg-ac-aaga-ctgacg
-ctct-gc---------------gc----g-t-gg---ggagcaaacagga---ttag-t
a-ccct-ggtagt-ccacgct-----aaacgatg------ttagga--------------
---------------ggttgtg-ccc--ttg-----ggcgtggcttcc--ggagcc----
gcg---taag-tagacc--gcc-------agtac-ggccgc-a-----gtt-aaaa---c
t-c-aaatg--aatt----ga--------cccg-ca-caa----gcgg-tgg-agcatgt
-gg---tttaattc-gatgcaa-cgcgaagaa--ccttacc-tggtctt----gacat-c
cacagaac--tttccagagat-g-gattggtg----ccttc-gggaa--ctgtgag--ac
aggtgct-gcat--ggctgtcgt----cagctcgtg-ttgtgaaa-tgttgggt--taag
tcccg-caacg-agcgcaaccc--ttatcc-tttgttgccag-cga-ttag----gtcgg
ga-------a-ctca------------------aagg-agact-gccagt-ga--taaac
t-gg-aggaaggt-gggga--tg-acgt-caagtcatcatggcc-ctta----cgaccag
ggc-taca---cac---gtgctac--aat-ggcg--cat----------ac-aaagagaa
gcg-ac----ctcgcg-agagc----aagc-ggacctcataa------agtgc---gtcg
tagtcc----ggatt-ggagtctg-----caactcg-a---c-tccat--gaagtc--gg
aatcgc-tag-taa-tcgt--ggatca----gaa-tgccac--ggt-gaatacg-ttccc
---gggcct----tgtaca-ca-ccgc-ccgtca-c--accat-ggga--g--tgggttg
c-----aaa-ag--------aag--tag-gta-gcttaa----------ccttc--ggg-
agggcgctt------accactttg-----tg-attcatga--ct-ggggtgaa-------
------------gtcgt-aacaaggtaa-ccgtaggggaacctgcggttg-----
>149
agagttt-gatc-ctggctc----agattgaacgctg--gcggca--------------g
gcctaaca---cat-g-ca-----------agtcg-----aac-ggtaaca---------
--------ggaagcagcttgctg---------cttcgctgac-gagtggcg----ga-cg
ggtg-agtaatg-tctggg-aaact-gcct------------gatggagggggat-aact
actggaaacggtagc-----taa-taccgca----taacgt-cgc-----------aaga
-cc-aaag-agggggacc-ttcg----ggcctctt----gcca--tc-gga-tgtgccc-
-aga-tg-ggattag---cta--gttggtg---gggtaa-aggc-cta--ccaaggcg-a
cgatctgt-agc-gggtc--t--ga-gaggat-----gatcc-gcca-cac--tgggact
g------agacacggccc--agactcc-t----acggg-aggcag-ca-gtggggaatat
tg-----gacaat----ggggggaac-cctgatccag--------ccatgcc-gcgtgtg
tg-aagaaggcc-ttatgg--ttgta---aagcactttaag---cgaggaggag-gct-c
ttt-tggttaat----acccaggat-gagtgga-cgttactcgc---agaataagca-cc
ggctaa--ctctgtg-ccagcag-ccg-cggta-tac--aga-gggtg-c----aagcgt
ta-a-tc--ggaa-tt--act--gggc-gt-aaagcg-c-acgcagg--cggtctgt-c-
aag-tcgga-tg-tgaaa--t-cccc-gggctcaa----cctggg-aac-tgcat-tc-g
-aaactgg-----------c-a-ggct-aga--g-tc-ttgtaga-ggggggta------
------------------------------------------------------------
------------------------------------------------------------
------------------------------------------------------------
-------------gaa-tt-cca-ggt-gtag-cggtg-aaat---gcgtaga---ga-t
ctgg-a-ggaata-ccgg-t-ggcg-aa-gg--cgg-ccccctgg-acaaaga-ctgacg
-ctca-gg--t--gc----gaaagc----g-t-gg---ggagcaaacagga---ttagat
a-ccct-ggtagt-ccacgcc--gt-aaacgatg-tcga-cttgga--------------
---------------ggttgtg-ccct-tcg----aggcgtggcttcc--ggagctaac-
gcg--ttaag-tcgacc--gcc-t-ggggagtac-ggccgc-aa---ggtt-aaaa---c
t-c-aaatg--aatt----gac--gggggcccg-ca-caa----gcgg-tgg-agcatgt
-gg---tttaattc-gatgcaa--ccgaaaga--ccttacc-tactctt----gacat-c
cagagaac--tttccaga----atgattggtg----cgttc-gggaa--ctttgag--ac
aggtgct-gcat--ggctgtcgt----cagctcgtg-ttgtgaa--tgttgggt--taag
tcccg-caacg-agcgcaaccct-tgatcc-tttgttgccag-cgg-ttag----gccgg
ga-------a-ctca------------------aagg-agact-gccagt-ga--taaac
t-gg-aggaaggt-gggga--tg-acgt-caagtcatcatggcc-ctta----cgagtag
ggc-taca---cac---gtgctac--aat-ggcg--cat----------ac-aaagagaa
gcg-ac----ctcgcg-agagc----aagc-ggacctcataa------agtgc---gtcg
tagtcc----ggatt-ggagtctg-----caactcg-a---c-tccat--gaagtc--gg
aatcgc-tag-taa-tcgt--agatca----gaa-tgctac--ggt-gaatacg-ttccc
---gggcct----tgtaca-ca-ccgc-ccgtca-c--accat-ggga--g--tgggttg
c-----aaa-ag--------aag--tag-gta-gcttaa----------ccttc--ggg-
agggcgctt------accactttg-----tg-attcatga--ct-ggggtgaa-------
------------gtcgtaaccaaggtaa-ccc-----------------------
>150
---------------------------------------gcgggg---------------
-----------caa-g--------------actgg-----tac-agtacct---ta----
-------------------gcta---------ctttaccggc-gagcggcg----ga-cg
ggtg-agtaatg-tctggg-aaact-gcct------------gatggagggggat-aact
actggaaacggtagc-----taa-taccgca----taacgt-cgc-----------aaga
-cc-aaag-agggggacc-ttcg----ggcctctt----gcca--tc-aga-tgtgccc-
-aga-tg-ggattag---cta--gtaggtg---gggtaa-cggc-tca--cctaggcg-a
cgatccct-agc-tggtc--t--ga-gaggat-----gacca-gcca-cac--tggaact
g------agacacggtcc--agactcc-t----acggg-aggcag-ca-gtggggaatat
tg-----cacaat----gggcgcaag-cctgatgcag--------ccatgcc-gcgtgta
tg-aagaaggcc-ttcggg--ttgta---aagtactttcag---cggggaggaa-ggt-g
ttg-aggttaat-aa-cctcag----cga-tga-cgttacccgc---agaagaagca-cc
ggctaa--ctccgtgcctagcag-ccg-cggtaatac--gga-gggtg------cagcgt
ta-a-tc--ggaa-tt--act--gggc-gt--aagcg-c-acgcggg--cggtctgt-c-
aag-tcgga-tg-tgaaa--t-cccc-gggctca-----cctggg-aac-tgcat-tc-g
-aaacggg-----------c-a-ggc--aga--g-tc-ttgtaga-ggggggta------
------------------------------------------------------------
------------------------------------------------------------
------------------------------------------------------------
-------------gaa-tt-cca-ggt-gtag-cggtg--aat---gcgtaga---ga-t
ctgg-a-ggaata-ccgg-t-ggcg-aa-gg--cgg-ccccctgg-acaaaga-ctgacg
-ctca-gg--t--gc-----gaagc----g-t-gg---ggagcaaacagga---ttagat
a-ccct-ggtagt-ccacgcc--gt-aaacgatg-tcga-cttgga--------------
---------------ggttgtg-ccc------tg-aggcgtggcttcc--ggagctaac-
gcg--ttaag-tcgacc--gcc-t-ggggagtac-ggccgc-aa---ggtt-aaaa---c
t-c-aaatg--aatt----gac--gggggcccg-ca-caa----gcgg-tgg-agcatgt
-gg---tttaattc-gatgcaa-cgcgaagaa--ccttacc-tactctt----gacat-c
cagagaac--tttccagagat-g-gattggtg----ccttc-gggaa--ctctgag--ac
aggtgct-gcat--ggc-gtcgt----cagctcgtg-ttgtgaaa-tgttgggt--taag
tcccg-caacg-agcgcaaccc--ttatcc-tttgttgccag-cgg-tccg----gccgg
ga-------a-ctca------------------aagg-agact-gccagt-ga--taaac
t-gg-aggaaggt-gggga--tg-acgt-caagtcatcatggcc-ctta----cgagtag
ggc-taca---cac---gtgctac--aat-ggcg--cat----------ac-aaagagaa
gcg-ac----ctcgcg-agagc----aagc-ggacctcataa------agtgc---gtcg
tagtcc----ggatt-ggagtctg-----caactcg-a---c-tccat--gaagtc--gg
aatcgc-tag-taa-tcgt--agatca----gaa-tgctac--ggt-gaatacg-ttccc
---gggcct----tgtaca-ca-ccgc-ccgtca-c--accat-ggga--g--tgggttg
c----taagaag-------taag-ctag-gta-gcttaaa-c-------cattccgggg-
------------------------------------------------------------
-------------------------------------------------------
>151
------------------------------------------tcg--------------g
gcctac-----cat-g-c------------agtcg-----aac-ggtaaca---cg----
-----------aggagct-ggt----------cttgggtgac-aagcgtgg----ga-gg
ggtg-agtaatg-tctggg-aaact-gcct------------gatggagggggat-aact
actggaaacggtagc-----taa-taccgca----taacgt-cgc-----------aaga
-cc-aaag-agggggacc-ttcg----ggcctctt----gcca--tc-aga-tgtgccc-
-aga-tg-ggattag---cta--gtaggtg---gggtaa-cggc-tca--cctaggcg-a
cgatccct-agc-tggtc--t--ga-gaggat-----gacca-gcca-cac--tggaact
g------agacacggtcc--agactcc-t----acggg-aggcag-ca-gtggggaatat
tg-----cacaat----gggcgcaag-cctgatgcag--------ccatgcc-gcgtgta
tg-aagaaggcc-ttcggg--ttgta---aagtactttcag---cggggaggaa-ggt-g
ttg-aggttaat-aa-ccttgt----caattga-cgttacccgc---agaagaagca-cc
ggctaa--ctccgtg-ccagcag-ccg-cggtaatac--gga-gggtg-c----aagcgt
ta-a-tc--ggaa-tt--act--gggc-gt-aaagcg-c-acgcagg--cggtctgt-c-
aag-tcgga-tg-tgaaa--t-cccc-gggctcaa----cctggg-aac-tgcat-tc-g
-aaactgg-----------c-a-ggct-aga--g-tc-ttgtaga-ggggggta------
------------------------------------------------------------
------------------------------------------------------------
------------------------------------------------------------
-------------gaa-tt-cca-ggt-gtag-cggtg-aaat---gcgtaga---ga-t
ctgg-a-ggaata-ccgg-t-ggcg-aa-gg--cgg-ccccctgg-acaaaga-ctgacg
-ctca-gg--t--gc----gaaagc----g-t-gg---ggagcaaacagga---ttagat
a-ccct-ggtagt-ccacgcc--gt-aaacgatg-tcga-cttgga--------------
---------------ggtcgtt-ccc--ttg----aggagtggcttcc--ggagctaac-
gcg--ttaag-tcgacc--gcc-t-ggggagtac-ggccgc-aa---ggtt-aaaa---c
t-c-aaatg--aatt----gac--gggggcccg-ca-caa----gcgg-tgg-agcatgt
-gg---tttaattc-gatgcaa-cgcgaagaa--ccttacc-tactctt----gacat-c
cagagaac--ttagcagagat-g-gtttggtg----ccttc-gggaa--ctctgag--ac
aggtgct-gcat--ggctgtcgt----cagctcgtg-ttgtgaaa-tgttgggt--taag
tcccg-caacg-agcgcaaccc--ttatcc-tttgttgccag-cgg-ttcg----gccgg
ga-------a-ctca------------------aagg-agact-gccagt-ga--taaac
t-gg-aggaaggt-gggga--tg-acgt-caagtcatcatggcc-ctta----cgagtag
ggc-taca---cac---gtgctac--aat-ggcg--cat----------ac-aaagagaa
gcg-ac----ctcgcg-agagc----aagc-ggacctcataa------agtgc---gtcg
tagtcc----ggatt-ggagtctg-----caactcg-a---c-tccat--gaagtc--gg
aatcgc-tag-taa-tcgt--agatca----gaa-tgctac--ggt-gaatacg-ttccc
---gggcct----tgtaca-ca-cctc-ccgtca-c--accat-ggga--g--tgggttg
c-----aaa-ag--------aag--tag-gta-gcttaa----------ccttc--atg-
agcgcgcat------cccacttgg------------------------------------
---------------a---------------------------------------
>152
----------tc-ccacccc---------------------------------------g
cactaggag-acat-gaca-----------tgtcg-----ac--ggtaaca---------
--------ggaagcagcttgctg---------cttgggtgac-gagtggcg----ga-cg
ggtg-agtaatg-tctggg-aaact-gcct------------gatggagggggat-aact
actggaaacggtagc-----taa-taccgca----taacgt-cgc-----------aaga
-cc-aaag-agggggacc-ttcg----ggcctctt----gcca--tc-aga-tgtgccc-
-aga-tg-ggattag---cta--gtaggtg---gggtaa-cggc-tca--cctaggcg-a
cgatccct-agc-tggtc--t--ga-gaggat-----gacca-gcca-cac--tgg-act
g------agacacggtcc--agactcc-t----acggg-aggcag-ca-gtggggaatat
tg-----cacaat----gggcgcaag-cctgatgcag--------ccatgcc-gcgtgta
tg-aagaaggcc-ttcggg--ttgta---aagtactttcag---cggggaggaa-ggt-g
ttg-tggttaat-aa-ccgcag----caattga-cgttacccgc---agaagaagca-cc
ggctaa--ctccgtg-ccagcag-ccg-cggtaatac--gga-gggtg-c----aagcgt
ta-a-tc--ggaa-tt--act--gggc-gt-aaagcg-c-acgcagg--cggtctgt-c-
aag-tcgga-tg-tgaaa--t-cccc-gggctcaa----cctggg-aac-tgcat-tc-g
-aaactgg-----------c-a-ggct-aga--g--c-ttgtaga-ggggggta------
------------------------------------------------------------
------------------------------------------------------------
------------------------------------------------------------
-------------gaa-tt-cca-ggt-gtag-cggtg-aaat---gcgtaga---ga-t
ctgg-a-ggaata-ccgg-t-ggcg-aa-gg--cgg--cccccgg-acaaaga-ctgacg
-ctca-gg--t--gc----gaaagc----g-t-gg---ggagcaaacagga---ttagat
a-ccct-ggtagt-ccacgcc--gt-aaacgatg-tcga-cttgga--------------
---------------ggttgtg-ccc--ttg----aggcgtggcttcc--ggagctaac-
gcg--ttaag-tcgacc--gcc-t-ggggagtac-ggccgc-aa---ggtt-aaaa---c
t-c-aaatg--aat-----gac--gggggcccg-ca-caa----gcgg-tgg-agcatgt
-gg---tttaattc-gatgcaa-cgcgaagaa--ccttacc-tactctt----gacat-c
cagagaac--tttccaaaaat-g-gattggtg----ccttc-gggaa--ctctgg---ac
aggtgct-gcat--ggctgtcgt----cagctcgtg-ttgtgcaa-tgttgggt--taag
tcccg-caacg-agggcaaccc--ttatcc-tttgttgccag-cgg-tccg----gccgg
ga-------a-ctca------------------aagg-agact-gccagt-ga--taaac
t-gg-aggaaggt-gggga--tg-acgt-caagtcatcatggcc-ctta----cgagtag
ggc-tacc---ccc---gtgctac--aat-ggcg--cat----------ac-aaagagaa
gcg-aa----ctcgcg-agagc----aag--gggactcataa------agtgc---gtcg
tagtcc----ggatt-ggagtctg-----caactcg-a---c-tccat--gaagtc--gg
aatcgc-tag-taa-tcgt--agatcc----gaa-tgctac--ggt-gaatacg-ttccc
---gggcct----tgtaca-ca-ccgc-ccgtca-c--accat-ggga--g--tgggttg
c-----aaa----------gaag--tag-gta-gcttaa----------ccttc--ggg-
aggg-----------gctacctgtg---ttg-gcttttgg-ggt-tgggcgggttgtgtc
tttttggtttg-gtcgc-ttcgtgg------------------------------
>153
--------gatc-ctggctc----agattgaacgctg--gcggca--------------g
gcctaaca---cat-g-ca-----------agtcg-----aac-ggtaaca---------
--------ggaagcagcttgctg---------ctttgctgac-gagtggcg----ga-cg
ggtg-agtaatg-tctggg-aaact-gcct------------gatgg-gggggat-aact
actggaaacggtagc-----taa-taccgca----taacgt-cgc-----------aaga
-cc-aaag-agggggacc-ttcg----ggcctctt----gcca--tc-aga-tgtgccc-
-aga-tg-ggattag---cta--gtaggtg---gggtaa-cggc-tca--cctaggcc-a
ctatccct-atc-tggtc--t--ga-gaggat-----gacca-ccca-cac--tggaact
g------acacacggtcc--acactcc-t----acggg-aggcag-ca-gtggggaatat
tg-----cacaat----gggcgcaag-cctgatgcac--------ccatgcc-gcgtgta
tg-aagaaggcc-ttcggg--ttgta---aagtactttcag---cggggaggaa-ggt-g
ttg-aggttaat-aa-cctcag----caattga-cgttacccgc---aaaagaagca-cc
ggctaa--ctccgtg-ccagcag-ccg-cggtaatac--gga-gggtg-c----aagcgt
ta-a-tc--ggaa-tt--act--gggc-gt-aaagcg-c-acgcacg--cggtctgt-c-
aag-tcaga-tg-tgaaa--t-cccc-gggctcaa----cctgag-aac-tgcat-tc-g
-aaactgg-----------c-a-cgct-aga--g-tc-ttgtaga-ggggggta------
------------------------------------------------------------
------------------------------------------------------------
------------------------------------------------------------
-------------gaa-tt-ccg-tgt-gtag-cggtg-aaat---gcgtaga---ga-t
ctgg-a-ggaata-ccgg-t-ggcg-aa-gg--cgg-ccccccgg-acaaaga-ctgacg
-ctca-gg--t--gt----gagagc----g-t-gg---ggagcaaacagga---ttagat
a-ccct-ggtagt-gcacgcc--gt-aaacgatg-tcga-cttgga--------------
---------------ggttgtg-ccc--ctg----aggcgtggcttct-cggagctaac-
gcg--ttaag-tcgacc--gcc-t-ggggagtac-ggccgc-aa---ggtt-aaaa---c
t-c-aaatg--aatt----gac--gggggcccg-ca-caa----gcgg-tgg-agcatgt
-gg---tttaattt-gatgcaa-cgcgaagaa--ccttacc-tactctt----gacat-c
cagagaac--tttccagagat-g-gattggtg----ccttc-gggaa--ctctgag--ac
aggtgct-gcat--ggcggtcgt----cagctcgtg-ttgtgaaa-tgttgggt--taag
tcccg-caacg-agcgcaaccc--ttatcc-tttgttgccag-cgg-ttag----gccgg
ga-------a-ctca------------------aagg-agact-gccagt-ga--taaac
t-gg-aggaaggt-gggga--tg-acgt-caagtcatcatggcc-ctta----cgagtag
ggc-taca---cac---gtgctac--aat-ggcg--cat----------ac-aaagagaa
gcg-ac----ctcgcg-agagc----aagc-ggacctcataa------aatgc---gtcg
tagtcc----ggatt-ggagtctg-----caactcg-a---c-tccat--gaagtc--gg
aatcgc-tag-taa-tcgt--ggatca----gaa-tgccac--ggt-gaatacg-t----
------------------------------------------------------------
------------------------------------------------------------
------------------------------------------------------------
-------------------------------------------------------
>154
-----------------------------------ca--gtggcg--------------g
ggttccta--ccgg-g-cg-----------gtcgg-----agc-ggtagca---ca----
-----------aggagcttggt----------ctcgggtgac-gagcggcg----ga-cg
ggcg-agtaatg-tctggg-aaact-gcct------------gatggagggggat-aact
actggaaacggtagc-----taa-taccgca----taacgt-cgc-----------aaga
-cc-aaag-agggggacc-ttcg----ggcctctt----gcca--tc-aga-tgtgccc-
-aga-tg-ggattag---cta--gtaggtg---gggtaa-cggc-tca--cctaggcg-a
cgatccct-agc-tggtc--t--ga-gaggat-----gacca-gcca-cac--tggaact
g------agacacggtcc--agactcc-t----acggg-aggcag-ca-gtggggaatat
tg-----cacaat----gggcgcaag-cctgatgcag--------ccatgcc-gcgtgta
tg-aagaaggcc-ttcggg--ttgta---aagtactttcag---cggggaggaa-ggt-g
ttg-tggttaat-aa-ccacag----caattga-cgttacccgc---agaagaagca-cc
ggctaa--ctccgtg-ccagcag-ccg-cggtaatac--gga-gggtg-c----aagcgt
ta-a-tc--ggaa-tt--act--gggc-gt-aaagcg-c-acgcagg--cggtctgt-c-
aag-tcgga-tg-tgaaa--t-cccc-gggctcaa----cctggg-aac-tgcat-tc-g
-aaactgg-----------c-a-ggct-aga--g-tc-ttgtaga-ggggggta------
------------------------------------------------------------
------------------------------------------------------------
------------------------------------------------------------
-------------gaa-tt-cca-ggt-gtag-cggtg-aaat---gcgtaga---ga-t
ctgg-a-ggaata-ccgg-t-ggcg-aa-gg--cgg-ccccctgg-acaaaga-ctgacg
-ctca-gg--t--gc----gaaagc----g-t-gg---ggagcaaacagga---ttagat
a-ccct-ggtagt-ccacgcc--gt-aaacgatg-tcga-cttgga--------------
---------------ggttgtg-ccc--ttg----aggcgtggcttcc--ggagctaac-
gcg--ttaag-tcgacc--gcc-t-ggggagtac-ggccgc-aa---ggtt-aaaa---c
t-c-aaatg--aatt----gac--gggggcccg-ca-caa----gcgg-tgg-agcatgt
-gg---tttaattc-gatgcaa-cgcgaagaa--ccttacc-tactctt----gacat-c
cagagaac--tttccagagat-g-gattggtg----ccttc-gggaa--ctctgag--ac
aggtgct-gcat--ggctgtcgt----cagctcgtg-ttgtgaaa-tgttgggt--taag
tcccg-caacg-agcgcaaccc--ttatcc-tttgttgccag-cgg-ttag----gccgg
ga-------a-ctca------------------aagg-agact-gccagt-ga--taaac
t-gg-aggaaggt-gggga--tg-acgt-caagtcatcatggcc-ctta----cgagtag
ggc-taca---cac---gtgctac--aat-ggcg--cat----------ac-aaagagaa
gcg-ac----ctcgcg-agagc----aagc-ggacctcataa------agtgc---gtcg
tagtcc----ggatt-ggagtctg-----caactcg-a---c-tccat--gaagtc--gg
aatcgc-tag-taa-tcgt--agatca----gaa-tgctac--ggt-gaatacg-ttccc
---gggcct----tgtaca-ca-ccgc-ccgtca-c--accat-ggga--g--tgggttg
c-----aaa-ag--------aag--tag-gta-gcttaa----------ccttc--ggg-
agggcgc-t------tactcactt-----tg-aat----------gcgg-----------
-------------------------------------------------------
>155
------------------------------------------------------------
------------------------------------------------------------
-----------------ttgctc---------cttgggtgac-gagtggcg----ga-cg
ggtg-agtaatg-tctggg-aaact-gccc------------gatggagggggat-aact
actggaaacggtagc-----taa-taccgca----taacgt-cgc-----------aaga
-cc-aaag-agggggacc-ttcg----ggcctctt----gcca--tc-gga-tgtgccc-
-aga-tg-ggattag---cta--gtaggtg---gggtaa-cggc-tca--cctaggcg-a
cgatccct-agc-tggtc--t--ga-gaggat-----gacca-gcca-cac--tggaact
g------agacacggtcc--agactcc-t----acggg-aggcag-ca-gtggggaatat
tg-----cacaat----gggcgcaag-cctgatgcag--------ccatgcc-gcgtgta
tg-aagaaggcc-ttcggg--ttgta---aagtactttcag---cgaggaggaa-ggc-g
ttg-tggttaat-aa-ccgcaa----cgattga-cgttactcgc---agaagaagca-cc
ggctaa--ctccgtg-ccagcag-ccg-cggtaatac--gga-gggtg-c----aagcgt
ta-a-tc--ggaa-tt--act--gggc-gt-aaagcg-c-acgcagg--cggtctgt-c-
aag-tcgga-tg-tgaaa--t-cccc-gggctcaa----cctggg-aac-tgcat-cc-g
-aaactgg-----------c-a-ggct-aga--g-tc-ttgtaga-ggggggta------
------------------------------------------------------------
------------------------------------------------------------
------------------------------------------------------------
-------------gaa-tt-cca-ggt-gtag-cggtg-aaat---gcgtaga---ga-t
ctgg-a-ggaata-ccgg-t-ggcg-aa-gg--cgg-ccccctgg-acaaaga-ctgacg
-ctca-gg--t--gc----gaaagc----g-t-gg---ggagcaaacagga---ttagat
a-ccct-ggtagt-ccacgcc--gt--aacgatg-tcga-cttgga--------------
---------------ggttgtg-ccc--ttg----aggcgtggcttcc--ggagctaac-
gcg--ttaag-tcgacc--gcc-t-ggggagtac-ggccgc-aa---ggtt-aaaa---c
t-c-aaatg--aatt----gac--gggggcccg-ca-caa----gcgg-tgg-agcatgt
-gg---tttaattc-gatgcaa-cgcgaagaa--ccttacc-tactctt----gacat-c
cagagaac--ttagcagagat-g-gtttggtg----ccttc-gggaa--ctctgag--ac
aggtgtc-tcgttgggtgttttt----tgactcgtg-ttgtgaaa-tgttgggt--taag
tcccg-caacg-agcgcaaccc--ttatcc-tttgttgccag-cgg-tccg----gccgg
ga-------a-ctca------------------aagg-agact-gccagt-ga--taaac
t-gg-aggaaggt-gggga--tg-acgt-caagtcatcatggcc-ctta----cgagtag
ggc-taca---cac---gtgctac--aat-ggca--tat----------ac-aaagagaa
gcg-ac----ctcgcg-agagc----aagc-ggacctcataa------agtat---gtcg
tagtcc----ggatt-ggagtctg-----caactcg-a---c-tccat--gaagtc--gg
aatcgc-tag-taa-tcgt--ggatca----gaa-tgccac--ggt-gaatacg-ttccc
---gggcct----tgtaca-ca-ccgc-ccgtca-c--accat-ggga--g--tgggttg
c-----aaa-ag--------aag--tag-gta-gcttaa----------ccttc------
------------------------------------------------------------
-------------------------------------------------------
>156
agagtttggaac-ctggctc----agattgaacgctg--gcggca--------------g
gcctaaca---cat-g-ca-----------agtcg-----aac-ggtagca---ca----
-----------gagagcttgct----------ctcgggtgac-gagtggcg----ga-cg
ggtg-agtaatg-tctggg-aaact-gcct------------gatggagggggat-aact
actggaaacggtagc-----taa-taccgca----taacgt-cgc-----------aaga
-cc-aaag-agggggacc-ttcg----ggcctctt----gcca--tc-aga-tgtgccc-
-aga-tg-ggattag---cta--gtaggtg---gggtaa-cggc-tca--cctaggcg-a
cgatccct-agc-tggtc--t--ga-gaggat-----gacca-gcca-cac--tggaact
g------agacacggtcc--agactcc-t----acggg-aggcag-ca-gtggggaatat
tg-----cacaat----gggcgcaag-cctgatgcag--------ccatgcc-gcgtgta
tg-aagaaggcc-ttcggg--ttgta---aagtactttcag---cggggaggaa-ggt-g
ttg-tggttaat-aa-ccacag----caattga-cgttacccgc---agaagaagca-cc
ggctaa--ctccgtg-ccagcag-ccg-cggtaatac--gga-gggtg-c----aagcgt
ta-a-tc--ggaa-tt--act--gggc-gt-aaagcg-c-acgcagg--cggtctgt-c-
aag-tcgga-tg-tgaaa--t-cccc-gggctcaa----cctggg-aac-tgcat-tc-g
-aaactgg-----------c-a-ggct-aga--g-tc-ttgtaga-ggggggta------
------------------------------------------------------------
------------------------------------------------------------
------------------------------------------------------------
-------------gaa-tt-cca-ggt-gtag-cggtg-aaat---gcgtaga---ga-t
ctgg-a-ggaata-ccgg-t-ggcg-aa-gg--cgg-ccccctgg-acaaaga-ctgacg
-ctca-gg--t--gc----gaaagc----g-t-gg---ggagcaaacagga---ttagat
a-ccct-ggtagt-ccacgcc--gt-aaacgatg-tcga-cttgga--------------
---------------ggttgtg-ccc--ttg----aggcgtggcttcc--ggagctaac-
gcg--ttaag-tcgacc--gcc-t-ggggagtac-ggccgc-aa---ggtt-aaaa---c
t-c-aaatg--aatt----gac--gggggcccg-ca-caa----gcgg-tgg-agcatgt
-gg---tttaattc-gatgcaa-cgcgaagaa--ccttacc-tactctt----gacat-c
cagagaac--ttagcagagat-g-ctttggtg----ccttc-gggaa--ctctgag--ac
aggtgct-gcat--ggctgtcgt----cagctcgtg-ttgtgaaa-tgttgggt--taag
tcccg-caacg-agcgcaaccc--ttatcc-tttgttgccag-cgg-tccg----gccgg
ga-------a-ctca------------------aagg-agact-gccagt-ga--taaac
t-gg-aggaaggt-gggga--tg-acgt-caagtcatcatggcc-ctta----cgagtag
ggc-taca---cac---gtgctac--aat-ggcg--cat----------ac-aaagagaa
gcg-ac----ctcgcg-agagc----aagc-ggacctcataa------agtgc---gtcg
tagtcc----ggatt-ggagtctg-----caactcg-a---c-tccat--gaagtc--gg
aatcgc-tag-taa-tcgt--agatca----gaa-tgctac--ggt-gaatacg-ttccc
---gggcct----tgtaca-ca-ccgc-ccgtca-c--accat-ggga--g--tgggttg
c-----aaa-ag--------aag--tag-gta-gcttaa----------ccttc--ggg-
agggcgc-t------acccctttt-----tg-attcttga--gtgggggggag-------
------------gtcgt-accaggaagc-cc------------------------
>157
---------------------------------ggag--ggggct---------------
-------a---cat-g-ca------------gtcg-----a-c-ggtagca---ca----
----------ga-gagcttgct----------ctcgggtgac-gagtggcg----ga-cg
ggtg-agtaatg-tctggg-aaact-gcct------------gatggagggggat-aact
actggaaacggtagc-----taa-taccgca----taacgt-cgc-----------aaga
-cc-aaag-agggggacc-ttcg----ggcctctt----gcca--tc-aga-tgtgccc-
-aga-tg-ggattag---cta--gtaggtg---gggtaa-cggc-tca--cctaggcg-a
cgatccct-agc-tggtc--t--ga-gaggat-----gacca-gcca-cac--tggaact
g------agacacggtcc--agactcc-t----acggg-aggcag-ca-gtggggaatat
tg-----cacaat----gggcgcaag-cctgatgcag--------ccatgcc-gcgtgta
tg-aagaaggcc-ttcggg--ttgta---aagtactttcag---cggggaggaa-ggt-g
ttg-tggttaat-aa-ccacag----caattga-cgttacccgc---agaagaagca-cc
ggctaa--ctccgtg-ccagcag-ccg-cggtaatac--gga-gggtg-c----aagcgt
ta-a-tc--ggaa-tt--act--gggc-gt-aaagcg-c-acgcagg--cggtctgt-c-
aag-tcgga-tg-tgaaa--t-cccc-gggctcaa----cctggg-aac-tgcat-tc-g
-aaactgg-----------c-a-ggct-aga--g-tc-ttgtaga-ggggggta------
------------------------------------------------------------
------------------------------------------------------------
------------------------------------------------------------
-------------gaa-tt-cca-ggt-gtag-cggtg-aaat---gcgtaga---ga-t
ctgg-a-ggaata-ccgg-t-ggcg-aa-gg--cgg-ccccctgg-acaaaga-ctgacg
-ctca-gg--t--gc----gaaagc----g-t-gg---ggagcaaacagga---ttagat
a-ccct-ggtagt-ccacgcc--gt-anacgatg-tcga-tttgga--------------
---------------ggttgtg-ccc--ttg----aggcgtggcttcc--ggagctaac-
gcg--ttaaa-tcgacc--gcc-t-ggggagtac-ggccgc-aa---ggtt-aaaa---c
t-c-aaatg--aatt----gac--gggggcccg-ca-caa----gcgg-tgg-agcatgt
-gg---tttaattc-gatgcaa-cgcgaagaa--ccttacc-tggtctt----gacat-c
cacagaac--tttccagagat-g-gattggtg----ccttc-gggaa--ctgtgag--ac
aggtgtt-gcat--ggctgtcgt----cagctcgtg-ttgtgaaa-tgttgggt--taag
tcccg-caacg-agcgcaaccc--ttatcc-tttgttgccag-cgg-ttag----gccgg
ga-------a-ctca------------------aagg-agact-gccagt-ga--taaac
t-gg-aggaaggt-gggga--tg-acgt-caagtcatcatggcc-ctta----cgaccag
ggc-taca---cac---gtgctac--aat-ggcg--cat----------ac-aaagagaa
gcg-ac----ctcgcg-agagc----aagc-ggacctcataa------agtgc---gtcg
tagtcc----ggatt-ggagtctg-----caactcg-a---c-tccat--gaagtc--gg
aatcgc-tag-taa-tcgt--agatca----gaa-tgctac--ggt-gaatacg-ttccc
---gtggctcttgtacaca-ca-cgcc-ctgtca-ccacccat-gaggacg--tgggttg
c-----aaa-ag--------aag--tag-gta-gcttaa----------ccttc--ggg-
agggccctt------accacttt------ta-ctctgacg--cg-gaagtga--------
-------------tcag-accagcggg----------------------------
>158
------------------------------------------------------------
------------------------------cgtcg-----aac-ggtagca---ca----
-----------gagagcttgct----------ctcgggtgac-gagtggcg----ga-cg
ggtg-agtaatg-tctggg-aaact-gccc------------gatggagggggat-aact
actggaaacggtagc-----taa-taccgca----taacgt-cgc-----------aaga
-cc-aaag-agggggacc-ttcg----ggcctctt----gccaattcgaga-tgtgtccc
-aga-gg-ggactagg--ctt--gtaggtg---aggtaa-cggc-tca-ccttaggcg-a
cgatccct-agc-tggtc--t--ga-gaggat-----gacca-gcca-cac--tggaact
g------agacaccgtcc--agactcc-t----accgggaggcag-ca-gtggggaatat
tg-----cacaat----gggcgcaag-cctgatgcag--------ccatgcc-gcgtgta
tg-aagaaggcc-ttcggg--ttgta---aagtactttcag---cggggaggaa-ggg-a
gtg-aggttaat-aa-cctcat----tcattga-cgttacccgc---agaagaagca-cc
ggctaa--ctccgtg-ccagcag-ccg-cggtaatac--gga-gggtg-c----aagcgt
ta-a-tc--ggaa-tt--act--gggc-gt-aaagcg-c-acgcagg--cggtctgt-c-
aag-tcgga-tg-tgaaa--t-cccc-gggctcaa----cctggg-aac-tgcat-tc-g
-aaactgg-----------c-a-ggct-gga--g-tc-ttgtaga-ggggggta------
------------------------------------------------------------
------------------------------------------------------------
------------------------------------------------------------
-------------gaa-tt-cca-ggt-gtag-cggtg-aaat---gcgtaga---ga-t
ctgg-a-ggaata-ccgg-t-ggcg-aa-gg--cgg-ccccctgg-acaaaga-ctgacg
-ctca-gg--t--gc----gaaagc----g-t-gg---ggagcaaacagga---ttagat
a-ccct-ggtagt-ccacgct--gt-aaacgatg-tcga-cttgga--------------
---------------ggttgtt-ccc--ttg----aggagtggcttcc--ggagctaac-
gcg--ttaag-tcgacc--gcc-t-ggggagtac-ggccgc-aa---ggtt-aaaa---c
t-c-aaatg--aatt----gac--gggggcccg-ca-caa----gcgg-tgg-agcatgt
-gg---tttaattc-gatgcaa-cgcgaagaa--ccttacc-tactctt----gacat-c
cacagaac--ttagcagagat-g-ctttggtg----ccttc-gggaa--ctctgag--ac
aggtgct-gcat--ggctgtcgt----cagctcgtg-ttgtgaaa-tgttgggt--taag
tcccg-caacg-agcgcaaccc--ttatcc-tttgttgccag-cgg-tccg----gccgg
ga-------a-ctca------------------aagg-agact-gccagt-ga--taaac
t-gg-aggaaggt-gggga--tg-acgt-caagtcatcatggcc-ctta----cgagtag
ggc-taac--acac---gtgccta-caat-ggcca-tat----------ac-aaagagag
agctgc-aacttcgctgagagc----aagc-ggaactcataaag----aatgt---tctg
tagatcc---ggatt-ggag----------------------------------------
------------------------------------------------------------
------------------------------------------------------------
------------------------------------------------------------
------------------------------------------------------------
-------------------------------------------------------
>159
agagttt-gatc-ctggctc----agattgaacgctg--gcggca--------------g
gcctaaca---cat-g-ca-----------agtcg-----gac-ggtagca---ca----
-----------gagagcttgct----------ctcgggtgac-gagtggcg----ga-cg
ggtg-agtaatg-tctggg-gatct-gccc------------gatagagggggat-aacc
actggaaacggtggc-----taa-taccgca----taacgt-cgc-----------aaga
-cc-aaag-agggggacc-ttcg----ggcctctc----acta--tc-gga-tgaaccc-
-aga-tg-ggattag---cta--gtaggcg---gggtaa-tggc-cca--cctaggcg-a
cgatccct-agc-tggtc--t--ga-gaggat-----gacca-gcca-cac--tggaact
g------agacacggtcc--agactcc-t----acggg-aggcag-ca-gtggggaatat
tg-----cacaat----gggcgcaag-cctgatgcag--------ccatgcc-gcgtgta
tg-aagaaggcc-ttcggg--ttgta---aagtactttcag---cggggaggaa-ggc-g
aca-gggttaat-aa-ccctgt----cgattga-cgttacccgc---agaagaagca-cc
ggctaa--ctccgtg-ccagcag-ccg-cggtaatac--gga-gggtg-c----aagcgt
ta-a-tc--ggaa-tt--act--gggc-gt-aaagcg-c-acgcagg--cggtctgt-c-
aag-tcgga-tg-tgaaa--t-cccc-gggctcaa----cctggg-aac-tgcat-tc-g
-aaactgg-----------c-a-ggct-aga--g-tc-ttgtaga-ggggggta------
------------------------------------------------------------
------------------------------------------------------------
------------------------------------------------------------
-------------gaa-tt-cca-ggt-gtag-cggtg-aaat---gcgtaga---ga-t
ctgg-a-ggaata-ccgg-t-ggcg-aa-gg--cgg-ccccctgg-acgaaga-ctgacg
-ctca-gg--t--gc----gaaagc----g-t-gg---ggagcaaacagga---ttagat
a-ccct-ggtagt-ccacgcc--gt-aaacgatg-tcga-cttgga--------------
---------------ggttgtg-ccc--ttg----aggcgtggcttcc--ggagctaac-
gcg--ttaag-tcgacc--gcc-t-ggggagtac-ggccgc-aa---ggtt-aaaa---c
t-c-aaatg--aatt----gac--gggggcccg-ca-caa----gcgg-tgg-agcatgt
-gg---tttaattc-gatgcaa-cgcgaagaa--ccttacc-tactctt----gacat-c
cagagaac--tttccagagat-g-gattggtg----ccttc-gggaa--ctctgag--ac
aggtgct-gcat--ggctgtcgt----cagctcgtg-ttgtgaaa-tgttgggt--taag
tcccg-caacg-agcgcaaccc--ttatcc-tttgttgccag-cgg-tccg----gccgg
ga-------a-ctca------------------aagg-agact-gccagt-ga--taaac
t-gg-aggaaggt-gggga--tg-acgt-caagtcatcatggcc-ctta----cgagtag
ggc-taca---cac---gtgctac--aat-ggcg--cat----------ac-aaagagaa
gcg-aa----ctcgcg-agagc----aagc-ggacctcataa------agtgc---gtcg
tagtcc----ggatt-ggagtctg-----caactcg-a---c-tccat--gaagtc--gg
aatcgc-tag-taa-tcgt--agatca----gaa-tgctac--ggt-gaatacg-ttccc
---gggcct----tgtaca-ca-ccgc-ccgtca-c--accat-ggga--g--tgggttg
c-----aaa-ag--------aag--tag-gta-gcttaa----------ccttc--ggg-
agggcgctt------accactttg-----tg-attcatga--ct-ggggtgaa-------
------------gtcgt-aacaaggtag-ccgtaa--------------------
>160
--------------------------attgaacgctg--gcggca--------------g
gcctaaca---cat-g-ca-----------agtcg-----agc-ggcagcg---ga----
----------aagtagcttgcta---------ctttgccggc-gagcggcg----ga-cg
ggtg-agtaatg-tctggg-aaact-gcct------------gatggagggggat-aact
actggaaacggtagc-----taa-taccgca----taacgt-cgc-----------aaga
-cc-aaag-agggggacc-ttcg----ggcctctt----gcca--tc-aga-tgtgccc-
-aga-tg-ggattag---cta--gtaggtg---gggtaa-cggc-tca--cctaggcg-a
cgatccct-agc-tggtc--t--ga-gaggat-----gacca-gcca-cac--tggaact
g------tgacacggtcc--agactcc-t----acggg-aggcgg-ca-gtggggaatat
tg-----cacaat----gggcgcaag-cctgatgcag--------ccatgcc-gcgtgta
tg-aagaaggcc-ttcggg--ttgta---aagtactttcag---cggggaggaa-ggc-g
gtg-aggttaat-aa-cctcat----cgattga-cgttacccgc---agaagaagca-cc
ggctaa--ctccgtg-ccagcag-ccg-cggtaatac--gga-gggtg-c----aagcgt
ta-a-tc--ggaa-tt--act--gggc-gt-aaagcg-c-acgcagg--cggtctgt-c-
aag-tcgga-tg-tgaaa--t-cccc-gggctcaa----cctggg-aac-tgcat-tc-g
-aaactgg-----------c-a-ggct-aga--g-tc-ttgtaga-ggggggta------
------------------------------------------------------------
------------------------------------------------------------
------------------------------------------------------------
-------------gaa-tt-cca-ggt-gtag-cggtg-aaat---gcgtaga---ga-t
ctgg-a-ggaata-ccgg-t-ggcg-aa-gg--cgg-ccccctgg-acaaaga-ctgacg
-ctca-gg--t--gc----gaaagc----g-t-gg---ggagcaaacagta---ttagat
a-ccct-ggtagt-ccacgct--gt-aaacgatg-tcga-tttgga--------------
---------------ggttgtg-ccc--ttg----aggcgtggcttcc--ggagctaac-
gcg--ttaaa-tcgacc--gcc-t-ggggagtac-ggccgc-aa---ggtt-aaaa---c
t-c-aaatg--aatt----gac--gggggcccg-ca-caa----gcgg-tgg-agcatgt
-gg---tttaattc-gatgcaa-cgcgaagaa--ccttacc-tggtctt----gacat-c
cacagaac--tttccagagat-g-gattggtg----ccttc-gggaa--ctgtgag--ac
aggtgct-gcat--ggctgtcgt----cagctcgtg-ttgtgaaa-tgttgggt--taag
tcccg-caacg-agcgcaaccc--ttatcc-tttgttgccag-cgg-ttag----gccgg
ga-------a-ctca------------------aagg-agact-gccagt-ga--taaac
t-gg-aggaaggt-gggga--tg-acgt-caagtcatcatggcc-ctta----cgaccag
ggc-taca---cac---gtgctac--aat-ggca--tat----------ac-aaagagaa
gcg-ac----ctcgcg-agagc----aagc-ggacctcataa------agtat---gtcg
tagtcc----ggatt-ggagtctg-----caactcg-a---c-tccat--gaagtc--gg
aatcgc-tag-taa-tcgt--agatca----gaa-tgctac--ggt-gaatacg-ttccc
---gggcct----tgtaca-ca-ccgc-ccgtca-c--accat-ggga--g--tgggttg
c-----aaa-ag--------aag--tag-gta-gcttaa----------ccttc--ggg-
agggcgctt------accactttg-----tg-attcatga--ct-ggggtg---------
-------------------------------------------------------
>161
-------------------------------acgctg--gcggca--------------g
gcctaaca---cat-g-ca-----------agtcg-----agc-ggcagcg---ga----
----------aagtaccttgcta---------ctttgccggc-gagcggcg----ga-cg
ggtg-agtaatg-tctggg-aaact-gcct------------gatggagggggat-aact
actggaaacggtagc-----taa-taccgca----taacgt-cgc-----------aaga
-cc-aaag-agggggacc-ttcg----ggcctctt----gcca--tc-aga-tgtgccc-
-aga-tg-ggattag---cta--gtatgtg---gggtaa-cggc-tca--cctaggcg-a
cgatccct-agc-tggtc--t--ga-gaggat-----gacca-ccca-cac--tggaact
g------agacacggtcc--agactcc-t----acggg-aggcag-ca-gtggggaatat
tg-----cacaat----gggcgcaag-cctgatgcag--------ccatgcc-gcgtgta
tg-aaaaaggcc-ttcggg--ttgta---aagtactttcag---cggggaggaa-ggt-g
ttg-tggttaat-aa-cctcag----caattga-cgttacccgc---agaagaagca-cc
ggctaa--ctccgtg-ccagcag-ccg-cggtaatac--gga-gggtg-c----aagcgt
ta-a-tc--ggaa-tt--act--gggc-gt-aaagcg-c-acgcagg--cggtctgt-c-
ang-tcaga-tg-tgaaa--t-cccc-gggctcaa----cctggg-aac-tgcat-tc-g
-aaactgg-----------c-a-ggct-aaa--g-tc-ttgtaga-ggggggta------
------------------------------------------------------------
------------------------------------------------------------
------------------------------------------------------------
-------------gaa-tt-cca-tgt-gtag-cggtg-aaat---gcgtana---aa-t
ctgg-a-agaata-ccgg-t-ggcg-aa-gg--cgg-ccccctgg-acaaaga-ctgacg
-ctca-gg--t--gc----gaaagc----g-t-gg---ggagcaaacagga---ttagat
a-ccct-ggtagt-ccacgcc--gt-aaacgatg-tcga-cttgga--------------
---------------ggttgtg-ccc--ttg----aggcgtggcttcc--ggagctaac-
gcg--ttaag-tcgacc--gcc-t-ggggagtac-ggccgc-aa---ggtt-aaaa---c
t-c-aaatg--aatt----gac--gggggcccg-ca-caa----gcgg-tgg-agcatgt
-gg---tttaattc-gatgcaa-cgcgaagaa--ccttacc-tactctt----gacat-c
cagagaac--tttccagagat-g-gattggtg----ccttc-gggaa--ctctgag--ac
aggtgct-gcat--ggctgtcgt----cagctcgtg-ttgtgaaa-tgttgggt--taag
tcccg-caacg-agcgcaaccc--ttatcc-tttgttgccag-cgg-ttcg----gccgg
ga-------a-ctca------------------aagg-agact-gccagt-ga--taaac
t-gg-aggaaggt-gggga--tg-acgt-caagtcatcatggcc-ctta----cgagtag
ggc-taca---cac---gtgctac--aat-ggcg--cat----------ac-aaagagaa
gcg-ac----ctcgcg-agagc----aagc-ggacctcataa------agtgc---gtcg
tagtcc----ggatt-ggagtctg-----caacttg-a---c-tccat--gaagtc--gg
aatcgc-tag-taa-tcgt--agatca----gaa-tgctac--ggt-gaatacg-ttccc
---gggcct----tgtaca-ca-ccgc-ccgtca-c--accat-ggga--g--tgggttg
c-----aaa-ag--------aag--tag-gta-gcttaa----------ccttc--ggg-
agggcgctt------accactttg-----tg-attcatga--ct-ggg------------
-------------------------------------------------------
>162
------------------------------------------------------------
------------------------------------------------------------
-------------------gcta---------ctttgccggc-gagcggcg----ga-cg
ggtg-agtaatg-tctggg-aaact-gcct------------gatggagggggat-aact
actggaaacggtagc-----taa-taccgca----taacgt-cgc-----------aaga
-cc-aaag-agggggacc-ttcg----ggcctctt----gcca--tc-aga-tgtgccc-
-aga-tg-ggattag---cta--gtaggtg---gggtaa-cggc-tca--cctaggcg-a
cgatccct-agc-tggtc--t--ga-gaggat-----gacca-gcca-cac--tggaact
g------agacacggtcc--acactcc-t----acggg-aggcag-ca-gtggggaatat
tg-----cacaat----gggcgcaag-cctgatgcac--------ccatgcc-gcgtgta
tg-aagaaggcc-ttcggg--ttgta---aagtactttcag---cggggaggaa-ggt-g
gtg-aggttaat-aa-cctcat----caattga-cgttacccgc---agaagaagca-cc
ggctaa--ctccgtg-ccagcag-ccg-cggtaatac--gga-gggtg-c----aagcgt
ta-a-tc--ggaa-tt--act--gggc-gt-aaagcg-c-acgcggg--cggtctgt-c-
aag-tcaga-tg-tgaaa--t-cccc-gggctcaa----cctggg-aac-tgcat-tc-g
-aaactgg-----------c-g-ggct-aga--g-tc-ttgtaga-ggggggta------
------------------------------------------------------------
------------------------------------------------------------
------------------------------------------------------------
-------------gaa-tt-ccg-tgt-gtag-cggtg-aaat---gcgtaga---ga-t
ctgg-a-agaata-ccgg-t-ggcg-ag-cg--cgg-ccccctgg-acaaaga-ctgacg
-ctca-tg--t--gc----gaaagc----g-t-gg---ggagcaaacgaga---ttagat
a-ccct-ggtagt-ccacgcc--gt-aaacgatg-tcga-cttgga--------------
---------------ggttgtg-ccc--ttg----aggcgtggcttcc--ggagctaac-
gcg--ttaag-tcgacc--gcc-t-ggggagtac-ggccgc-aa---ggtt-aaaa---c
t-c-aaatg--aatt----gac--gggggcccg-ca-caa----gcgg-tgg-agcatgt
-gg---tttaattc-gatgcaa-cgcgaagaa--ccttacc-tactctt----gacat-c
cagagaac--tttccagagat-g-gattggtg----ccttc-gggaa--ctctgag--ac
aggtgct-gcat--ggctgtcgt----cagctcgtg-ttgtgaaa-tgttgggt--taag
tcccg-caacg-agcgcaaccc--ttatcc-tttgttgccag-cgg-tcag----gccgg
ga-------a-ctca------------------aagg-agact-gccagt-ga--taaac
t-gg-aggaaggt-gggga--tg-acgt-caagtcatcatggcc-ctta----cgagtag
ggc-taca---cac---gtgctac--aat-ggcg--cat----------ac-aaagagaa
gcg-ac----ctcgcg-agagc----aagc-ggacctcataa------agtgc---gtcg
tagtcc----ggatt-ggagtctg-----caactcg-a---c-tccat--gaagtc--gg
aatcgc-tag-taa-tcgt--agatca----gaa-tgctac--ggt-gaatacg-ttccc
---gggcct----tgtaca-ca-ccgc-ccgtca-c--accat-ggga--g--tgggttg
c-----aaa-ag--------aag--t----------------------------------
------------------------------------------------------------
-------------------------------------------------------
>163
------------------------------------------------------------
------------------------------------------------------------
--------------------------------ctttgccggc-gagcggcg----ga-cg
ggtg-agtaatg-tctggg-aaact-gccc------------gatggagggggat-aact
actggaaacggtagc-----taa-taccgca----taacgt-cgc-----------aaga
-cc-aaag-agggggacc-ttcg----ggcctctt----gcca--tc-gga-tgtgccc-
-aga-tg-ggattag---cta--gtaggtg---gggtaa-cggc-tca--cctaggcg-a
cgatccct-agc-tggtc--t--ga-gaggat-----gacca-gcca-cac--tggaact
g------agacacggtcc--agactcc-t----acggg-aggcag-ca-gtggggaatat
tg-----cacaat----gggcgcaag-cctgatgcag--------ccatgcc-gcgtgta
tg-aagaaggcc-ttcggg--ttgta---aagtactttcag---cggggaggaa-ggc-g
tta-aggttaat-aa-cctcat----caattga-cgttacccgc---agaagaagca-cc
ggctaa--ctccgtg-ccagcag-ccg-cggtaatac--gga-gggtg-c----aagcgt
ta-a-tc--ggaa-tt--act--gggc-ct-aaagcg-c-acgcagg--cggtctgt-c-
aag-tcgga-tg-tgaaa--t-cccc-gggctcaa----cctggg-aac-tgcat-tc-g
-aaactgg-----------c-a-ggct-tga--g-tc-tcgtaga-ggggggta------
------------------------------------------------------------
------------------------------------------------------------
------------------------------------------------------------
-------------gaa-tt-cca-ggt-gtag-cggtg-aaat---gcgtaga---ga-t
ctgg-a-ggaata-ccgg-t-ggcg-aa-gg--cgg-ccccctgg-acgaaga-ctgacg
-ctca-gg--t--gc----gaaagc----g-t-gg---ggagcaaacagga---ttagat
a-ccct-ggtagt-ccacgcc--gt-aaacgatg-tcta-tttgga--------------
---------------ggttgtg-ccc--ttg----aggcgtggcttcc--ggagctaac-
gcg--ttaaa-tagggc--gcc-t-ggggagtac-ggccgc-aa---ggtt-aaaa---c
t-c-aaatg--aatt----gac--gggggcccg-ca-caa----gcgg-tgg-agcatgt
-gg---tttaattc-gatgcaa-cgcgaagaa--ccttacc-tactctt----gacat-c
cagagaac--ttagcagagat-g-ctttggtg----ccttc-gggaa--ctctgag--ac
aggtgct-gcat--ggctgtcgt----cagctcgtg-ttgtgaaa-tgttgggt--taag
tcccg-caacg-agcgcaaccc--ttatcc-tttgttgccag-cgg-tccg----gccgg
ga-------a-ctca------------------aagg-agact-gccagt-ga--taaac
t-gg-aggaaggt-gggga--tg-acgt-caagtcatcatggcc-ctta----cgagtag
ggc-taca---cac---gtgctac--aat-ggcg--tat----------ac-aaagagaa
gcg-ac----ctcgcg-agagc----aagc-ggacctcataa------agtac---gtcg
tagtcc----ggatt-ggagtctg-----caactcg-a---c-tccat--gaagtc--gg
aatcgc-tag-taa-tcgt--ggatca----gaa-tgc-ac--ggt-gaatacg-ttccc
---gggcct----tgtaca-ca-ccgc-ccgtca-c--accat-ggga--g--tgggttg
c-----aaa-tg--------aag--tag-gta-gcttaa----------ccttc--ggg-
agggcgc-t------accactatg-----tg-attcatga--------------------
[truncated: 285,537 more chars]
