# Supplementary material for: Learning, visualizing and exploring 16S rRNA structure using an attention-based deep neural network
Source: PLoS Comput Biol. 2021 Sep 22;17(9):e1009345. doi: 10.1371/journal.pcbi.1009345 (PMC8496832; doi:10.1371/journal.pcbi.1009345)
Supplement: S20 Appendix — (ZIP) [file pcbi.1009345.s020.zip › supp20_Pesudomonas_test_mean_attention_after_alignment.csv]

aligned_position	mean_att
1	1.5200731504515686e-10
2	1.1038083164580827e-10
3	1.0684121822551413e-10
4	7.722199947651262e-11
5	6.079992979667783e-11
6	7.018495140807065e-11
7	7.788676892981611e-11
8	4.556397985335262e-11
9	3.0937454652257274e-11
10	2.412972738519241e-10
11	1.6833641110365955e-10
12	7.263286666792195e-11
13	8.356269924380446e-11
14	7.451922294918364e-10
15	9.127684311464167e-10
16	5.286104362816479e-07
17	2.4300520864136576e-07
18	2.109668228532462e-07
19	2.0594934313112585e-07
20	2.1369793393332317e-07
21	1.3962254240877483e-07
22	1.7646112164089014e-07
23	8.136407973139722e-10
24	2.665872778844729e-07
25	2.2825032396358132e-10
26	1.8095127986386905e-07
27	2.3589580002455824e-07
28	1.1660846357977104e-07
29	1.5187232823985654e-07
30	2.4914760351183106e-07
31	5.817823011393328e-11
32	3.6348512248648964e-11
33	7.613938312700333e-11
34	4.0874048496915435e-11
35	4.9364204227565686e-11
36	9.408459144813638e-09
37	8.984462952456178e-09
38	2.878281954886885e-09
39	1.3126029115169752e-11
40	1.1434843513745022e-07
41	1.1220451922082784e-07
42	2.2576267567617096e-07
43	1.5651256992928267e-07
44	1.2090301868878598e-07
45	1.124930223615621e-07
46	1.3607270458863502e-09
47	1.5282868095228503e-09
48	4.643270116485921e-09
49	1.1984663939175244e-07
50	1.776948150362455e-07
51	1.4409910967974383e-07
52	1.2757935516160073e-07
53	4.717956998748242e-09
54	1.2797596942579367e-07
55	2.3760227455488038e-07
56	1.9286245862709055e-09
57	2.75886082804324e-07
58	2.61758476705345e-12
59	3.0789020259562257e-12
60	2.7554392008040536e-12
61	3.380119713537009e-12
62	1.0150789017927645e-09
63	3.0945620061119875e-07
64	2.1054322943454817e-07
65	2.771610496665744e-10
66	4.7172219632288633e-07
67	2.0120947232057895e-07
68	5.954470748701816e-08
69	1.3700463045284432e-08
70	8.1103559043275e-09
71	1.1508253950172224e-09
72	5.5239503108027805e-09
73	3.747008604420421e-11
74	2.9018787746231627e-11
75	2.7289597733764815e-10
76	3.5584756206112006e-10
77	2.9011605166770457e-09
78	2.7497612293920327e-07
79	2.685976504016415e-07
80	2.800671727419301e-07
81	5.261075131102189e-10
82	7.691448678683056e-08
83	2.939095720544708e-07
84	4.755941590000667e-07
85	2.3586819361053139e-07
86	1.5366343715668755e-10
87	1.8615799886845905e-07
88	3.8099933624979267e-07
89	1.9119195023474942e-07
90	1.094686033696974e-10
91	1.2162570494264806e-07
92	1.0457367427645397e-09
93	3.721758862142977e-07
94	1.1947045213067199e-09
95	8.580235203942553e-09
96	1.0749404578409897e-09
97	2.8827703384079447e-09
98	5.998825145309279e-10
99	1.5376497766938032e-09
100	2.8441398595734815e-09
101	8.784336992633854e-10
102	1.3069679613074507e-09
103	6.446896439662751e-10
104	2.2574443003611146e-08
105	1.347510254415566e-08
106	1.5455844051849307e-09
107	2.8990423345953977e-08
108	5.9635605809314e-09
109	7.714870280171392e-08
110	6.414980454215352e-09
111	4.292646193686373e-10
112	3.47045865434681e-10
113	5.936559956972517e-10
114	3.101740683158816e-10
115	7.75351207327937e-10
116	4.112376784575622e-10
117	2.3295031509749267e-09
118	4.6003816255946e-10
119	4.907355209401882e-10
120	6.540955045571363e-10
121	1.8028431465275824e-07
122	3.4621332338211833e-07
123	4.398146156297698e-07
124	7.575108532972619e-10
125	2.8683381899344485e-09
126	4.5166163321068934e-10
127	3.8569168736475277e-10
128	5.423822627254096e-10
129	7.236933293527062e-11
130	1.4659790916207843e-10
131	4.4144001992567574e-11
132	1.8769628241944176e-11
133	7.519748446336368e-09
134	4.6139997352597466e-08
135	1.9656998508810576e-07
136	2.743218388206874e-10
137	1.4812974675069314e-10
138	1.384056824331587e-10
139	2.608247078634512e-10
140	1.3178732726952652e-10
141	3.7313862177494734e-11
142	8.328044420280269e-10
143	1.1244588513349522e-09
144	3.8135984006558604e-11
145	2.294061474863739e-09
146	1.0393488646762407e-10
147	7.558422922096449e-10
148	8.122145100277494e-10
149	4.687688273033756e-10
150	2.2615120074910147e-07
151	1.7829399432102257e-10
152	2.61943367172035e-07
153	4.136708683163096e-09
154	8.148488237099748e-10
155	3.394717396076885e-10
156	3.054128677317634e-11
157	7.893553497114801e-10
158	3.384417854091964e-09
159	1.1206971088581463e-08
160	9.603519244484487e-07
161	2.739435332845371e-07
162	2.2182927282928456e-07
163	6.478624456701805e-10
164	1.7303772010028992e-10
165	1.166824858955806e-10
166	4.757416317100733e-10
167	1.4745549468661463e-10
168	6.245626701158716e-10
169	1.5165466176168504e-07
170	7.166737299784811e-09
171	5.631415175820766e-09
172	2.456555522571341e-07
173	2.456354728881543e-08
174	9.125622429892991e-09
175	6.667319118838148e-10
176	4.07837485287222e-07
177	1.4143516102734328e-07
178	8.044931421316127e-10
179	3.9990883433891886e-10
180	2.999875813678145e-10
181	5.705845081197004e-10
182	2.9671996400531664e-10
183	3.3969365434450847e-10
184	4.4781072146434293e-10
185	3.949845358349438e-10
186	2.0580753012175692e-10
187	2.060168357104908e-10
188	1.2580175258190445e-10
189	1.1343316500852863e-10
190	2.5955868192390536e-10
191	2.636855842918315e-10
192	4.4227754978440033e-10
193	1.6882548602800951e-09
194	8.112621088446208e-10
195	3.318198033801829e-10
196	3.2155593444707573e-10
197	2.1476310112175632e-09
198	1.6475924024479869e-07
199	3.0678516309967373e-10
200	6.769929050593999e-10
201	2.2728551739094524e-10
202	8.678178474616563e-11
203	2.1251751656311798e-10
204	4.50633468169255e-10
205	8.32293546873647e-11
206	1.1145648288522291e-10
207	9.247465314507556e-11
208	6.596498436186518e-11
209	2.0960300162187196e-11
210	1.3942026244979793e-11
211	1.289571624088889e-11
212	9.246393977277608e-11
213	1.2926044473811128e-10
214	6.970020120984411e-07
215	3.063772145008661e-07
216	6.665941244963393e-08
217	3.6632421079689234e-07
218	2.0093793050073994e-07
219	1.8736863240051392e-07
220	2.2585602233621785e-07
221	2.5226485923522283e-10
222	2.0140200115112813e-06
223	1.9833697731793824e-08
224	1.0066515389702423e-10
225	1.4530904964250122e-08
226	2.2797148538194813e-07
227	2.50182349160473e-10
228	1.9391913024004462e-10
229	5.296622561647531e-11
230	3.162625841884916e-10
231	2.1987805518429893e-09
232	1.819837818068433e-08
233	2.927580263478164e-08
234	3.054145418267997e-07
235	3.1897711579452375e-09
236	2.476243216638328e-09
237	6.705274617526139e-10
238	4.286149535759529e-09
239	1.879614422276511e-09
240	2.755674522407527e-08
241	2.628761034434668e-09
242	4.334051263162111e-09
243	3.9165081317007483e-08
244	8.593689550860173e-08
245	7.684794029269838e-08
246	1.2452128590617011e-11
247	1.4231583978512542e-10
248	2.0695110984380496e-10
249	3.816933838232789e-07
250	8.52167322246737e-07
251	4.19384427695078e-09
252	3.451087939349567e-07
253	2.0162442397876717e-07
254	2.2518615805359403e-07
255	2.113154394697906e-10
256	2.1594794673273626e-10
257	1.901572233009574e-11
258	1.621998147372148e-11
259	1.123256930978993e-11
260	1.3226244002911882e-11
261	9.303818220042795e-12
262	1.8400193786927798e-11
263	1.7953778072076015e-10
264	1.428949955560856e-11
265	9.830671477608931e-12
266	2.025363182489488e-11
267	2.0249288707059386e-11
268	4.1118472735001126e-10
269	7.32554334652897e-12
270	1.9715993543660956e-11
271	5.6962750482889456e-11
272	6.925373579516357e-10
273	9.481690154883782e-08
274	3.4019537016742795e-07
275	3.006575045594551e-07
276	3.18417932102637e-07
277	3.095342760981707e-07
278	1.263088610152076e-07
279	1.2562168672238916e-10
280	1.8275485893989278e-09
281	5.050161357261261e-10
282	4.867895561900917e-10
283	3.2692166807479957e-10
284	9.751639212282965e-10
285	2.5673588969051966e-10
286	4.6306580008390216e-10
287	9.697041701083683e-09
288	1.1005877307551975e-09
289	1.0878489310109118e-09
290	1.1119494225480012e-09
291	1.4626133492021202e-09
292	1.0740977780401677e-09
293	8.196027505606566e-10
294	2.151808085963413e-09
295	1.681985502138221e-09
296	6.793602050469738e-07
297	2.959380445022798e-07
298	2.966783581875527e-10
299	1.1410728159670962e-06
300	4.0471151288558153e-07
301	1.6337568922369788e-07
302	1.9582009127195513e-09
303	9.546269970595697e-10
304	9.803945188826472e-10
305	7.976998445544838e-10
306	5.479413617925035e-06
307	2.5146635582505093e-07
308	1.6682497115855373e-06
309	3.251848039987913e-06
310	2.1989402828949037e-09
311	1.5400573141685053e-10
312	5.793296389763309e-10
313	2.161526337190509e-09
314	3.5274597612723715e-07
315	3.092072498325328e-09
316	6.6709506311092485e-09
317	5.297567799932934e-11
318	1.6965668459270167e-10
319	4.882828893184886e-07
320	4.392474173719318e-07
321	4.2472242456852196e-07
322	1.4695019513091566e-09
323	2.0651643980341423e-11
324	7.464131273844246e-12
325	5.243064992436982e-12
326	4.997295723821763e-11
327	1.992512746765828e-11
328	1.7463504405406805e-11
329	2.125736972068219e-11
330	4.059209737713426e-11
331	2.1844048885315118e-10
332	1.3178935440615503e-10
333	5.2854070699935575e-11
334	5.496295109051367e-11
335	1.1915073820213779e-10
336	8.730735499641793e-11
337	4.1013874649439354e-11
338	6.206531684485618e-11
339	6.215380628472142e-11
340	7.933308463940315e-11
341	5.660111312243971e-07
342	1.2935609558296563e-10
343	9.589549845144528e-11
344	2.7082960934590006e-10
345	2.653115938410586e-08
346	6.998447386901924e-08
347	5.364739398711025e-08
348	2.3738062048241466e-10
349	1.7065371189002553e-10
350	5.813073428780034e-10
351	2.784496465335069e-09
352	7.661646575027489e-07
353	2.0077354332315353e-07
354	3.6231595818488864e-07
355	9.862668873191732e-09
356	4.17576975804424e-07
357	2.154973402711619e-09
358	7.170335040937424e-10
359	6.284733373419607e-08
360	3.2817096739089773e-07
361	5.702400038626461e-10
362	1.0010526975400831e-06
363	1.9267559872512245e-10
364	9.644607570246278e-08
365	1.7537159812285497e-07
366	5.522057097298979e-10
367	2.1241085744134057e-08
368	1.0657529958534856e-08
369	5.071204016314046e-07
370	2.2374733998349104e-11
371	2.762905422655842e-11
372	6.826581130446678e-11
373	1.20106167401946e-10
374	2.8477057915285455e-08
375	1.0525668105550599e-10
376	1.1461982511577424e-10
377	4.072983399662978e-10
378	2.297755927511607e-07
379	1.0550638303635364e-07
380	1.1169724752668659e-07
381	4.221450565395315e-11
382	3.495559612865219e-07
383	3.216276050203684e-07
384	4.679340269139625e-09
385	1.8707273440892404e-07
386	1.6575099924590077e-07
387	2.5763195595318964e-07
388	7.90110878684198e-11
389	3.4418038092767616e-10
390	4.011237892729635e-10
391	1.3333449751218821e-06
392	5.0689212179289664e-08
393	6.14025907862685e-07
394	9.105384173907821e-07
395	8.047209061577395e-11
396	1.0364895272595422e-10
397	5.210811367829256e-10
398	3.833381833064472e-09
399	3.478619667575225e-09
400	1.4879866407185346e-09
401	4.4990400499405e-10
402	6.660941915684174e-10
403	5.494507795523562e-09
404	8.551153883957364e-09
405	8.562043566780068e-06
406	6.642005945575525e-06
407	5.816872317154775e-10
408	9.958445528214615e-07
409	1.2991496976672245e-06
410	9.599831520084538e-07
411	1.9848572434570516e-06
412	2.4712498920562924e-06
413	1.740721867302936e-10
414	2.771126879868936e-06
415	6.033599438333822e-07
416	7.269547264807925e-10
417	3.816090375536277e-11
418	8.532638424017137e-11
419	1.0678094112119785e-07
420	6.861973282866579e-07
421	1.5336698575219627e-06
422	7.29236635037716e-07
423	6.326920360544555e-08
424	6.612521566132107e-07
425	5.463743573796888e-07
426	1.0748108252637475e-06
427	1.2603079838891253e-06
428	9.943818891312459e-07
429	3.088025740998332e-09
430	5.1919769004027234e-05
431	4.767912377986153e-06
432	3.9209752007187793e-05
433	8.961860651719501e-07
434	1.4817933142450914e-05
435	1.548873378010858e-06
436	4.031363592929199e-05
437	4.282673897159074e-08
438	1.1473564449227261e-08
439	3.4328088452807773e-07
440	6.719686521682441e-07
441	9.471666795108631e-06
442	1.109161414292368e-08
443	2.8829654784744224e-06
444	1.8378925599471752e-05
445	1.4183807517853717e-10
446	5.524201077903609e-11
447	8.229120242374068e-11
448	1.0765277028356253e-09
449	2.787814304335806e-09
450	3.348539608208846e-08
451	9.446512194699607e-09
452	1.1084181781234463e-06
453	1.979792932843805e-06
454	1.2794188192548758e-10
455	6.405359595104687e-07
456	1.1589801021997556e-06
457	1.51585172052326e-11
458	8.924286422829688e-09
459	4.7182331208166705e-07
460	7.184925744932574e-11
461	1.3149982530437844e-06
462	1.0582661171279601e-10
463	4.0629595057697106e-07
464	1.0063349930429568e-06
465	4.7614330028774364e-07
466	1.5754680473377403e-11
467	1.707428951778577e-06
468	1.8090057616214805e-09
469	5.470726026146948e-07
470	5.905570413255872e-07
471	7.805540863519089e-11
472	7.150689825511024e-11
473	1.8691791524480597e-09
474	2.1955811152356506e-09
475	5.2203790257930026e-09
476	4.431594148685785e-07
477	2.177477768733781e-06
478	5.887818993854582e-07
479	6.235494958841513e-11
480	1.1655005127351046e-06
481	2.724017168694271e-10
482	1.7416521594991546e-07
483	4.044924503471876e-07
484	1.876164754386233e-08
485	2.663796931939995e-07
486	3.3189278930733547e-07
487	2.1494417685622836e-07
488	3.9434047586618776e-10
489	2.7091769761532857e-07
490	2.9365157332428283e-07
491	7.636382504250903e-07
492	4.375715733184644e-07
493	5.683009212725845e-07
494	1.9217104983095457e-07
495	3.9624304984286666e-07
496	2.500773847823407e-07
497	9.290004269125936e-10
498	8.147964170781861e-11
499	1.54263709182984e-11
500	1.865370229896281e-11
501	3.2991576977339813e-11
502	4.798543784545473e-11
503	5.0643097558670836e-11
504	1.705785914012978e-11
505	6.795041840126284e-12
506	9.88821722915288e-12
507	2.4954557934525846e-11
508	2.0102666123703715e-11
509	4.578148119801852e-09
510	3.5616052448583976e-07
511	3.634913069480227e-07
512	1.0103407276073613e-09
513	1.1421958579696267e-09
514	1.0897230904753209e-10
515	3.2964859973380497e-10
516	1.0742166596020918e-10
517	1.991138742214236e-10
518	1.1210875216022965e-10
519	1.6563172958289398e-09
520	1.196593852948369e-10
521	1.4374745278320854e-10
522	1.190724411694149e-10
523	5.611168523286966e-11
524	4.357306597701593e-11
525	9.688260352699477e-11
526	6.581953208419194e-11
527	4.7327349882246324e-11
528	5.928530346382639e-11
529	1.829790966737829e-10
530	9.494821959478253e-11
531	2.700518815104528e-10
532	3.28653577182057e-10
533	1.9474493203860289e-10
534	3.059376572806485e-10
535	1.5169130623873281e-09
536	7.985782880908829e-10
537	1.969273467357427e-09
538	1.0120655462146294e-09
539	1.1899599393618395e-09
540	3.8413504492328844e-08
541	1.8057276353916302e-08
542	2.2120919508102134e-08
543	3.5610443749805455e-07
544	3.789530777463139e-07
545	8.918659401290955e-07
546	6.097060932694424e-11
547	4.52740037803205e-11
548	4.32749156770489e-11
549	3.1022485815506934e-08
550	4.659707585931719e-07
551	2.694019199394273e-08
552	3.624042584325812e-07
553	4.843703914515085e-07
554	9.457249507774566e-07
555	4.406489362751751e-08
556	3.1034094164425837e-06
557	4.793980760583293e-07
558	5.359574650795735e-07
559	4.774804349130824e-07
560	1.007427797952639e-09
561	2.58944488932388e-09
562	8.479967697226818e-10
563	1.0352573766986891e-07
564	1.4276071926960577e-06
565	1.0357603208096506e-06
566	2.1986287300572205e-10
567	8.382603369608767e-11
568	2.0406600181830363e-10
569	3.4159669901313685e-10
570	2.7788271105268597e-10
571	1.1329652435642092e-11
572	1.0097599693834036e-11
573	1.6296024100632e-10
574	1.6414219152883592e-10
575	1.3122999590825944e-09
576	2.9819236693319028e-09
577	1.1487837855587e-09
578	7.295285167746626e-10
579	1.3534573573937098e-09
580	3.965269280381638e-07
581	2.2121157029402618e-09
582	2.1527904359257594e-09
583	2.115173470547463e-11
584	5.768277881489827e-11
585	1.6831339310158934e-11
586	3.8555021307252755e-07
587	5.358101874271515e-07
588	3.3935961256800925e-08
589	4.4430917402999805e-07
590	4.071242678488398e-07
591	1.8525278715337319e-10
592	3.9523224846805265e-07
593	2.2851551627340648e-07
594	1.7728657943225814e-07
595	3.402689525136956e-07
596	3.347628730579687e-07
597	6.510229293096835e-11
598	1.3494546883447941e-07
599	3.889626928846056e-07
600	1.4609324693037324e-10
601	1.200936290872085e-07
602	4.196394839672357e-07
603	6.28673421599573e-07
604	3.282965395540696e-07
605	7.64859872746517e-07
606	1.728567171005866e-08
607	2.0580676824753307e-08
608	2.5157745168137486e-12
609	1.677140887419493e-10
610	7.437635993656393e-08
611	4.87262163342571e-07
612	1.111635135091064e-08
613	3.243775334278685e-07
614	9.061813836749842e-09
615	1.765493173578983e-08
616	4.935714466159793e-06
617	7.926479431332822e-07
618	5.890673180943054e-07
619	6.106671025377773e-07
620	9.004229204880581e-07
621	6.076493141713323e-09
622	9.978375919003799e-09
623	1.0018082435158084e-06
624	5.125073292431263e-07
625	4.6663947524138057e-07
626	5.463457809251428e-07
627	2.663322341901391e-08
628	3.4214716527767755e-08
629	4.96816866264796e-08
630	2.070268680710408e-07
631	2.8524694997746923e-07
632	2.399629780051439e-07
633	4.84402029949096e-07
634	1.2827782070480308e-07
635	3.7789989998138114e-11
636	3.625447347001743e-09
637	4.869113246901369e-07
638	7.634747925592668e-07
639	2.0888944719682454e-07
640	5.377856480958671e-09
641	1.1125743090584182e-11
642	3.409678634674102e-10
643	2.5821690257521178e-11
644	2.6389466771654154e-08
645	1.4477452506663928e-07
646	6.386859983990331e-07
647	4.7068991792301197e-07
648	3.894662610901573e-07
649	2.7920175820542204e-07
650	2.9093210578521583e-07
651	9.208763074439815e-07
652	3.492121597456558e-07
653	2.2450441072945398e-09
654	6.43201865998225e-10
655	9.816869519339843e-09
656	8.692699102080767e-10
657	2.4843266222918475e-09
658	1.6451596014526676e-10
659	7.93345875268535e-10
660	3.734685751318344e-09
661	3.1152136064027203e-09
662	4.329678192609609e-07
663	3.07455335513969e-10
664	3.699290763537295e-10
665	1.9600955779099293e-11
666	7.11687153862867e-08
667	1.961135776574761e-07
668	2.1032445626393124e-11
669	3.7063513550511752e-09
670	4.4264011531113806e-07
671	6.640890306996061e-07
672	1.0835841798841074e-06
673	1.2145454584166115e-08
674	3.4668329876331736e-09
675	1.6190524968715517e-06
676	1.6420246091023327e-06
677	5.328954060322233e-06
678	3.7117782296871215e-07
679	9.826854729761186e-07
680	1.9437139912544035e-06
681	1.71707024328659e-06
682	2.4327058889830444e-08
683	3.211183361943905e-07
684	1.2697357703450315e-08
685	5.9501925373778624e-08
686	6.499209759277322e-08
687	2.154944021097764e-08
688	1.3746077624886264e-07
689	1.363453986964525e-07
690	8.321481972962683e-08
691	2.0199554883277436e-08
692	7.248335690760751e-08
693	8.149223748717745e-07
694	3.71631653779179e-09
695	5.9088757333710075e-06
696	1.437838853560215e-06
697	2.2589361927328475e-06
698	2.8817811248841523e-06
699	1.4391824671682636e-08
700	2.752044030571329e-09
701	5.86019383309049e-09
702	2.251036550064362e-08
703	4.220525531282142e-06
704	8.787304523616704e-10
705	4.335640478914944e-06
706	2.424368321433887e-06
707	1.8227789345504437e-08
708	4.85256065049112e-06
709	4.0110314770794225e-08
710	6.351845436180126e-11
711	2.2597330915904872e-11
712	3.425153941984221e-10
713	1.1209777111036005e-08
714	4.033155137023227e-06
715	2.7503367179457855e-07
716	1.517617577653547e-05
717	2.970700988972873e-05
718	2.8618348260963345e-07
719	0.00014613532577655998
720	7.959385668738157e-05
721	6.593596488895274e-08
722	5.066208474136529e-08
723	1.0506824810745609e-07
724	8.057513466973577e-08
725	3.096706199479198e-08
726	0.00011644641010968181
727	0.0013438783624397904
728	4.719024463072458e-09
729	0.0014517403899500822
730	9.761055873944415e-10
731	0.00047747153107399867
732	2.1270092734734393e-09
733	0.0033615787199891274
734	1.3977576478466954e-06
735	3.5812859516395176e-09
736	4.201272726537094e-10
737	1.0521137649241709e-10
738	1.2918136252581065e-10
739	1.525019065277721e-11
740	5.729042249006416e-10
741	0.09631075760231776
742	1.0223244512531938e-05
743	8.044951446667439e-06
744	1.283952997637396e-05
745	9.156524108121409e-08
746	0.04144934353652456
747	0.0012938707756664208
748	1.1397785985685792e-07
749	1.0496421796347977e-08
750	2.8315241993483187e-08
751	5.325266449611209e-07
752	0.003516261914991957
753	1.679033968356321e-06
754	0.003414871408951894
755	0.0001678155405453698
756	3.6531940288912804e-09
757	0.00014680576654294835
758	2.14214534797738e-08
759	5.290018277394535e-09
760	1.5941563064945452e-09
761	4.617998348987457e-09
762	3.231910822296139e-05
763	3.0896505743730325e-05
764	0.00011761038423738992
765	3.1015080421443146e-05
766	2.3508334136925693e-07
767	1.1635140094896224e-05
768	2.176696426420126e-07
769	2.737619177102769e-09
770	4.049954458817204e-09
771	1.692307812233602e-07
772	3.4271516177372185e-05
773	4.537207392466948e-07
774	2.6351491394398275e-05
775	7.70590426640198e-05
776	1.1689511576372835e-07
777	4.5258347987487316e-05
778	3.7804492490641e-07
779	1.4816975803909328e-07
780	1.8592366000159033e-07
781	1.0199962032077436e-06
782	4.0767987597613496e-05
783	4.935797546680846e-05
784	8.838170515550824e-05
785	2.2971585233570302e-05
786	8.622520423658935e-06
787	5.1883829609850935e-08
788	1.688459949185804e-08
789	1.1705352134325009e-05
790	3.1446248670386205e-06
791	5.598314303828558e-06
792	4.8199200134967356e-06
793	8.766733729556959e-06
794	4.593918164642337e-09
795	1.5669835016278479e-06
796	7.021094167287559e-07
797	3.1235777094692654e-07
798	2.9491087816433465e-10
799	2.1641863752645385e-07
800	3.322039535779226e-07
801	4.49768092651885e-07
802	5.0431518472020396e-08
803	3.1558502133976014e-07
804	5.416904430276388e-07
805	2.735706040980207e-07
806	3.964531271284293e-07
807	2.4655928600379542e-09
808	2.562736517861709e-10
809	1.8547780678282e-10
810	2.148696339435362e-10
811	4.1859228326629145e-07
812	2.747020065730546e-07
813	4.513469262200633e-11
814	2.6342854954760744e-07
815	5.865283444735793e-10
816	3.74403523022277e-07
817	4.113158505888828e-07
818	6.269539368187292e-08
819	2.1610779371059392e-08
820	1.5754072714529485e-08
821	1.0254467927269684e-08
822	1.0435808679581331e-08
823	3.7565954926224836e-07
824	7.704868963079431e-07
825	2.2684934822480102e-08
826	4.4401325939965195e-10
827	7.57831032064048e-09
828	3.9656754066201944e-07
829	3.2435581631035593e-07
830	1.0697631449208736e-09
831	1.6250102813317717e-10
832	1.010194920802776e-06
833	6.298361272303675e-11
834	2.8405681019312626e-10
835	4.351908342064274e-07
836	9.611816573448153e-07
837	6.25769045694203e-09
838	5.756346828182505e-07
839	1.0114672154925932e-09
840	4.50305723091714e-07
841	6.413504102570076e-07
842	4.123627243590069e-10
843	2.7635512343035236e-07
844	1.6475123437828974e-06
845	5.488375960987637e-10
846	5.212203792753451e-10
847	1.400934431766465e-09
848	8.239628393212803e-10
849	3.8558593927472956e-10
850	2.647711278982837e-10
851	4.946745504349266e-10
852	1.2995184163116369e-09
853	2.4255520557522963e-09
854	5.761233357795292e-10
855	2.203029795782126e-06
856	4.594095554024698e-09
857	2.917421299873179e-11
858	1.499308864698567e-08
859	4.791156825028708e-07
860	3.152569182215562e-08
861	5.499747886984215e-08
862	2.7506185504825525e-09
863	1.5610851502326335e-06
864	3.993729904766401e-09
865	8.195883924548226e-07
866	1.8342694966874287e-06
867	6.281993872585209e-07
868	6.383713973311473e-07
869	4.7636901706196e-11
870	4.452391844567325e-11
871	6.094479692150986e-11
872	2.5698258833709135e-10
873	3.9829026862814123e-07
874	3.419258180794041e-09
875	3.749015746453764e-07
876	1.97664794979763e-07
877	1.1893742465797974e-06
878	1.088169530580213e-09
879	1.8717841042205562e-08
880	1.138924786642307e-06
881	2.4934467222161785e-07
882	2.9292504410131868e-08
883	7.811079588926444e-11
884	3.8186601518607844e-10
885	3.0377945837810934e-07
886	5.309031673464998e-07
887	1.6082816257869549e-06
888	5.2688945679275864e-08
889	3.924517060060655e-07
890	9.009311213026003e-09
891	1.0716167735687634e-06
892	2.58469968554355e-07
893	3.144576433556559e-07
894	1.7449336350442277e-08
895	4.895077829745775e-07
896	4.79147704892676e-09
897	2.3069935880108916e-07
898	4.972323264392992e-07
899	3.753167521680832e-09
900	8.27372510800567e-07
901	1.5049093325378176e-10
902	1.0769527387524517e-09
903	3.156050069502656e-08
904	2.023694866957081e-09
905	3.893159308583043e-07
906	1.579612726733357e-06
907	1.8252255656657255e-06
908	8.94552418545198e-09
909	3.191961343554326e-07
910	8.241733988089597e-10
911	7.49238011837765e-09
912	9.712585074936168e-07
913	2.9055866565051794e-08
914	1.9555989251439344e-06
915	1.6774079744629178e-07
916	3.5953376124129605e-07
917	3.397455553116926e-10
918	8.660210550549188e-10
919	2.8916598266197767e-10
920	1.1297993745481543e-07
921	5.637734279609843e-07
922	1.256324945759742e-07
923	4.0534845745779534e-07
924	1.4919859499123394e-09
925	5.810284866247421e-07
926	3.778870987211076e-07
927	9.463715115020359e-11
928	3.542204304684451e-07
929	4.7214011905856693e-07
930	3.8587975765238743e-11
931	5.058471512812816e-10
932	3.440823883880915e-07
933	2.94956822845984e-06
934	6.155531299513182e-07
935	1.1822272580131936e-09
936	2.8184865418926955e-07
937	1.84570437738307e-10
938	2.3544030023433776e-09
939	2.067884120492999e-07
940	1.331556552414639e-09
941	3.3473889225614726e-07
942	1.3514765045636737e-08
943	1.7615193929914847e-07
944	3.5211188629368523e-07
945	1.3877000090584078e-09
946	5.956142353306378e-07
947	2.842087980018386e-07
948	4.5291738694597614e-07
949	7.969882807270157e-08
950	2.557797259181196e-07
951	2.683556839646957e-07
952	3.971779842457089e-11
953	3.0323981022564936e-08
954	2.2983529307192143e-08
955	1.5672275190033415e-08
956	2.8823487610131026e-08
957	1.8471030040692336e-07
958	3.0455809512052824e-09
959	1.76600333085984e-07
960	5.712933677946736e-10
961	2.3631131004138708e-07
962	2.539846901927254e-07
963	3.557990196576723e-07
964	7.434416380068053e-08
965	4.550736175416136e-08
966	3.3383472297270197e-08
967	8.929858979326235e-08
968	4.660633709029165e-09
969	1.2414641647384892e-07
970	8.647181495590081e-11
971	2.3761142360443638e-07
972	2.011422683887133e-07
973	1.4116922183063163e-07
974	2.017336751429079e-10
975	5.6530824533418445e-08
976	3.8028727895563096e-08
977	4.150203848932282e-08
978	3.0933229789034235e-09
979	2.820894284174274e-09
980	2.9121737617455278e-08
981	2.0835794552047033e-07
982	9.398166834715375e-08
983	1.9766120840931992e-08
984	2.327351401536401e-07
985	1.75061836922155e-09
986	4.665221307304283e-10
987	2.611904642148942e-11
988	4.350323610590543e-09
989	7.71783585238496e-09
990	2.852364353301931e-09
991	3.0663612135764215e-07
992	7.08125370494156e-08
993	5.439995755266697e-07
994	3.768352511384394e-07
995	7.872307187067371e-07
996	3.748800540737072e-07
997	5.704644306377558e-07
998	2.2411878357870056e-07
999	5.517394788684871e-07
1000	7.054453910811634e-07
1001	1.9291334536696727e-06
1002	7.888986879106692e-08
1003	2.3244618489212456e-07
1004	1.8952920039762114e-06
1005	6.525259102652138e-07
1006	9.148909720196371e-09
1007	6.075780547957145e-09
1008	4.329586850755594e-09
1009	1.3225675928315649e-06
1010	1.8101161805976707e-07
1011	3.9179723643584835e-06
1012	2.899185078749896e-10
1013	5.341169216113787e-08
1014	7.109625754297826e-08
1015	8.100121000177229e-08
1016	2.5633742687782118e-08
1017	5.301449369749201e-07
1018	3.3342511768042904e-07
1019	6.318410219146722e-07
1020	5.155526062439093e-07
1021	1.0159488115392424e-10
1022	1.1993532170180065e-07
1023	4.91928745805508e-09
1024	5.603783775011895e-10
1025	8.962422497893195e-10
1026	9.81601976969851e-07
1027	8.130596795240194e-07
1028	5.160551298342963e-07
1029	1.0291560694222885e-10
1030	3.7882185393853686e-07
1031	4.3564088255088717e-07
1032	1.0992823446872365e-06
1033	1.060210084021814e-06
1034	4.091480538270891e-07
1035	7.405238655704454e-10
1036	7.989924447845101e-07
1037	3.979601312324756e-07
1038	2.48064079461983e-07
1039	6.897059252384618e-09
1040	2.8010256224630565e-10
1041	1.0159492892150311e-10
1042	2.362569762608626e-09
1043	1.4991119725601195e-09
1044	3.680438144167842e-07
1045	1.5721093241856632e-07
1046	6.830396088390181e-07
1047	1.2453201087602723e-06
1048	2.9050423211851305e-07
1049	8.415456266331969e-07
1050	1.0244632636353606e-06
1051	4.856943232288122e-10
1052	2.5004507909922375e-07
1053	3.970171763081548e-07
1054	4.1652607207474645e-07
1055	2.1648937880464864e-10
1056	1.825807150659685e-10
1057	1.2248867093347588e-10
1058	1.4020028814462696e-08
1059	2.695329576790091e-07
1060	2.5444556865965154e-08
1061	2.916452050318613e-08
1062	5.86415219860261e-08
1063	8.713197698738395e-07
1064	1.5933033834141092e-07
1065	1.2327707568261804e-07
1066	1.095031391650227e-07
1067	2.117784704353676e-08
1068	7.0398928345080075e-09
1069	1.2559206242995593e-06
1070	4.0200554939749656e-07
1071	1.1746934957903501e-09
1072	3.5754486500478444e-07
1073	5.591658533175113e-07
1074	2.6148994548172225e-07
1075	1.2669377032075662e-10
1076	3.192582964583253e-07
1077	3.1515245912472158e-09
1078	9.443263283504677e-07
1079	4.641136177939163e-07
1080	7.276073450562197e-10
1081	5.10544087415464e-07
1082	1.2679454623871263e-08
1083	5.597796735949434e-10
1084	4.739669830284246e-07
1085	5.859763303902093e-09
1086	3.097016627058265e-07
1087	1.1923249552075601e-06
1088	1.947924798866147e-09
1089	5.442719146222257e-07
1090	4.0485684330041746e-07
1091	2.5869931475824137e-08
1092	8.56959892851538e-09
1093	4.756960785928192e-07
1094	7.328286972583608e-09
1095	4.059629934008365e-06
1096	1.6233357522613707e-06
1097	2.7151001073939027e-09
1098	6.8866817392403824e-06
1099	5.234805022697982e-09
1100	5.598788566432723e-08
1101	9.471757436562975e-07
1102	4.1912861885241207e-07
1103	7.878117331272341e-06
1104	9.214666400134667e-06
1105	4.0671633182359826e-05
1106	1.482476446428816e-05
1107	2.2443014351298768e-07
1108	0.0001249556800686588
1109	2.236991869202549e-08
1110	1.8364814065664957e-07
1111	1.195803048260529e-07
1112	9.197864507669471e-07
1113	4.4127186650739e-06
1114	4.13439330496207e-07
1115	6.834516094355773e-08
1116	6.933827412964292e-08
1117	7.461405265293703e-08
1118	6.007277621973713e-08
1119	1.1858766597202595e-07
1120	2.4603248660417446e-08
1121	1.1697608263167248e-08
1122	5.0637555898542854e-08
1123	4.267641401873166e-08
1124	2.1098951817423637e-08
1125	1.4103430398141167e-08
1126	2.554592998314868e-08
1127	2.7909271072737183e-08
1128	3.5803284600744914e-08
1129	6.917467513982551e-08
1130	5.037077588123121e-08
1131	1.291012657540185e-07
1132	6.9195553347343155e-06
1133	3.0770547518764914e-08
1134	2.9001214997373333e-08
1135	1.695429427625549e-08
1136	1.5196672072360183e-08
1137	2.621517256450127e-07
1138	6.147847288804708e-08
1139	1.2377091143436792e-07
1140	5.5550976447025395e-08
1141	3.579109890030368e-08
1142	1.4998773364169677e-05
1143	5.956685686416587e-05
1144	3.317785770935593e-08
1145	0.00015834979694241797
1146	2.1595427396652453e-08
1147	8.40125906959684e-05
1148	1.6691959213674925e-07
1149	1.7348097401759523e-06
1150	6.641627554924985e-05
1151	6.579395409171421e-05
1152	1.8419927123088064e-08
1153	1.7236709959625008e-08
1154	1.0200475277516114e-08
1155	7.912879046678794e-09
1156	1.467713201320691e-07
1157	1.9995364526329765e-07
1158	1.6354461579129662e-07
1159	7.409561392308228e-08
1160	7.760061746352176e-07
1161	0.00010078337005460432
1162	0.00011547918230185955
1163	0.00014835017073663425
1164	0.0018528660897520208
1165	0.0011923533905287428
1166	1.1404642201272846e-05
1167	1.0296321344882751e-07
1168	7.553700310718112e-06
1169	0.0012135768657236836
1170	1.583551545823071e-06
1171	0.028499002297260004
1172	1.5915124568899413e-06
1173	0.0026040790592709883
1174	4.6207878676031815e-06
1175	1.7907956792159052e-08
1176	1.4130172599498338e-08
1177	6.152268885189722e-09
1178	7.606774465593767e-09
1179	1.3580458716121542e-08
1180	4.343987444265034e-09
1181	3.862244914923677e-09
1182	0.04719418724902227
1183	0.0025648559528308242
1184	1.3472371443151301e-05
1185	0.006198177108514394
1186	0.0017981774444141298
1187	8.889894055786147e-06
1188	0.0008085868146197356
1189	0.002331625565357508
1190	1.7179706527973133e-05
1191	0.0001206072312955815
1192	0.003747755872777146
1193	1.335917773039986e-06
1194	5.5433118162175815e-08
1195	1.0464160719997947e-08
1196	1.0044349429878493e-08
1197	1.3214244178061944e-08
1198	9.300115265386539e-09
1199	5.769546254011685e-09
1200	5.953946304796146e-09
1201	6.258412648996088e-09
1202	4.622169773724368e-09
1203	2.2544762552050608e-08
1204	6.152906295762225e-09
1205	1.6404855534133008e-08
1206	2.482641573179466e-09
1207	4.23218723483865e-09
1208	5.3936593544409226e-09
1209	6.606597027803983e-09
1210	1.8070021105202368e-08
1211	2.3804160501189654e-08
1212	1.2580702397307115e-08
1213	7.655926157833868e-09
1214	1.1462519932665447e-08
1215	7.90992662816371e-09
1216	1.206913761312275e-08
1217	7.60172409501451e-09
1218	1.2452264166947751e-08
1219	5.3382287094929105e-09
1220	6.214099239285041e-09
1221	5.151939737569431e-09
1222	8.202213004031883e-09
1223	5.768005845128136e-09
1224	6.672734106810638e-09
1225	1.016559883068754e-08
1226	5.840278956246711e-09
1227	9.599716577213258e-09
1228	2.108525436864618e-08
1229	8.939961477734555e-09
1230	6.753071531665144e-09
1231	6.22412890228619e-09
1232	1.2219070489694434e-08
1233	1.2562604828448105e-07
1234	1.1078115913282274e-06
1235	0.0024588402093675315
1236	1.1505255819994861e-06
1237	4.519189208033768e-06
1238	0.0010974215088555156
1239	3.935629130498126e-06
1240	8.116386163405763e-07
1241	1.0404283104527021e-07
1242	5.76172346844017e-07
1243	3.6460823895988844e-07
1244	8.31632997924775e-07
1245	8.585781263512317e-06
1246	0.0010309305111785303
1247	1.2705560031096536e-06
1248	0.0025160397953654435
1249	0.0010143675408109526
1250	8.848440884627174e-06
1251	0.00673265300728148
1252	5.091872758881635e-05
1253	0.014098239208281273
1254	1.588131339257943e-06
1255	0.013175685818129319
1256	3.913422373627037e-06
1257	0.009758940626321424
1258	0.0001822793050894138
1259	0.0004936688587445171
1260	0.00010189763749675716
1261	9.391923115134803e-07
1262	0.026851172849965174
1263	0.0005563123603010086
1264	4.092092568811984e-08
1265	2.4006627778867026e-08
1266	3.3894257361711073e-07
1267	6.095919574164793e-08
1268	9.751077100611096e-07
1269	0.1345983651976856
1270	0.06356752297432412
1271	1.1327485514789068e-05
1272	0.00044176832121256896
1273	0.35029163854641326
1274	0.006015695848090884
1275	6.64305712043566e-06
1276	0.020477302903270524
1277	0.001169180807526057
1278	0.003993792989238274
1279	1.1534626048328277e-06
1280	2.2824448650749793e-06
1281	0.00024054224678450226
1282	0.0024940119001406525
1283	0.0006175107642611798
1284	8.58699053798559e-06
1285	9.361164958525998e-06
1286	3.430825568140805e-08
1287	3.5132188283851904e-08
1288	6.731639938656937e-09
1289	4.4070294755428446e-06
1290	0.0008258677991652554
1291	0.001383213306679717
1292	0.0022290194600668276
1293	0.00484501789004816
1294	4.011811725648221e-05
1295	0.013717455639932775
1296	0.004446081152563299
1297	2.3764358076862535e-05
1298	0.008838750381294638
1299	0.0023828209183781356
1300	0.001707344993175815
1301	1.7169850745025572e-05
1302	4.1373838209873604e-07
1303	0.0017177277068689146
1304	4.299608365874305e-05
1305	2.17423397219006e-06
1306	8.284406372244304e-07
1307	3.927605239598143e-07
1308	3.0833469447792266e-05
1309	0.004685464530750329
1310	3.4858106647227354e-06
1311	0.0006678965314892818
1312	2.346821225010066e-06
1313	0.002983551273434173
1314	0.0002512783531670172
1315	0.00014819072771736272
1316	8.560330082432569e-08
1317	5.302714627759161e-05
1318	0.00010321605160177253
1319	0.0001817169581026835
1320	1.9346865802835505e-06
1321	0.00011602085176763744
1322	2.9666201984231017e-09
1323	2.7731491627491776e-07
1324	4.2619009424722667e-05
1325	6.456784882339893e-05
1326	3.900722435327905e-08
1327	0.00012861448548925618
1328	0.0002637152625875035
1329	5.02333054322387e-07
1330	0.0003278341031709841
1331	0.0001776680424463917
1332	0.0001661352326894053
1333	5.764918987999806e-05
1334	8.320888060622275e-07
1335	1.0245797137245331e-07
1336	2.9972283550994872e-05
1337	9.496567033330249e-08
1338	4.640937942069683e-10
1339	5.798966879051515e-10
1340	1.489338272130371e-09
1341	6.97204851366139e-07
1342	6.293620173155181e-05
1343	9.924488728122488e-08
1344	7.455603606233905e-08
1345	7.102668741706929e-08
1346	1.2890219341370692e-07
1347	1.4255236528085998e-08
1348	1.4434572225526677e-06
1349	5.571794537522436e-05
1350	2.9352847431094714e-08
1351	7.607076050979751e-08
1352	3.603138497496946e-05
1353	1.2826893615098214e-06
1354	8.573564735022099e-08
1355	1.276580459328697e-07
1356	3.838423796549847e-09
1357	7.000517373035873e-08
1358	1.9081177443320697e-08
1359	2.0739540911158312e-08
1360	3.219621638501329e-08
1361	1.5558067664206655e-07
1362	5.367451309257758e-08
1363	2.0484746352597257e-08
1364	8.18861338325596e-09
1365	9.987114699011543e-09
1366	6.715860205581177e-09
1367	1.421263549054245e-08
1368	1.532702482728084e-08
1369	4.013765967957785e-09
1370	5.2548150525588794e-09
1371	1.1122640998331642e-08
1372	1.273484034938229e-08
1373	4.471730942957244e-09
1374	2.3110132354938722e-09
1375	3.772360852825604e-09
1376	3.068341257636623e-09
1377	4.872615954045308e-09
1378	4.755625416681546e-06
1379	1.9647837148682722e-05
1380	1.965000967916354e-08
1381	1.2000800084964352e-05
1382	1.160933060354408e-05
1383	7.759467890955479e-06
1384	1.2558654187717492e-05
1385	8.334017606744858e-09
1386	1.638248031610695e-05
1387	1.4381627440014796e-08
1388	7.543159705822008e-09
1389	4.751724619007505e-09
1390	4.464724776628544e-09
1391	1.8884476667765075e-09
1392	4.064307505672821e-09
1393	2.7245278033660726e-09
1394	1.363643620431251e-09
1395	2.113045854816808e-09
1396	2.588503699340787e-09
1397	3.2664758248397486e-09
1398	2.0175653431777835e-09
1399	1.69970267701761e-09
1400	1.6652941613916911e-09
1401	3.1476565518383692e-09
1402	6.498221706015331e-09
1403	4.660425744913115e-05
1404	8.215028472233e-09
1405	8.33735302941681e-06
1406	4.975390708667067e-06
1407	3.0346720782978546e-06
1408	6.022855682719844e-09
1409	2.6379536523433802e-09
1410	1.8266661072630086e-09
1411	2.797073691243811e-09
1412	2.1210071338851058e-09
1413	1.5055631035060853e-09
1414	1.836543033430705e-09
1415	1.7542542074440133e-09
1416	1.1034302121875005e-09
1417	1.8626841275753186e-09
1418	1.8434074255853047e-09
1419	1.6146419939639813e-09
1420	1.3683072646919388e-09
1421	2.0277272268372566e-09
1422	2.109073885098225e-09
1423	2.014850425064865e-09
1424	1.990862120164973e-09
1425	1.7802439738987522e-09
1426	1.5572498211570617e-09
1427	1.7244963432973283e-09
1428	1.8709125707122622e-09
1429	1.5096693956564639e-09
1430	2.638965751804576e-09
1431	4.488441188469482e-09
1432	1.7336841504883898e-09
1433	2.41616324258933e-09
1434	2.0428590404731614e-09
1435	6.23737585502728e-09
1436	7.832513200114857e-09
1437	3.970351544081159e-09
1438	8.32522012214947e-06
1439	5.1786995293375235e-09
1440	4.763547386081718e-06
1441	1.4324074001287557e-05
1442	7.903743395004519e-06
1443	2.2861590499680738e-06
1444	2.9580425265170056e-09
1445	1.151505318734924e-10
1446	1.4753523430021951e-09
1447	1.1759764628631494e-06
1448	1.6518178431865368e-07
1449	3.7878127539036e-06
1450	2.5674110501449066e-09
1451	6.0818344855138205e-09
1452	8.318392748168877e-07
1453	5.390320699224954e-09
1454	7.366922643694186e-07
1455	5.514739092782888e-07
1456	3.2460375198230824e-09
1457	1.4602201054290278e-11
1458	6.312534063641498e-07
1459	1.570488471892944e-08
1460	1.0255220789461506e-06
1461	1.5664709462343882e-09
1462	8.58440044725621e-10
1463	9.484021112799963e-10
1464	1.3309434753318411e-06
1465	1.8914115315060615e-06
1466	1.1461819003154935e-08
1467	3.849886792629738e-08
1468	1.242759096407199e-06
1469	4.4347850254834e-09
1470	2.086333435006799e-05
1471	6.5047337406243616e-09
1472	7.779432075185162e-11
1473	2.5565187315385462e-11
1474	6.244240605438721e-11
1475	3.2335984870127613e-11
1476	2.1567870925261994e-11
1477	3.5015211150696045e-05
1478	1.900981294320369e-09
1479	2.33507558014102e-10
1480	2.303444748271309e-07
1481	1.6226667360822202e-07
1482	1.6001667920954715e-05
1483	5.0738792594506586e-08
1484	4.859855524484504e-07
1485	1.0388299179226228e-05
1486	1.0655803630284477e-05
1487	7.79429904509242e-07
1488	1.5554944280568093e-05
1489	2.469267771474083e-06
1490	5.677415002901709e-06
1491	4.116150518841875e-09
1492	1.8472275615572852e-06
1493	4.040275350135522e-09
1494	9.687782607962616e-07
1495	1.5528871604108628e-09
1496	1.1587748639384022e-06
1497	1.0148044619232419e-07
1498	9.841544124929216e-11
1499	6.649781598867821e-08
1500	1.2306944370200831e-06
1501	2.7355140285542903e-09
1502	2.9981688108850598e-09
1503	1.0545416879595262e-09
1504	1.8738740531254368e-11
1505	4.56144305072779e-09
1506	2.0784654644573027e-06
1507	7.404699562751169e-09
1508	2.700589446635031e-07
1509	3.5932690697787436e-10
1510	1.020830834886546e-06
1511	1.9511829373512047e-06
1512	1.342904195847162e-06
1513	1.7536561430262294e-07
1514	1.1726869816248858e-06
1515	5.030358659637456e-06
1516	1.1696362359057207e-06
1517	7.892049516234723e-10
1518	3.177087112534605e-10
1519	3.6377922746962074e-10
1520	2.1902891825172882e-10
1521	3.0142428982310036e-10
1522	2.8918692874531417e-09
1523	5.668436524272601e-09
1524	8.629223835807926e-07
1525	6.4186101453475095e-09
1526	7.18707285329786e-07
1527	6.048393817080815e-07
1528	2.9822149843898802e-09
1529	7.141153806493642e-07
1530	2.2127316330296393e-09
1531	1.5860134891311132e-08
1532	1.0235870448460638e-06
1533	1.828376776788744e-06
1534	1.9930798888414275e-08
1535	2.194047877339855e-06
1536	2.3318289899987767e-06
1537	1.985729283637547e-08
1538	3.524687472682877e-06
1539	2.417142143583208e-09
1540	2.777916097711721e-09
1541	2.678743725436634e-09
1542	9.92566438377375e-10
1543	3.5552224320429962e-09
1544	6.4578816512826545e-09
1545	5.553625715420065e-09
1546	4.108925099326141e-09
1547	1.826319090132758e-08
1548	3.289937874323179e-09
1549	4.265585986598303e-06
1550	1.4258228343031177e-06
1551	1.9127747303893574e-08
1552	2.0992255708905285e-06
1553	3.924565263882355e-06
1554	1.220445181927459e-08
1555	2.4618129980869734e-10
1556	1.6866562179821904e-06
1557	4.47183715052081e-06
1558	6.551561659571158e-09
1559	1.0518435198466876e-10
1560	7.963288650340978e-10
1561	7.227121295166661e-06
1562	3.3644677945604224e-08
1563	1.0258555134222588e-05
1564	6.949474994644716e-08
1565	6.328398609636243e-05
1566	1.8528618188573076e-08
1567	2.185088152994261e-09
1568	5.687273382396337e-10
1569	2.7481186820097277e-09
1570	1.5111317523161316e-09
1571	7.671295854012567e-08
1572	2.0055703309114175e-09
1573	4.74224628462497e-08
1574	5.820166902295843e-06
1575	7.138011686710794e-08
1576	2.340713697889446e-05
1577	3.3816922607351632e-06
1578	1.6048142970630732e-08
1579	5.757026428230544e-06
1580	0.00023809509583294045
1581	7.187565093186253e-05
1582	1.131227840967591e-05
1583	1.2204705369583256e-08
1584	4.48810097200701e-06
1585	5.6446215473333954e-05
1586	3.2501390262591525e-10
1587	1.6822957891350642e-10
1588	9.321333695574018e-11
1589	2.2521729765914734e-11
1590	3.4936624424441076e-10
1591	6.3014906458147e-11
1592	5.666975385686194e-11
1593	3.712051096010496e-11
1594	6.134372785648132e-11
1595	5.8135421497240715e-06
1596	8.24216626557138e-08
1597	9.507962949697674e-08
1598	3.8646974826356216e-06
1599	1.4773798975970024e-08
1600	1.1615127196559375e-08
1601	1.8663967061142179e-06
1602	1.0703461792699646e-08
1603	8.926464796091108e-10
1604	1.236739530895416e-06
1605	1.2885673044991182e-06
1606	1.8602801764008742e-09
1607	4.494693564490698e-09
1608	1.0008448441892122e-06
1609	2.99367304428759e-10
1610	9.196190668335293e-07
1611	3.055849540172277e-09
1612	6.847776071879798e-07
1613	7.101703495829304e-07
1614	4.52151122070965e-09
1615	4.442979804419131e-09
1616	4.839409838250818e-07
1617	5.385358236595524e-07
1618	4.4949719240856424e-09
1619	5.619942422853699e-07
1620	2.4645970926105233e-09
1621	1.8466186488427304e-09
1622	4.570227690596729e-09
1623	1.6646530440550673e-08
1624	3.761773644059997e-07
1625	3.5451062619565066e-09
1626	2.3971949280885305e-10
1627	4.5702830483762463e-07
1628	3.7027448707858853e-07
1629	3.446628983640468e-07
1630	4.756504881841068e-10
1631	8.17826459284964e-07
1632	6.608097540691128e-07
1633	1.0170662385118565e-09
1634	1.2510336239588583e-08
1635	7.826976456260613e-07
1636	8.167443938720619e-10
1637	1.9066882124541368e-06
1638	1.316411755371108e-06
1639	2.048839110582851e-06
1640	6.815267424172327e-09
1641	2.2427225763750296e-06
1642	3.2512089005776086e-07
1643	6.022047921019178e-10
1644	2.8425510535492957e-10
1645	5.090108905798323e-10
1646	8.240007428951173e-10
1647	1.1523654695277195e-09
1648	4.5855119479909965e-07
1649	6.102366119423187e-11
1650	4.1759094915523845e-07
1651	6.014716370336099e-07
1652	5.233412191749366e-09
1653	6.907531345402292e-07
1654	5.41452170121168e-10
1655	6.425330422716644e-09
1656	1.6618693311749737e-06
1657	5.341665886833045e-09
1658	1.5566032886789934e-06
1659	3.73369979899725e-06
1660	1.4081332208569765e-09
1661	1.8792847815544162e-06
1662	1.3136037493087026e-06
1663	1.0152443248368416e-09
1664	7.667652667240231e-07
1665	9.86235792117876e-07
1666	1.3056913429072895e-09
1667	1.26680426447598e-09
1668	3.8980813945524745e-10
1669	1.45910356812757e-10
1670	2.4421071700811916e-11
1671	1.9401963509191788e-11
1672	6.790006689491846e-11
1673	6.734018310292895e-11
1674	6.544985879128119e-11
1675	1.09620634511808e-10
1676	3.881645406594345e-11
1677	4.130075926447617e-11
1678	5.669771341496673e-10
1679	1.2175326517291152e-10
1680	5.839301106139569e-11
1681	2.087311388158312e-11
1682	1.226323916364149e-10
1683	2.2078987243532095e-09
1684	1.456534304824387e-06
1685	2.5191106982662263e-08
1686	1.077335408279744e-06
1687	1.4608689965520046e-06
1688	4.936167851683269e-10
1689	2.936277170687497e-08
1690	1.4467259641168427e-06
1691	6.018321201175859e-07
1692	8.653623875384283e-07
1693	1.3168514549947845e-08
1694	1.5390139747107257e-09
1695	5.035816753325209e-10
1696	5.960471738211052e-09
1697	3.8036956489466457e-08
1698	8.731117982783824e-07
1699	5.777983280834339e-06
1700	1.332322653910606e-06
1701	6.375381417933759e-10
1702	4.04508381972441e-10
1703	7.564437200700066e-07
1704	1.0238311307996604e-09
1705	3.596478435474446e-08
1706	5.271541989555913e-08
1707	1.7452710723865348e-10
1708	6.148209978477587e-10
1709	1.968151119727094e-08
1710	9.06989744144256e-07
1711	1.0271377324782136e-06
1712	3.605236582847046e-09
1713	1.112362054596326e-06
1714	2.411215290135261e-05
1715	8.046778067492437e-07
1716	6.583078201626562e-07
1717	1.7639407320423156e-10
1718	7.905526552409911e-07
1719	2.857943797584803e-11
1720	2.2296566833731293e-11
1721	3.158650260116365e-11
1722	4.433119119228252e-11
1723	9.025193574744976e-10
1724	7.497919716737509e-08
1725	4.917365778731707e-07
1726	9.995473834244287e-10
1727	4.725700913086216e-07
1728	3.6189727621745497e-09
1729	6.07812481434833e-07
1730	6.104349390467311e-07
1731	2.016273516774698e-09
1732	2.486250423316214e-06
1733	1.796484711003208e-06
1734	2.635090896501941e-07
1735	9.140772605684763e-10
1736	4.0864373643144834e-07
1737	4.214233233771282e-07
1738	5.788069484582455e-07
1739	1.0580243518611668e-06
1740	9.387552994525811e-11
1741	4.470601442729069e-11
1742	2.941963684804227e-11
1743	3.591742776214752e-11
1744	4.579465247721188e-11
1745	4.199388773226279e-11
1746	3.1973297585627276e-11
1747	6.040102662661158e-10
1748	1.2429214902489904e-08
1749	1.0008358775966644e-06
1750	9.363149706233499e-07
1751	1.1749568587267578e-06
1752	3.3265881940770523e-09
1753	7.060918403812993e-07
1754	4.163044978026044e-09
1755	3.2950370156004664e-09
1756	1.0284336038988413e-08
1757	5.282605465666876e-09
1758	1.1744402529854727e-09
1759	2.497473597490354e-09
1760	2.640449986015368e-09
1761	1.931094752266091e-09
1762	1.7790383202079566e-09
1763	2.4599124216587094e-09
1764	4.736399251142e-09
1765	1.4496012830809874e-09
1766	1.8166854776815755e-09
1767	1.6578074433674495e-08
1768	2.5992920303163168e-08
1769	3.6280060536376676e-08
1770	5.922644223568271e-06
1771	1.2918880041551722e-08
1772	1.5684729064808927e-06
1773	1.3127120569699216e-06
1774	1.724998773290363e-08
1775	3.7324567026266855e-09
1776	5.425169142310414e-09
1777	1.8120176298739467e-09
1778	2.821331859080555e-09
1779	8.629443363431829e-10
1780	4.300409655268656e-09
1781	1.1009142173800477e-08
1782	4.360552094196862e-09
1783	6.1116010970983875e-09
1784	7.342259319373915e-08
1785	1.3764118560503762e-08
1786	1.285295925414221e-08
1787	1.474027693107286e-08
1788	4.744103588403531e-09
1789	7.4425541151103665e-09
1790	6.300711413300518e-09
1791	1.0080285934817453e-08
1792	9.700295227010414e-09
1793	3.031324823274465e-09
1794	1.539354328263723e-08
1795	2.4390026416821297e-08
1796	2.6403114218225686e-08
1797	2.4519460505665038e-08
1798	2.999703985337606e-08
1799	1.2385888815614857e-06
1800	4.030892013047798e-07
1801	2.382167820985519e-09
1802	3.673483493117647e-09
1803	8.139856824428312e-09
1804	2.1958769383588845e-09
1805	8.400075334249486e-08
1806	2.655051006314818e-09
1807	2.7134733767632175e-07
1808	5.007217730642022e-09
1809	1.327721063625322e-09
1810	2.488268785041213e-09
1811	2.9044350267519016e-09
1812	3.177964602958532e-09
1813	3.347840061569743e-09
1814	9.394193703050435e-09
1815	7.42175114344015e-09
1816	3.4196312933526307e-09
1817	1.0123190009881381e-09
1818	1.4931471633346764e-09
1819	7.699279248139218e-09
1820	5.600236554604666e-10
1821	1.2899935610840359e-09
1822	3.9883574374027925e-09
1823	4.3875281656202035e-09
1824	5.030898603404277e-10
1825	9.091329101305318e-10
1826	2.2277475625191943e-10
1827	2.5407486833394023e-10
1828	1.107896027020279e-10
1829	7.715368586777454e-11
1830	8.273514833085412e-11
1831	6.520106732766005e-11
1832	1.0155616553124636e-10
1833	1.5881112596784874e-10
1834	3.0317394458590966e-10
1835	2.9934896526103955e-09
1836	7.195949785623156e-10
1837	4.99056748120885e-10
1838	5.883151982384372e-10
1839	2.9667444896633333e-10
1840	4.5675292045309426e-10
1841	2.0388561651310464e-10
1842	2.0222953843731068e-10
1843	3.7983617968938e-10
1844	5.661831414536133e-10
1845	3.844176875981928e-10
1846	4.635255988562546e-10
1847	2.2435419124740903e-10
1848	3.788037790071626e-10
1849	1.2479548673627888e-10
1850	2.1474440526456902e-10
1851	1.2411709874623824e-09
1852	3.928134366801447e-09
1853	9.339091890115397e-10
1854	1.6066575476199294e-09
1855	2.5033304758713297e-09
1856	7.749042460924072e-10
1857	4.6630626426473605e-09
1858	2.747755839480596e-09
1859	1.0561873315062625e-08
1860	4.747205997116281e-10
1861	3.30364492438399e-10
1862	1.6517429291731689e-10
1863	5.318552694427294e-11
1864	6.214271226452779e-11
1865	2.0253410452021532e-10
1866	1.1169650601264687e-09
1867	1.2649215531222152e-10
1868	1.4322289311579681e-10
1869	1.350805510397748e-10
1870	4.7283979906101844e-11
1871	1.0012958678815556e-10
1872	6.696889765423118e-11
1873	1.0384183223850261e-10
1874	1.2805694954478605e-10
1875	1.7007457776374952e-10
1876	5.1318053448169336e-11
1877	7.131835066487105e-11
1878	6.079367224384525e-11
1879	5.5941381872286886e-11
1880	8.188238359994217e-11
1881	3.163978136445094e-11
1882	4.145032851035367e-11
1883	6.055861993009793e-11
1884	1.645955379461982e-11
1885	1.1954014547607112e-10
1886	8.090789513616295e-11
1887	3.329166484972495e-11
1888	5.45785191084675e-11
1889	3.966247461181303e-11
1890	2.304859123353349e-11
1891	4.703150436795999e-11
1892	1.683270486582001e-10
1893	1.0829005666036049e-10
1894	6.152002604821286e-11
1895	8.054144615482623e-11
1896	1.2115380594182436e-10
1897	2.916105601622551e-11
1898	7.155952319966169e-11
1899	2.2849649716678538e-11
1900	1.4964664129717271e-10
1901	4.9743051881094046e-11
1902	2.4184772951803326e-11
1903	4.367285244928503e-11
1904	1.7959745362230084e-11
1905	3.2379966868376426e-11
1906	4.1309052910358276e-11
1907	2.5347358199296116e-11
1908	2.8574511944276585e-11
1909	5.10611713508763e-11
1910	1.752180622816013e-11
1911	1.815374741288203e-11
1912	2.8205110329470684e-11
1913	2.582156785310031e-11
1914	1.4660302850307065e-11
1915	1.506808123652821e-11
1916	1.0754467344675872e-11
1917	1.4128582524274655e-11
1918	1.1296174826535176e-11
1919	8.098659371509575e-12
1920	1.4131466491849212e-11
1921	1.7054357179503534e-11
1922	2.5499960686432156e-11
1923	3.674355311141582e-11
1924	1.1421834160080666e-11
1925	1.530107805164709e-11
1926	3.7403990642410117e-11
1927	3.172353584306024e-11
1928	1.6443394918328638e-11
1929	2.3224313228844848e-11
1930	5.615025755281092e-11
1931	4.815995669487318e-11
1932	1.9904214224532232e-11
1933	3.916818167656574e-11
1934	1.5366034495232386e-11
1935	3.5537147081252926e-11
1936	2.6384899867189844e-11
1937	6.559935937126405e-11
1938	5.423151750268012e-11
1939	1.5391619109025003e-10
1940	6.132627716572895e-10
1941	2.812416756997289e-10
1942	2.325620561113734e-09
1943	4.3506591420064526e-10
1944	1.8502031279614826e-10
1945	1.897319037641314e-10
1946	1.5915044296438464e-10
1947	1.7594251433923497e-10
1948	5.11436528235086e-10
1949	5.065069618628031e-10
1950	8.261519319259467e-10
1951	2.5124670762178378e-09
1952	4.113986551983697e-10
1953	4.423742582333057e-10
1954	2.522530128756619e-10
1955	4.130198390577957e-10
1956	1.5654608004671685e-08
1957	2.3153612315933563e-09
1958	1.9317803125581e-09
1959	9.189972017736158e-10
1960	1.107163535082026e-09
1961	1.5585674420527394e-09
1962	1.2096752432610804e-09
1963	5.231047624943704e-10
1964	3.161096676668429e-10
1965	4.313633536269151e-10
1966	2.5522308151113913e-10
1967	1.4547972014730752e-10
1968	1.235829545141253e-10
1969	8.99283127889531e-11
1970	6.69247186147195e-11
1971	1.208793573174002e-10
1972	1.214545864441032e-10
1973	8.58527650465277e-11
1974	9.087493484140632e-11
1975	3.429575727051172e-11
1976	5.10069551488536e-11
1977	7.890623654005316e-11
1978	6.310951611905556e-11
1979	1.2916697254267467e-10
1980	3.936247451235408e-10
1981	3.0347593121955507e-10
1982	4.907463835861715e-10
1983	5.309767161901725e-10
1984	5.3621477752872236e-11
1985	1.4269336562018213e-10
1986	6.75017390256303e-11
1987	1.0454813560163758e-10
1988	1.2879277327166555e-10
1989	6.271021856791624e-10
1990	2.2757408432040055e-10
1991	1.2853125294246379e-09
1992	4.773245059712418e-10
1993	3.834181510102412e-10
1994	1.6971845852134445e-10
1995	1.9792277770029001e-10
1996	2.0514988102317942e-10
1997	9.66891926001314e-11
1998	4.547741604401075e-11
1999	1.0444469490958458e-10
[truncated: 2,820 more rows]
