# Supplementary material for: Learning, visualizing and exploring 16S rRNA structure using an attention-based deep neural network
Source: PLoS Comput Biol. 2021 Sep 22;17(9):e1009345. doi: 10.1371/journal.pcbi.1009345 (PMC8496832; doi:10.1371/journal.pcbi.1009345)
Supplement: S20 Appendix — (ZIP) [file pcbi.1009345.s020.zip › supp20_Pseudomonas_test_multiple_sequence_alignment.fasta]

>0
-------------------------------------------------att-ga-a---
--cg-ct----------ggc-ggca-ggc-c-t---------------------------
aac-----------a--------------c-a-------tgc------a------ag---
-----------------t----------------c-g-ag-c---g-------g------
--at-----g-aa--------------------agg----------------------ag
-----c-tt----g----ct--------------------c----------ctg-g---a
-t--t---c--------a---gc-ggc---g-ga----------cg-g---g-tg----a
gt-aat-g-c--------cta-gg-------aa-t---c-t-gcc-t-gg-----tag-t
-gg-ggg-a-caa-cg-------------tt-----------------------------
--tcg----a-aag-gaa-----cg--------------c------t-aa-ta-cc-g--
-cata----cg-t--cctac--ggga---gaaa---gca-------ggggac--------
-c-------ttc--ggg-cct-----------t-gcgc----t-at-c-----a-ga-tg
-----ag-c-c-t-------a----gg----t-cg-g----atta-g----c-ta-g---
-ttggt--g---a-ggt-aat-ggct----c--a-cc-----aa---gg--c--ga-c-g
a-tc----------c---g---t-aact----g-g-t--ct---gag-a-gga-t-ga-t
-----ca-g--t-c-a----c-a-ct-gg--aac-t--g-a--g-aca-cg-----g-t-
cca-----g-act-c-----c--t------a-cggga-g-g--ca---g-c-agt-gggg
-a---ata-ttgga-cta-----t-gggcg-aaa----g---------cc-tga-t-cc-
a--g-cc-at--g-cc-g----cgtg-t--------------------------------
--g-t-g--aa---------gaagg---t-c-t--------tc-gg-at--t--------
----------------------------------g--t-------a-aa-g-c-a-c---
-t------tt--aa-gtt---gg------gagg-aa-ggg--t-----t-g-tag--at-
t--aa-ta-ctct--g-----c------a--a--------------------------t-
tttg-a----------------c-gct------------------------------a-c
cga---c-t--g-aa--t-a---at--c-a------c----c--gg-cta-a-c-----t
-----c-t-gtg-cct-------a-ca-g--cc-gc-g----------gt-aa--ta---
c-a-g--------a-gg-gtgc-at---------g--c--g--tt--a-c-cc--gg-a-
---a--cta-ct--g-gtc-gt-----c-ca-g--c-gc-cc-gt---------------
---a-gg--tgg-----ttt--g------tt-aagt-t------g-g-at-gtg-aaat-
--------ccc-c----------------g-gg---------------------------
------------------------------------------------------------
------------------------------------------------------------
------------------------------------------------------------
--------------------------------------------------ctc-at-tt-
t--g-gg-aa------------c-t-gc-a---t-cc--aa-a-a-ct-gg-ca-a-g--
c-ta---------------------------------g-a--g-ta-t---gg--ta---
------------------------------------------------------------
------------------------------------------------------------
------------------------------------------------------------
--------------------------------------------g-----------a---
-tgg--t------ggt-g--g-aa--ttt-cc-t-gt--g---------------t---a
-gc-g----gtg-aaa--t----------------gc-g-t-ag-a-t-at--a-g-g--
aa--gg-a----a-c---a---c-ca----------------------------------
------------------------------------g--t-----g-g--c-g-aa-g--
g--c-g-a--cc-a--c--ct------g-g-ac-t-g--at-a-c-tg-a---cac-tga
--g---------------------------------------------------------
------------------------------------------------------------
------------------------------------------------------------
--gt--g-c-----g-aaa----g-----c-g------t-g-ggg-ag-----c-aa-a-
-ca-gga--tt---ag-at-a-c----cct----gg-tag-t-cc----a-cg--ccg-t
-aaa-c-gatg-t-c-aa---c-t-ag--ccg--t-------t-ggg----ag-cc-tt-
g-agc-----t-c-----tt-a-gt-gg--c-gc--a-------g--c-t----aac-g-
cat-t-aa-g-ttga--ccg-cct----gggg-agt-a-c-gg----cc----g-c----
-a-a---g--g---tt----aaa---------------ac-t-caaa--tg-aa--ttg-
a-c-ggggg-ccc-gc-a----c-aa-g--c-g-gt-gg-ag------cat--g------
----t---gg-tt-taa--t-tc--g-aa-g-c----aa-c-g-c----g-aag-aa-c-
ctt-a-c-ca-gg-cc-tt-ga-----ca-----t-cc----aatg-aac-t-t-t-cc-
ag-a-g-a----t-g-g-a--t-tgg-tg--c-c--t----tc--g---ggaa-ca-tt-
-g-agac-------------a-g-g---------tg-ct-g-cat-gg--c---tgt-cg
--tc--a-g-ct--c--gt-g-t-cgtga-g--atg--tt-gg---g-tt-----aag--
-------t-ccc--gta-a-c---g-a-g-c-g----c-aa----ccc-tt--gt-cc-t
tagtt--a-c-cag-c-a-c----gtta-tgg-t-g-------------gg-----ca-c
-t-----------a-t-aa-----ggag-a-c----tg--ccgg-------------tg-
acaaac---c------gg-agg-aa--g------------g---t--ggggat-g--a--
cg-tc-aa-g----tca-tcatgg-----c-cct-t----ac-ggcc-c-t-ggg-c-t-
------------------------------------------------------------
-a-ca-ca-c------gt-------g-c--------t-a-ca-atgg-tc-g-gta----
----c---a-aa-gg------------g-ttgcc----aa-----g-c-cg---c-g-ag
g--t-g------g----ag--ctaa----tccc-a-t-aaaa-cc--g--a-----t-cg
-ta-------------------g-t-cc--g-ga-----t---c-g-cagtc-t------
g--caac--------tcg-act-gc-gtga--ag-tcgg-a----a-tc-gc-tag-taa
tc--gc-gaat--cag-a-at-gtcg-c-gg-t-------g-aatacgt-t-c-c--c--
----gggc------------c-t-------------------------------------
------------------------------------------------------------
------------------------------------------------------------
------------------------------------------------------------
------------------------------------------------------------
------------------------------------------------------------
------------------------------------------------------------
------------------------------------------------------------
-------------------
>1
-------------------------------------------------att-ga-a---
--cg-ct----------ggc-ggca-ggc-c-t---------------------------
aac-----------a--------------c-a-------tgc------a------ag---
-----------------t----------------c-g-ag-c---g-------g------
--at-----g-aa--------------------ggg----------------------ag
-----c-tt----g----ctc-------------------c------------t-g--ga
-t--t---c--------a---gc-ggc---g-ga----------cg-g---g-tg----a
gt-aat-g-c--------cta-gg-------aa-t---c-t-gcc-t-gg-----tag-t
-gg-ggg-a-taa-cg-------------tc-----------------------------
--cgg----a-aa--ggg-----cg--------------c------t-aa-ta-cc-g--
-cata----cg----cctga--gggt---caaa---g-------tgggggat--------
-c-------ttc--gga-cct-----------c-acgc----t-at-c-----a-ga-tg
-----ag-c-c-t-------a----gg----t-cg-g----atta-g----c-ta-g---
-ttggt--g---g-ggt-aaa-ggcc----t--a-cc-----aa---gg--c--ga-c-g
a-tc----------c---g---t-aact----g-g-t--ct---gag-a-gga-t-ga-t
-----ca-g--t-c-a----c-a-ct-gg--aac-t--g-a--g-aca-cg-----g-t-
cca-----g-act-c-----c--t------a-cccca-g-g--ca---g-c-agt-gggg
-a---ata-ttgga-ca------t-gggcg-aaa----g---------cc-tga-t-cc-
a--g-cc-at--g-cc-g----cgtg-t--------------------------------
--g-t-g--aa---------gaagg---t-c-t--------tc-gg-at--t--------
----------------------------------g--t-------a-ga-g-c-a-c---
-t------tt--aa-gtt---gg------gagg-aa-ggg--c-----a-g-taa--gt-
t--aa-ta-cctt--g-----c------t--g--------------------------t-
tttg-a----------------c-gtt------------------------------a-c
caa---c-a--g-aa--t-a---ag--c-a------c----c--gg-cta-a-c-t---t
-----c---gtg-cca-------g-ca-g--cc-gc-g----------gt-aa--ta---
c-g-a--------a-gg-gtgc-aa---------g--c--g--tt--a-a-tc--gg-a-
---a--tta-ct--g-ggc-gt-----a-aa-g--c-gc-gc-gt---------------
---a-gg--tgg-----ttc--a------gc-aagt-t------g-g-at-gtg-aaat-
--------ccc-c----------------g-gg---------------------------
------------------------------------------------------------
------------------------------------------------------------
------------------------------------------------------------
--------------------------------------------------ctc-aa-cc-
t--g-gg-aa------------c-t-gt-c---c-----aa-a-a-ct-ac-tg-a-g--
c-ta---------------------------------g-a--g-ta-c---gg--ta---
------------------------------------------------------------
------------------------------------------------------------
------------------------------------------------------------
--------------------------------------------g-----------a---
-ggg--t------ggt-g--g-aa--ttt-cc-t-gt--g---------------t---a
-gc-g----gtg-aaa--t----------------gc-g-t-ag-a-t-at--a-g-g--
aa--gg-a----a-c---a---c-ca----------------------------------
------------------------------------g--t-----g-g--c-g-aa-g--
g--c-g-a--cc-a--c--ct------g-g-ac-t-g--at-a-c-tg-a---cac-tga
--g---------------------------------------------------------
------------------------------------------------------------
------------------------------------------------------------
--gt--g-c-----g-aaa----g-----c-g------t-g-ggg-ag-----c-aa-a-
-ca-cta--tt---ag-at-a-c----cct----gg-tag-t-cc----a-cg--ccg-t
-aaa-c-gatg-t-c-ga---c-t-ag--ccg--t-------t-ggg----at-cc-tt-
g-agat------c-----tt-a-gt-gg--c-gc--a-------g--c-t----aac-g-
cga-t-aa-g-tcga--ccg-cct----gggg-agt-a-c-gg----cc----g-c----
-a-a---g--g---tt----aaa---------------ac-t-caaa--tg-aa--ttg-
a-c-ggggg-ccc-gc-a----c-aa-g--c-g-gt-gg-ag------cat--g------
----t---gg-tt-taa--t-tc--g-aa-g-c----aa-c-g-c----g-aag-aa-c-
ctt-a-c-ct-gg-cc-tt-ga-----ca-----t-gc--t--gag-aac-t-t-t-cc-
ag-a-g-a----t-g-g-a--t-tgg-tg--c-c--t----tc--g---ggaa-ct-ca-
-g-acac-------------a-g-g---------tg-ct-g-cat-gg--c---tgt-cg
--tc--a-g-ct--c--gt-g-t-cgtga-g--atg--tt-gg---g-tt-----aag--
-------t-ccc--gta-a-c---g-a-g-c-g----c-aa----ccc-tt--gt-cc-t
tagtt--r-c-cag-c--------ctc--ggg-t-g-------------gg-----ca-c
---------------t-aa-----ggag-a-c----tg--ccgg-------------tg-
acaaac---c------gg-agg-aa--g------------g---t--ggggaa-c--g--
c-----aa-g----tca-tcatgg-----c-cct-t----ac-gg-c-c-a-ggg-c-t-
------------------------------------------------------------
-a-ca-ca-c------gt-------g----------t-a-ca-atgg-tc-g-gta----
----c---a-aa-gg------------g-ttgcc----aa-----g-c-cg---c-g-ag
g--t-g------g----ag--ctaa----tccc-a-t-aaaa-cc--g--a-----t-cg
-ta-------------------g-t-cc--g-ga-----t---c-g-cagc--t------
g--caac--------tcg-act-gc-gtga--ag-tcgg-a----a-tc-cc--gg-taa
tc--g--gaat--cag-a-at-gtca-c-gg-t-------g-aatacgt-t-c-c--c--
----gggc------------c-t-tg--------------t--acaca-ccg--cc-cg-
t--cac-a-c---------c-a-t-g-g-----------g-a-gtggg----ttgct-c-
c----ag--aa-------------g------t-a-gc----------t----------ag
t-c-t----a-----a--------c-------cg-c----aag---------gg------
-gg-a----c-g-g----t----------t--ac-c-----------a------------
----------cg-----------------------g----ag-------tga-tt----c
a----tga--c-t-gggg-tga------------a---gt----------cgta------
a---------c------aa-gg----t-----agccg-------taggcc--aaccttc-
-------------------
>2
------------------------------------------------------------
-----------------ggg-gggg-agg-g-g---------------------------
ggc-----------t--------------a-c-------ctg------c------ag---
-----------------t----------------c-g-ag-c---g-------g------
---at----g-a---------------------cag-------------------ga--g
-----c-tt----g----ctc-------------------c----t-----gaa-t---t
-------------c---a---gc-ggc---g-ga----------cg-g---g-tg----a
gt-aat-g-c--------cta-gg-------aa-t---c-t-gcc-t-gg-----tag-t
-gg-ggg-a-caa-cg-------------tt-----------------------------
--tcg----a-aag-gaa-----cg--------------c------t-aa-ta-cc-g--
-cata----cg-t--cctac--ggga---gaaa---gca-------ggggac--------
-c-------ttc--ggg-cct-----------t-gcgc----t-at-c-----a-ga-tg
-----ag-c-c-t-------a----gg----t-cg-g----atta-g----c-ta-g---
-ttggt--g---a-ggt-aat-ggct----c--a-cc-----aa---gg--c--ga-c-g
a-tc----------c---g---t-aact----g-g-t--ct---gag-a-gga-t-ga-t
-----ca-g--t-c-a----c-a-ct-gg--aac-t--g-a--g-aca-cg-----g-t-
cca-----g-act-c-----c--t------a-cggga-g-g--ca---g-c-agt-gggg
-a---ata-ttgga-caa-----t-gggcg-aaa----g---------cc-tga-t-cc-
a--g-cc-at--g-cc-g----cgtg-t--------------------------------
--g-t-g--aa---------gaagg---t-c-t--------tc-gg-at--t--------
----------------------------------g--t-------a-aa-g-c-a-c---
-t------tt--aa-gtt---gg------gagg-aa-ggg--c-----a-t-taa-c-c-
t--aa-ta-cgtt--a-----g------t--g--------------------------t-
tttg-a----------------c-gtt------------------------------a-c
cga---c-a--g-aa--t-a---ag--c-a------c----c--gg-cta-a-c-t----
-----c-t-gtg-cca-------g-ca-g--cc-gc-g----------gt-aa--ta---
c-a-g--------a-gg-gtgc-aa---------g--c--g--tt--a-a-tc--gg-a-
---a--tta-ct--g-ggc-gt-----a-aa-g--c-gc-gc-gt---------------
---a-gg--tgg-----ttt--g------tt-aagt-t------g-g-at-gtg-aaag-
--------ccc-c----------------g-gg---------------------------
------------------------------------------------------------
------------------------------------------------------------
------------------------------------------------------------
--------------------------------------------------ctc-aa-cc-
t--g-gg-aa------------c-t-gc-a---t-tc--aa-a-a-ct-ga-ca-a-g--
c-ta---------------------------------g-a--g-ta-t---gg--ta---
------------------------------------------------------------
------------------------------------------------------------
------------------------------------------------------------
--------------------------------------------g-----------a---
-ggg--t------ggt-g--g-aa--ttt-cc-t-gt--g---------------t---a
-gc-g----gtg-aaa--t----------------gc-g-t-ag-a-t-at--a-g-g--
aa--gg-a----a-c---a---c-ca----------------------------------
------------------------------------g--t-----g-g--c-g-aa-g--
g--c-g-a--cc-a--c--ct------g-g-ac-t-g--at-a-c-tg-a---cac-tga
--g---------------------------------------------------------
------------------------------------------------------------
------------------------------------------------------------
--gt--g-c-----g-aaa----g-----c-g------t-g-ggg-ag-----c-aa-a-
-ca-gga--tt---ag-at-a-c----cct----gg-tag-t-cc----a-cg--ccg-t
-aaa-c-gatg-t-c-aa---c-t-ag--ccg--t-------t-ggg----ag-cc-tt-
g-ag-----ct-c-----tt-a-gt-gg--c-gc--a-------g--c-t----aac-g-
cat-t-aa-g-ttga--ccg-cct----ggng-agt-a-c-gg----cc----g-c----
-a-a---g--g---tt----aaa---------------ac-t-caaa--tg-aa--ttg-
a-c-ggggg-ccc-gc-a----c-aa-g--c-g-gt-gg-ag------cat--g------
----t---gg-tt-taa--t-tc--g-aa-g-c----aa-c-g-c----g-aag-aa-c-
ctt-a-c-ca-gg-cc-tt-ga-----ca-----t--c--c-aatg-aac-t-t-t-cc-
ag-a-g-a----t-g-g-a--t-tgg-tg--c-c--t----tc--g---ggaa-ca-tt-
-g-agac-------------a-g-g---------tg-ct-g-cat-gg--c---tgt-cg
--tc--a-g-ct--c--gt-g-t-cgtga-g--atg--tt-gg---g-tt-----aag--
-------t-ccc--gta-a-c---g-a-g-c-g----c-aa----ccc-tt--gt-cc-t
tagtt--a-c-cag-c-a-c----gtca-tgg-t-g-------------gg-----ca-c
-t-----------c-t-aa-----ggag-a-c----tg--ccgg-------------tg-
acaaac---c------gg-agg-aa--g------------g---t--ggggat-g--a--
cg-tc-aa-g----tca-tcatgg-----c-cct-t----ac-gg-c-c-t-ggg-c-t-
------------------------------------------------------------
-a-ca-ca-c------gt-------g-c--------t-a-ca-atgg-tc-g-gta----
----c---a-ga-gg------------g-ttgcc----aa-----g-c-cg---c-g-ag
g--t-g------g----ag--ctaa----tccc-a-c-aaaa-cc--g--a-----t-cg
-ta-------------------g-t-cc--g-ga-----t---c-g-cagtc-t------
g--caac--------tcg-act-gc-gtga--ag-tcgg-a----a-tc-gc-tag-taa
tc--gc-gaat--cag-a-at-gtcg-c-gg-t-------g-aatacgt-t-c-c--c--
----gggc------------c-t-tg--------------t--acaca-ccg--cc-cg-
t--cac-a-c---------c-a-t-g-g-----------g-a-gtggg----ttgca-c-
c----ag--aa-------------g------t-a-gc----------t----------ag
t-c-t----a-----a--------c-------cttc----g-g---------ga------
-gg-a----c-g-g----t----------t--ac-c-----------a------------
----------cg-----------------------g----tg--------ga-tt----c
a----tga--n-c-gggg-tga------------a---gt----------cgac------
-------------------------------------------------a--acgccatg
cttaacc------------
>3
-------------------------------------------------att-ga-a---
--cg-ct----------ggc-ggca-ggc-c-t---------------------------
aac-----------a--------------c-a-------tgc------a------ag---
-----------------t----------------c-g-ag-c---g-------g------
--at-----g-ag--------------------ggg----------------------ag
-----c-tt----g----ct--------------------c----------ctt-g---a
-t--t---c--------a---gc-ggc---g-ga----------cg-g---g-tg----a
gt-aat-g-c--------cta-gg-------aa-t---c-t-gcc-t-gg-----tag-t
-gg-ggg-a-taa-cg-------------tt-----------------------------
--ccg----a-aag-gaa-----cg--------------c------t-aa-ta-cc-g--
-cata----cg-t--cctac--ggga---gaaa---gca-------ggggac--------
-c-------ttc--ggg-cct-----------t-gcgc----t-at-c-----a-ga-tg
-----ag-c-c-t-------a----gg----t-cg-g----atta-g----c-ta-g---
-ttggt--g---a-ggt-aat-ggct----c--a-cc-----aa---gg--c--ga-c-g
a-tc----------c---g---t-aact----g-g-t--ct---gag-a-gga-t-ga-t
-----ca-g--t-c-a----c-a-ct-gg--aac-t--g-a--g-aca-cg-----g-t-
cca-----g-act-c-----c--t------a-cggga-g-g--ca---g-c-agt-gggg
-a---ata-ttgga-caa-----t-gggcg-aaa----g---------cc-tga-t-cc-
a--g-cc-at--g-cc-g----cgtg-t--------------------------------
--g-t-g--aa---------gaagg---t-c-t--------tc-gg-at--t--------
----------------------------------g--t-------a-aa-g-c-a-c---
-t------tt--aa-gtt---gg------gagg-aa-ggg--c-----a-g-taa--gt-
t--aa-ta-cctt--g-----c------t--g--------------------------t-
tttg-a----------------c-gtt------------------------------a-c
caa---c-a--g-aa--t-a---ag--c-a------c----c--gg-cta-a-c-t---t
-----c---gtg-cca-------g-ca-g--cc-gc-g----------gt-aa--ta---
c-g-a--------a-gg-gtgc-aa---------g--c--g--tt--a-a-tc--gg-a-
---a--tta-ct--g-ggc-gt-----a-aa-g--c-gc-gc-gt---------------
---a-gg--tgg-----ttt--t------gt-aagt-t------g-g-ag-gtg-aant-
-------cccc-c----------------g-gg---------------------------
------------------------------------------------------------
------------------------------------------------------------
------------------------------------------------------------
--------------------------------------------------cnn-nn-nc-
t--g-gg-aa------------c-t-gc-c---t-cc--aa-a-a-ct-gc-at-g-a--
c-ta---------------------------------g-a--g-ta-c---gg--ta---
------------------------------------------------------------
------------------------------------------------------------
------------------------------------------------------------
--------------------------------------------g-----------a---
-ggg--t------agt-g--g-aa--ttt-cc-t-gt--g---------------t---a
-gc-g----gtg-aaa--t----------------gc-n-t-ag-a-t-at--a-g-g--
aa--gg-a----a-c---a---c-ca----------------------------------
------------------------------------g--t-----g-g--c-g-aa-g--
n--n-n-a--ct-a--c--ct------g-g-ac-t-g--at-a-c-tg-a---cac-tga
--g---------------------------------------------------------
------------------------------------------------------------
------------------------------------------------------------
--gt--g-c-----g-aaa----g-----c-g------t-g-ggg-ag-----c-aa-a-
-ca-gga--tt---ag-at-a-c----cct----gg-tag-t-cc----a-cg--ccg-t
-aaa-c-gatg-t-c-aa---c-t-ag--ccg--t-------t-ggg----ta-cc-tt-
g-agt-----a-c-----tt-a-gt-gg--c-gc--a-------g--c-t----aac-g-
cat-t-aa-g-ttaa--ccg-cct----gggg-agt-a-c-gg----cc----g-c----
-a-a---g--g---tt----aaa---------------ac-t-caaa--tg-aa--ttg-
a-c-ggggg-ccc-gc-a----c-aa-g--c-g-gt-gg-ag------cat--g------
----t---gg-tt-taa--t-tc--g-aa-g-c----aa-c-g-c----g-aag-aa-c-
ctt-a-c-ct-gg-cc-tt-ga-----ca-----t-gc----tgag-aac-t-t-t-cc-
ag-a-g-a----t-g-g-a--t-tgg-tg--c-c--t----tc--g---ggaa-ct-ca-
-g-acac-------------a-g-g---------tg-ct-g-cat-gg--c---tgt-cg
--tc--a-g-ct--c--gt-g-t-cgtga-g--atg--tt-gg---g-tt-----aag--
-------t-ccc--gta-a-c---g-a-g-c-g----c-aa----ccc-tt--gt-cc-t
tagtt--a-c-cag-c-a-c----gtta-tgg-t-g-------------gg-----ca-c
-t-----------c-t-aa-----ggag-a-c----tg--ccgg-------------tg-
acaaac---c------gg-agg-aa--g------------g---t--ggggat-g--a--
cg-tc-aa-g----tca-tcatgg-----c-cct-t----ac-gg-c-c-a-ggg-c-t-
------------------------------------------------------------
-a-ca-ca-c------gt-------g-c--------t-a-ca-atgg-tc-g-gta----
----c---a-aa-gg------------g-ttgcc----aa-----g-c-cg---c-g-ag
g--t-g------g----ag--ctaa----tccc-a-t-aaaa-cc--g--a-----t-cg
-ta-------------------g-t-cc--g-ga-----t---c-g-cagtc-t------
g--caac--------tcg-act-gc-gtga--ag-tcgg-a----a-tc-gc-tag-taa
tc--gt-gaat--cag-a-at-gtca-c-gg-t-------g-aatacgt-t-c-c--c--
----gggc------------c-t-------------------------------------
------------------------------------------------------------
------------------------------------------------------------
------------------------------------------------------------
------------------------------------------------------------
------------------------------------------------------------
------------------------------------------------------------
------------------------------------------------------------
-------------------
>4
---------------agagttt-g-atc-------ct--ggctca---gatt-ga-a---
--cg-ct----------ggc-ggca-ggc-c-t---------------------------
aac-----------a--------------c-a-------tgc------a------ag---
-----------------t----------------c-g-ag-c---g-------g------
---ca----g-c---------------------acg-------------------ggtac
-----c-tt----g----tac-------------------c----t-----ggt-g---g
--------c----g---a---gc-ggc---g-ga----------cg-g---g-tg----a
gt-aat-g-c--------cta-gg-------aa-t---c-t-gcc-t-gg-----tag-t
-gg-ggg-a-taa-cg-------------tt-----------------------------
--cgg----a-aac-gaa-----cg--------------c------t-aa-ta-cc-g--
-cata----cg-t--cctac--ggga---gaaa---gca-------ggggac--------
-c-------ttc--ggg-cct-----------t-gcgc----t-at-c-----a-ga-tg
-----ag-c-c-t-------a----gg----t-cg-g----atta-g----c-ta-g---
-ttggt--g---a-ggt-aat-ggct----c--a-cc-----aa---gg--c--ga-c-g
a-tc----------c---g---t-aact----g-g-t--ct---gag-a-gga-t-ga-t
-----ca-g--t-c-a----c-a-ct-gg--aac-t--g-a--g-aca-cg-----g-t-
cca-----g-act-c-----c--t------a-cggga-g-g--ca---g-c-agt-gggg
-a---ata-ttgga-caa-----t-gggcg-aaa----g---------cc-tga-t-cc-
a--g-cc-at--g-cc-g----cgtg-t--------------------------------
--g-t-g--aa---------gaagg---t-c-t--------tc-gg-at--t--------
----------------------------------g--t-------a-aa-g-c-a-c---
-t------tt--aa-gtt---gg------gagg-aa-ggg--c-----a-g-tta-c-c-
t--aa-ta-cgta--a-----t------t--g--------------------------t-
tttg-a----------------c-gtt------------------------------a-c
cga---c-a--g-aa--t-a---ag--c-a------c----c--gg-cta-a-c-t----
-----c-t-gtg-cca-------g-ca-g--cc-gc-g----------gt-aa--ta---
c-a-g--------a-gg-gtgc-aa---------g--c--g--tt--a-a-tc--gg-a-
---a--tta-ct--g-ggc-gt-----a-aa-g--c-gc-gc-gt---------------
---a-gg--tgg-----ttc--g------tt-aagt-t------g-g-at-gtg-aaat-
--------ccc-c----------------g-gg---------------------------
------------------------------------------------------------
------------------------------------------------------------
------------------------------------------------------------
--------------------------------------------------ctc-aa-cc-
t--g-gg-aa------------c-t-gc-a---t-tc--aa-a-a-ct-gt-cg-a-g--
c-ta---------------------------------g-a--g-ta-t---gg--ta---
------------------------------------------------------------
------------------------------------------------------------
------------------------------------------------------------
--------------------------------------------g-----------a---
-ggg--t------ggt-g--g-aa--ttt-cc-t-gt--g---------------t---a
-gc-g----gtg-aaa--t----------------gc-g-t-ag-a-t-at--a-g-g--
aa--gg-a----a-c---a---c-ca----------------------------------
------------------------------------g--t-----g-g--c-g-aa-g--
g--c-g-a--cc-a--c--ct------g-g-ac-t-g--at-a-c-tg-a---cac-tga
--g---------------------------------------------------------
------------------------------------------------------------
------------------------------------------------------------
--gt--g-c-----g-aaa----g-----c-g------t-g-ggg-ag-----c-aa-a-
-ca-gga--tt---ag-at-a-c----cct----gg-tag-t-cc----a-cg--ccg-t
-aaa-c-gatg-t-c-aa---c-t-ag--ccg--t-------t-ggg----ag-cc-tt-
g-ag-----ct-c-----tt-a-gt-gg--c-gc--a-------g--c-t----aac-g-
cat-t-aa-g-ttga--ccg-cct----gggg-agt-a-c-gg----cc----g-c----
-a-a---g--g---tt----aaa---------------ac-t-caaa--tg-aa--ttg-
a-c-ggggg-ccc-gc-a----c-aa-g--c-g-gt-gg-ag------cat--g------
----t---gg-tt-taa--t-tc--g-aa-g-c----aa-c-g-t----g-aag-aa-c-
ctt-a-c-ca-gg-cc-tt-ga-----ca-----t--c--c-aatg-aac-t-t-t-cc-
ag-a-g-a----t-g-g-a--t-tgg-tg--c-c--t----tc--g---ggaa-ca-tt-
-g-agac-------------a-g-g---------tg-ct-g-cat-gg--c---tgt-cg
--tc--a-g-ct--c--gt-g-t-cgtga-g--atg--tt-gg---g-tt-----aag--
-------t-ccc--gta-a-c---g-a-g-c-g----c-aa----ccc-tt--gt-cc-t
tagtt--g-c-cag-c-a-c----gtaa-tgg-t-g-------------gg-----aa-c
-t-----------c-t-aa-----ggag-a-c----tg--ccgg-------------tg-
acaaac---c------gg-agg-aa--g------------g---t--ggggat-g--a--
cg-tc-aa-g----tca-tcatgg-----c-cct-t----ac-ga-c-c-a-ggg-c-t-
------------------------------------------------------------
-a-ca-ca-c------gt-------a-c--------t-a-ca-atgg-ga-g-gta----
----c---a-gg-gg------------g-tagcg----aa-----g-c-cg---c-a-ag
g--t-g------a----ag--ccaa----tccc-a-g-aaaa-cc--t--c-----t-ct
-ca-------------------g-t-cc--g-ga-----t---c-g-gagtc-t------
g--caac--------tcg-act-cc-gtga--ag-tcgg-a----a-tc-gc-tag-taa
tc--gc-gaat--cagca-tt-gtcg-c-gg-t-------g-aatacgt-t-c-c--c--
----gggc------------c-t-tg--------------t--acaca-ccg--cc-cg-
t--cac-a-c---------c-a-t-g-g-----------g-a-gttgg----ttgct-c-
c----ag--aa-------------g------c-a-gg----------t----------ag
c-c-t----a-----a--------c-------cgca----a-g---------ga------
-gg-g----c-g-----ct----------t--gccc-----------a------------
----------cg-----------------------g----ag-------tgg-tc----a
a----tga--c-t-gggg-tga------------a---gt----------cg--------
------------------------------------------------------------
-------------------
>5
------------------------------------------------------------
------g----------gsa-kgcg-gmg-g-c---------------------------
twm-----------m--------------c-a-------tgc-------------ag---
-----------------t----------------c-g-ag-c---g-------g------
---at----g-a---------------------agg-------------------a---g
-----c-tw----g----ctc-------------------c----t-----gga-t---t
-------------c---a---gc-ggc---g-ga----------cg-g---g-tg----a
gt-aaw-g-c--------cta-gg-------aa-t---c-t-gcc-w-gg-----tag-r
-gg-ggg-a-caa-cg-------------tt-----------------------------
--tcg----a-aag-gaa-----cg--------------c------t-aa-ta-cc-g--
-cata----cg-t--cctac--ggga---gaaa---gca-------rgggac--------
-c-------ttc--ggg-cct-----------t-gcgc----t-at-c-----a-ga-tg
-----ag-c-c-t-------a----gg----t-cg-g----atta-g----c-ta-g---
-ttggt--g---a-ggt-aat-ggct----c--a-cc-----aa---gg--c--ga-c-g
a-tc----------c---g---t-aact----g-g-t--ct---gag-a-gga-t-ga-t
-----ca-g--t-c-a----c-a-ct-gg--aac-t--g-a--g-aca-cg-----g-t-
cca-----g-act-c-----c--t------a-cggga-g-g--ca---g-c-agt-gggg
-a---ata-ttgga-caa-----t-gggcg-aaa----g---------cc-tga-t-cc-
a--g-cc-at--g-cc-g----cgtg-t--------------------------------
--g-t-g--aa---------gaagg---t-c-t--------tc-gg-at--t--------
----------------------------------g--t-------a-aa-g-c-a-c---
-t------tt--aa-gtt---gg------gagg-aa-ggg--t-----t-g-tag-a-t-
t--aa-ta-ctct--g-----c------a--a--------------------------t-
tttg-a----------------c-gtt------------------------------a-c
cga---c-a--g-aa--t-a---ag--c-a------c----c--gg-cta-a-c-t----
-----c-t-gtg-cca-------g-ca-g--cc-gc-g----------gt-aa--ta---
c-a-g--------a-gg-gtgc-aa---------g--c--g--tt--a-a-tc--gg-a-
---a--tta-ct--g-ggc-gt-----a-aa-g--c-gc-gc-gt---------------
---a-gg--tgg-----ttt--g------tt-aagt-t------g-g-at-gtg-aaat-
--------ccc-c----------------g-gg---------------------------
------------------------------------------------------------
------------------------------------------------------------
------------------------------------------------------------
--------------------------------------------------ctc-aa-cc-
t--g-gg-aa------------c-t-gc-a---t-cc--aa-a-a-ct-gg-ca-a-g--
c-ta---------------------------------g-a--g-ta-t---gg--ta---
------------------------------------------------------------
------------------------------------------------------------
------------------------------------------------------------
--------------------------------------------g-----------a---
-ggg--t------ggt-g--g-aa--ttt-cc-t-gt--g---------------t---a
-gc-g----gtg-aaa--t----------------gc-g-t-ag-a-t-at--a-g-g--
aa--gg-a----a-c---a---c-ca----------------------------------
------------------------------------g--t-----g-g--c-g-aa-g--
g--c-g-a--cc-a--c--ct------g-g-ac-t-r--at-a-c-tg-a---cac-tga
--g---------------------------------------------------------
------------------------------------------------------------
------------------------------------------------------------
--gt--g-c-----g-aaa----g-----c-g------t-g-ggg-ag-----c-aa-a-
-ca-gga--tt---ag-at-a-c----cct----gg-tag-t-cc----a-cg--ccg-t
-aaa-c-gatg-t-c-aa---c-t-ag--ccg--t-------t-ggg----ag-cc-tt-
g-ag-----ct-c-----tt-a-gt-gg--c-gc--a-------g--c-t----aac-g-
cat-t-aa-g-ttga--ccg-cct----gggg-agt-a-c-gg----cc----g-c----
-a-a---g--g---tt----aaa---------------ac-t-caaa--tg-aa--ttg-
a-c-ggggg-ccc-gc-a----c-aa-g--c-g-gt-gg-ag------cat--g------
----t---gg-tt-taa--t-tc--g-aa-g-c----aa-c-g-c----g-aag-aa-c-
ctt-a-c-ca-gg-cc-tt-ga-----ca-----t--c--c-aatg-aac-t-t-t-cc-
ag-a-g-a----t-g-g-a--t-tgg-tg--c-c--t----tc--g---ggaa-ca-tt-
-g-agac-------------a-g-g---------tg-ct-g-cat-gg--c---tgt-cg
--tc--a-g-ct--c--gt-g-t-cgtga-g--atg--tt-gg---g-tt-----aag--
-------t-ccc--gta-a-c---g-a-g-c-g----c-aa----ccc-tt--gt-cc-t
tagtt--a-c-cag-c-a-c----gtta-tgg-t-g-------------gg-----ca-c
-t-----------c-t-aa-----ggag-a-c----tg--ccgg-------------tg-
acaaac---c------gg-agg-aa--g------------g---t--ggggat-g--a--
cg-tc-aa-g----tca-tcatgg-----c-cct-t----ac-gg-c-c-t-ggg-c-t-
------------------------------------------------------------
-a-ca-ca-c------gt-------g-c--------t-a-cw-atgg-tc-g-gta----
----c---a-ga-gg------------g-ttgcc----wa-----g-c-cg---c-g-ag
g--t-g------g----ag--ctaa----tccc-w-c-aaaa-cc--g--a-----t-cg
-ta-------------------g-t-cc--g-ga-----t---c-g-cwgtc-t------
g--caac--------tcg-act-gc-gtga--ag-tcgg-a----a-tc-gc-tag-taa
tc--gc-gaat--cag-a-ak-cgyk-k-tw-y---------------------------
------------------------------------------------------------
------------------------------------------------------------
------------------------------------------------------------
-------------------------------ryttc------------------------
------------------------------------------------------------
------------------------------------------------------------
------------------------------------------------------------
------------------------------------------------------------
-------------------
>6
------------------------------------------------------t-g---
--cc-tt----------gct-agcc-gct-a-g---------------------------
aat-----------g--------------c-------------------------ag---
-----------------t----------------c-g-ag-c---g-------g------
--at-----g-at--------------------gg-----------------------ag
-----c-tt----g----ct--------------------c----------cat-g---a
-t--t---c--------a---gc-ggc---g-ga----------cg-g---g-tg----a
gt-aat-g-c--------cta-gg-------aa-t---c-t-gcc-t-gg-----tag-t
-gg-ggg-a-caa-cg-------------tt-----------------------------
--tcg----a-aag-gaa-----cg--------------c------t-aa-ta-cc-g--
-cata----cg-t--cctac--ggga---gaaa---gtg-------ggggat--------
-c-------ttc--gga-cct-----------c-acgc----t-at-c-----a-ga-tg
-----ag-c-c-t-------a----gg----t-cg-g----atta-g----c-ta-g---
-ttggt--g---a-ggt-aaa-ggct----c--a-cc-----aa---gg--c--ga-c-g
a-tc----------c---g---t-aact----g-g-t--ct---gag-a-gga-t-ga-t
-----ca-g--t-c-a----c-a-ct-gg--aac-t--g-a--g-aca-cg-----g-t-
cca-----g-act-c-----c--t------a-cggga-g-g--ca---g-c-agt-gggg
-a---ata-ttgga-caa-----t-gggcg-aaa----g---------cc-tga-t-cc-
a--g-cc-at--g-cc-g----cgtg-t--------------------------------
--g-t-g--aa---------gaagg---t-c-t--------tc-gg-at--t--------
----------------------------------g--t-------a-aa-g-c-a-c---
-t------tt--aa-gtt---gg------gagg-aa-ggg--c-----a-g-taa--gt-
t--aa-ta-cctt--g-----c------t--g--------------------------t-
tttg-a----------------c-gtt------------------------------a-c
cga---c-a--g-aa--t-a---ag--c-a------c----c--gg-cta-a-c-t---t
-----c---gtg-cca-------g-ca-g--cc-gc-g----------gt-aa--ta---
c-g-a--------a-gg-gtgc-aa---------g--c--g--tt--a-a-tc--gg-a-
---a--tta-ct--g-ggc-gt-----a-aa-g--c-gc-gc-gt---------------
---a-gg--tgg----tttc--g------tt-aagt-t------g-g-at-gtg-aaag-
--------ccc-c----------------g-gg---------------------------
------------------------------------------------------------
------------------------------------------------------------
------------------------------------------------------------
--------------------------------------------------ctc-aa-cc-
t--g-gg-aa------------c-t-gc-a---t-cc--aa-a-a-ct-gg-cg-a-g--
c-ta---------------------------------g-a--g-ta-t---gg--ca---
------------------------------------------------------------
------------------------------------------------------------
------------------------------------------------------------
--------------------------------------------g-----------a---
-ggg--t------ggt-g--g-aa--ttt-cc-t-gt--g---------------t---a
-gc-g----gtg-aaa--t----------------gc-g-t-ag-a-t-at--a-g-g--
aa--gg-a----a-c---a---c-ca----------------------------------
------------------------------------g--t-----g-g--c-g-aa-g--
g--c-g-a--cc-a--c--ct------g-g-gc-t-a--at-a-c-tg-a---cac-tga
--g---------------------------------------------------------
------------------------------------------------------------
------------------------------------------------------------
--gt--g-c-----g-aaa----g-----c-g------tgg-ggg-ag-----c-aa-a-
-ca-gga--tt---ag-at-a-c----cct----gg-tag-t-cc----a-cg--ccg-t
-aaa-c-gatg-t-c-ga---c-t-as--ccg--t-------t-ggg----at-cc-tt-
g-aga-----t-c-----tt-a-gt-gg--c-gc--a-------g--c-t----aac-g-
cat-t-aa-g-tcga--ccg-cct----gggg-agt-a-c-gg----cc----g-c----
-a-a---g--g---yt----aaa---------------ac-t-caaa--tg-aa--ttg-
a-c-ggggg-ccc-gc-a----c-aa-g--c-g-gt-gg-ag------cat--g------
----t---gg-tt-taa--t-tc--g-aa-g-c----aa-c-g-c----g-aag-aa-c-
ctt-a-c-ca-gg-cc-tt-ga-----ca-----t-gc----agag-aac-t-t-t-cc-
ag-a-g-a----t-g-g-a--t-tgg-tg--c-c--t----tc--g---ggag-ct-ct-
-g-acac-------------a-g-g---------tg-ct-g-cat-gg--c---tgt-cg
--tc--a-g-ct--c--gt-g-t-cgtga-g--atg--tt-gg---g-tt-----aag--
-------t-ccc--gta-a-c---g-a-g-c-g----c-aa----ccc-tt--gt-cc-t
tagtt--a-c-cag-c-a-c----gtta-agg-t-g-------------gg-----ca-c
-t-----------c-t-aa-----ggag-a-c----tg--ccgg-------------tg-
acaaac---c------gg-agg-aa--g------------g---t--ggggat-g--a--
cg-tc-aa-g----tca-tcatgg-----c-cct-t----ac-gg-c-c-t-ggg-c-t-
------------------------------------------------------------
-a-ca-ca-c------gt-------g-c--------t-a-ca-atgg-tc-g-gta----
----c---a-aa-gg------------g-ttgcc----aa-----g-c-cg---c-g-ag
g--t-g------g----ag--ctaa----tccc-a-t-aaaa-cc--g--a-----t-cg
-ta-------------------g-t-cc--g-ga-----t---c-g-cagtc-t------
g--caac--------tcg-act-gc-gtga--ag-tcgg-a----a-tc-gc-tag-taa
tc--gt-gaat--cag-a-at-gtca-c-gg-t-------g-aatacgt-t-c-c--c--
----gggc------------c-t-tg--------------t--acaca-ccg--cc-cg-
t--cac-a-c---------c-a-t-g-g-----------g-a-gtggg----ttgtt-c-
c----ag--aa-------------g------t-a-gc----------t----------ag
t-c-t----a-----a--------c-------cttc----g-------------------
------------------------------------------------------------
------------------------------------------------------------
------------------------------------------------------------
------------------------------------------------------------
-------------------
>7
------------------------------------------------------------
--cn-atga------cctgc-ggca-ggc-t-----------------------------
-ac-----------a--------------c-a-------tgc-------------ag---
-----------------t----------------c-g-ag-c---g-------g------
--at-----g-aa--------------------ggg----------------------ag
-----c-tt----g----ctc-------------------c------------t-g--ga
-t--t---c--------a---gc-ggc---g-ga----------cg-g---g-tg----a
gt-aat-g-c--------cta-gg-------aa-t---ctt-gcc-t-gg-----tag-t
-gg-ggg-a-taa-cg-------------tc-----------------------------
--cgg----a-aac-ggg-----cg--------------c------t-aa-ta-cc-g--
-cata----cg-t--cctga--ggga---gaaa---g-------tgggggat--------
-c-------ttc--gga-cct-----------c-acgc----t-at-c-----a-ga-tg
-----ag-c-c-t-------a----gg----t-cg-g----atta-g----c-ta-g---
-ttggt--g---g-ggt-aaa-ggcc----t--a-cc-----aa---gg--c--ga-c-g
a-tc----------c---g---t-aact----g-g-t--ct---gag-a-gga-t-ga-t
-----ca-g--t-c-a----c-a-ct-gg--aac-t--g-a--g-aca-cg-----g-t-
cca-----g-act-c-----c--t------a-cggga-g-g--ca---g-c-agt-gggg
-a---ata-ttgga-caa-----t-gggcg-aaa----g---------cc-tga-t-cc-
a--g-cc-at--g-cc-g----cgtg-t--------------------------------
--g-t-g--aa---------gaagg---t-c-t--------tc-gg-at--t--------
----------------------------------g--t-------a-aa-g-c-a-c---
-t------tt--aa-gtt---gg------gagg-aa-ggg--c-----a-g-taa--gt-
t--aa-ta-cctt--g-----c------t--g--------------------------t-
tttg-a----------------c-gtt------------------------------a-c
caa---c-a--g-aa--t-a---ag--c-a------c----c--gg-cta-a-c-t---t
-----c---gtg-cca-------g-ca-g--cc-gc-g----------gt-aa--ta---
c-g-a--------a-gg-gtgc-aa---------g--c--g--tt--a-a-tc--gg-a-
---a--tta-ct--g-ggc-gt-----a-aa-g--c-gc-gc-gt---------------
---a-gg--tgg-----ttc--a------gc-aagt-t------g-g-at-gtg-aaat-
--------ccc-c----------------g-gg---------------------------
------------------------------------------------------------
------------------------------------------------------------
------------------------------------------------------------
--------------------------------------------------ctc-aa-cc-
t--g-gg-aa------------c-t-gc-a---t-cc--aa-a-a-ct-ac-tg-a-g--
c-ta---------------------------------g-a--g-ta-c---gg--ta---
------------------------------------------------------------
------------------------------------------------------------
------------------------------------------------------------
--------------------------------------------g-----------a---
-ggg--t------ggt-g--g-aa--ttt-cc-t-gt--g---------------t---a
-gc-g----gtg-aaa--t----------------gc-g-t-ag-a-t-at--a-g-g--
ga-agg-a----a-c---a---c-ca----------------------------------
------------------------------------g--t-----g-g--c-g-aa-g--
g--c-g-a--c--a--c--ct------g-g-ac-t-g--at-a-c-tg-a---cac-tga
--g---------------------------------------------------------
------------------------------------------------------------
------------------------------------------------------------
--gt--g-c-----g-aaa----g-----c-g------t-g-ggg-ag-----c-aa-a-
-ca-gga--tt---ag-at-a-c----cct----gg-tag-t-cc----a-cg--ccg-t
-aaa-c-gatg-t-c-ga---c-t-ag--ccg--t-------t------ggat-cc-tt-
g-agat------c-----tt-a-gt-gg--c-gc--a-------g--c-t----aac-g-
cga-t-aa-g-tcga--ccg-cct----gggg-agt-a-c-gg----cc----g-c----
-a-a---g--g---tt----aaa---------------ac-t-caaa--tg-aa--ttg-
a-c-ggggg-ccc-gc-a----c-aa-g--c-g-gt-gg-ag------cat--g------
----t---gg-tt-taa--t-tc--g-aa-g-c----aa-c-g-c----g-aag-aa-c-
ctt-a-c-ct-gg-cc-tt-ga-----ca-----t-gc--t--gag-aac-t-t-t-cc-
ag-a-g-a----t-g-g-a--t-tgg-tg--c-c--t----tc--g---ggaa-ct-ca-
-g-acac-------------a-g-g---------tg-ct-g-cat-gg--c---tgt-cg
--tc--a-g-ct--c--gt-g-t-cgtga-g--atg--tt-gg---g-tt-----aag--
-------t-ccc--gta-a-c---g-a-g-c-g----c-aa----ccc-tt--gt-cc-t
tagtt--a-c-cag-c-a-c----ctc--ggg-t-g-------------gg-----ca-c
-t-----------c-t-aa-----ggag-a-c----tg--ccgg-------------tg-
acaaac---c------gg-agg-aa--g------------g---t--ggggat-g--a--
cg-tc-aa-g----tca-tcatgg-----c-cct-t----ac-gg-c-c-a-ggg-c-t-
------------------------------------------------------------
-a-ca-ca-c------gt-------g-c--------t-a-ca-atgg-tc-g-gta----
----c---a-aa-gg------------g-ttgcc----aa-----g-c-cg---c-g-ag
g--t-g------g----ag--ctaa----tccc-a-t-aaaa-cc--g--a-----t-cg
-ta-------------------g-t-cc--g-ga-----t---c-g-cagtc-t------
g--caac--------tcg-act-gc-gtga--ag-tcg--a----a-tc-gc-ta-----
------------------------------------------------------------
------------------------------------------------------------
------------------------------------------------------------
------------------------------------------------------------
----t----a-----a--------t-------cg-t----gatc----------------
----a-------------------------------------------------------
-----------------------------------------------------------a
a----t------------------------------------------------------
------------------------------------------------------------
-------------------
>8
------------------------------------------------------------
--tc-tc---------aggt----------------------------------------
-----------------------------c-a-----ttcag------g------gg---
------------g----t---------------at-g-aa-tc-ca-------aac----
---aa----g-g---------------------gag-------cccgaggaacccgg-gg
-----t-ctca-tg----------------------------------------------
-------------a---a---gc-ggg---g-ga----------cg-g---g-tg----a
gt-aaa-g-c--------cta-gg-------aa-t---c-t-gcc-t-gg-----tag-t
-gg-ggg-a-tca-cg-------------tt-----------------------------
--cgg----a-aac-gga-----cg--------------c------t-aa-ta-cc-g--
-cata----cg-t--cctac--ggga---gaaa---gca-------ggggac--------
-c-------ttc--ggg-cct-----------t-gcgc----t-at-c-----a-ga-tg
-----ag-c-c-t-------a----gg----t-cg-g----atta-g----c-ta-g---
-ttggt--g---a-ggt-aat-ggct----c--a-cc-----aa---gg--c--ga-c-g
a-tc----------c---g---t-aact----g-g-t--ct---gag-a-gga-t-ga-t
-----ca-g--t-c-a----c-a-ct-gg--aac-t--g-a--g-aca-cg-----g-t-
cca-----g-act-c-----c--t------a-cggga-g-g--ca---g-c-agt-gggg
-a---ata-ttgga-caa-----t-gggcg-aaa----g---------cc-tga-t-cc-
a--g-cc-at--g-cc-g----cgtg-t--------------------------------
--g-t-g--aa---------gaagg---t-c-t--------tc-gg-at--t--------
----------------------------------g--t-------a-aa-g-c-a-c---
-t------tt--aa-gtt---gg------gagg-aa-ggg--c-----a-g-tta-c-c-
t--aa-ta-cgtg--a-----t------t--g--------------------------t-
tttg-a----------------c-gtt------------------------------a-c
cga---c-a--g-aa--t-a---ag--c-a------c----c--gg-cta-a-c-t----
-----c-t-gtg-cca-------g-ca-g--cc-gc-g----------gt-aa--ta---
c-a-g--------a-gg-gtgc-aa---------g--c--g--tt--a-a-tc--gg-a-
---a--tta-ct--g-ggc-gt-----a-aa-g--c-gc-gc-gt---------------
---a-gg--tgg-----ttt--g------tt-aagt-t------g-g-at-gtg-aaat-
--------ccc-c----------------g-gg---------------------------
------------------------------------------------------------
------------------------------------------------------------
------------------------------------------------------------
--------------------------------------------------ctc-aa-cc-
t--g-gg-aa------------c-t-gc-a---t-tc--aa-a-a-ct-ga-ct-g-a--
c-ta---------------------------------g-a--g-tg-t---gg--ta---
------------------------------------------------------------
------------------------------------------------------------
------------------------------------------------------------
--------------------------------------------g-----------a---
-ggg--t------ggt-g--g-aa--ttt-cc-t-gt--g---------------t---a
-gc-g----gtg-aaa--t----------------gc-g-t-ag-a-t-at--a-g-g--
aa--gg-a----a-c---a---c-ca----------------------------------
------------------------------------g--t-----g-g--c-g-aa-g--
g--c-g-a--cc-a--c--ct------g-g-ac-c-a--ac-a-c-tg-a---cac-tga
--g---------------------------------------------------------
------------------------------------------------------------
------------------------------------------------------------
--gt--g-c-----g-aaa----g-----c-g------t-g-ggg-ag-----c-aa-a-
-ca-gga--tt---ag-at-a-c----cct----gg-tag-t-cc----a-cg--ccg-t
-aaa-c-gatg-t-c-aa---c-t-ag--ccg--t-------t-ggg----ag-cc-tt-
g-ag-----ct-c-----tt-a-gt-gg--c-gc--a-------g--c-t----aac-g-
cat-t-aa-g-ttga--ccg-cct----gggg-agt-a-c-gg----cc----g-c----
-a-a---g--g---tt----aaa---------------ac-t-caaa--tg-aa--ttg-
a-c-ggggg-ccc-gc-a----c-aa-g--c-g-gt-gg-ag------cat--g------
----t---gg-tt-taa--t-tc--g-aa-g-c----aa-c-g-c----g-aag-aa-c-
ctt-a-c-ca-gg-cc-tt-ga-----ca-----t--c--c-aatg-aac-t-t-t-cc-
ag-a-g-a----t-g-g-a--t-ggg-tg--c-c--t----tc--g---ggaa-ca-tt-
-g-agac-------------a-g-g---------tg-ct-g-cat-gg--c---tgt-cg
--tc--a-g-ct--c--gt-g-t-cgtga-g--atg--tt-gg---g-tt-----aag--
-------t-ccc--gta-a-c---g-a-g-c-g----c-aa----ccc-tt--gt-cc-t
tagtt--a-c-cag-c-a-c----gtta-tgg-t-g-------------gg-----ca-c
-t-----------c-t-aa-----ggag-a-c----tg--ccgg-------------tg-
acaaac---c------gg-agg-aa--g------------g---t--ggggat-g--a--
cg-tc-aa-g----tca-tcatgg-----c-cct-t----ac-gg-c-c-t-ggg-c-t-
------------------------------------------------------------
-a-ca-ca-c------gt-------g-c--------t-a-ca-atgg-tc-g-gta----
----c---a-ga-gg------------g-ttgcc----aa-----g-c-cg---c-g-ag
g--t-g------g----ag--ctaa----tccc-a-c-aaaa-cc--g--a-----t-cg
-ta-------------------g-t-cc--g-ga-----t---c-g-cagtc-t------
g--caac--------tcg-act-gc-gtga--ag-tcgg-a----a-tc-gc-tag-taa
tc--gc-gaat--cag-a-at-gtcg-c-gg-t-------g-aatacgt-t-c-c--c--
----gggc------------c-t-tg--------------t--acaca-ccg--cc-cg-
t--cac-a-c---------c-a-t-g-g-----------g-a-gtggg----ttgca-c-
c----ag--aa-------------g------t-c-cc----------t----------gg
------------------------------------------------------------
-------------------g---------t--atcc-----------a------------
----------aggt---------------------t----tg-------tgt-tc----c
g----ggc--t-c-agaa-caacc----------c---gt----------tgga------
------------------------------tcccccccta--------------------
-------------------
>9
------------------------------------------------------------
---------------------ggca-gct-a-c---------------------------
a----------------------------c-a-------tgc------a-------g---
-----------------t----------------c-g-ag-c---g-------g------
---ta----g-a---------------------gag--------------------a-ag
-----c-tt----g----ctt-------------------c----t-----ctt-g---a
-------------g---a---gc-ggc---g-ga----------cg-g---g-tg----a
gt-aaa-g-c--------cta-gg-------aa-t---c-t-gcc-t-gg-----tag-t
-gg-ggg-a-taa-cg-------------tt-----------------------------
--cgg----a-aac-gga-----cg--------------c------t-aa-ta-cc-g--
-cata----cg-t--cctac--ggga---gaaa---gca-------ggggac--------
-c-------ttc--ggg-cct-----------t-gcgc----t-at-c-----a-ga-tg
-----ag-c-c-t-------a----gg----t-cg-g----atta-g----c-ta-g---
-ttggt--g---a-ggt-aat-ggct----c--a-cc-----aa---gg--c--ga-c-g
a-tc----------c---g---t-aact----g-g-t--ct---gag-a-gga-t-ga-t
-----ca-g--t-c-a----c-a-ct-gg--aac-t--g-a--g-aca-cg-----g-t-
cca-----g-act-c-----c--t------a-cggga-g-g--ca---g-c-agt-gggg
-a---ata-ttgga-caa-----t-gggcg-aaa----g---------cc-tga-t-cc-
a--g-cc-at--g-cc-g----cgtg-t--------------------------------
--g-t-g--aa---------gaagg---t-c-t--------tc-gg-at--t--------
----------------------------------g--t-------a-aa-g-c-a-c---
-t------tt--aa-gtt---gg------gagg-aa-ggg--c-----a-t-taa-c-c-
t--aa-ta-cgtt--a-----g------t--g--------------------------t-
tttg-a----------------c-gtt------------------------------a-c
cga---c-a--g-aa--t-a---ag--c-a------c----c--gg-cta-a-c-t----
-----c-t-gtg-cca-------g-ca-g--cc-gc-g----------gt-aa--ta---
c-a-g--------a-gg-gtgc-aa---------g--c--g--tt--a-a-tc--gg-a-
---a--tta-ct--g-ggc-gt-----a-aa-g--c-gc-gc-gt---------------
---a-gg--tgg-----ttt--g------tt-aagt-t------g-g-at-gtg-aaat-
--------ccc-c----------------g-gg---------------------------
------------------------------------------------------------
------------------------------------------------------------
------------------------------------------------------------
--------------------------------------------------ctc-aa-cc-
t--g-gg-aa------------c-t-gc-a---t-tc--aa-a-a-ct-ga-ct-g-a--
c-ta---------------------------------g-a--g-ta-t---gg--ta---
------------------------------------------------------------
------------------------------------------------------------
------------------------------------------------------------
--------------------------------------------g-----------a---
-ggg--t------ggt-g--g-aa--ttt-cc-t-gt--g---------------t---a
-gc-g----gtg-aaa--t----------------gc-g-t-ag-a-t-at--a-g-g--
aa--gg-a----a-c---a---c-ca----------------------------------
------------------------------------g--t-----g-g--c-g-aa-g--
g--c-g-a--cc-a--c--ct-----gg-g-ac-t-a--at-a-c-tg-a---cac-tga
--g---------------------------------------------------------
------------------------------------------------------------
------------------------------------------------------------
--gt--g-c-----g-aaa----g-----c-g------t-g-ggg-ag-----c-aa-a-
-ca-gga--tt---ag-at-a-c----cct----gg-tag-t-cc----a-cg--ccg-t
-aaa-c-gatg-t-c-aa---c-t-ag--ccg--t-------t-ggg---cag-cc-tt-
g-ag-----ct-c-----tt-a-gt-gg--c-gc--a-------g--c-t----aac-g-
cat-t-aa-g-ttga--ccg-cct----gggg-agt-a-c-gg----cc----g-c----
-a-a---g--g---tt----aaa---------------ac-t-caaa--tg-aa--ttg-
a-c-ggggg-ccc-gc-a----c-aa-g--c-g-gt-gg-ag------cat--g------
----t---gg-tt-taa--t-tc--g-aa-g-c----aa-c-g-c----g-aag-aa-c-
ctt-a-c-ca-gg-cc-tt-ga-----ca-----t--c--c-aatg-agc-t-t-t-ct-
ag-a-g-a----t-a-g-a--t-tgg-tg--c-c--t----tc--g---ggaa-ca-tt-
-g-agac-------------a-g-g---------tg-ct-g-cat-gg--c---tgt-cg
--tc--a-g-ct--c--gt-g-t-cgtga-g--atg--tt-gg---g-tt-----aag--
-------t-ccc--gta-a-c---g-a-g-c-g----c-aa----ccc-tt--gt-cc-t
tagtt--a-c-cag-c-a-c----gtaa-tgg-t-g-------------gg-----ca-c
-t-----------c-t-aa-----ggag-a-c----tg--ccgg-------------tg-
acaaac---c------gg-agg-aa--g------------g---t--ggggat-g--a--
cg-tc-aa-g----tca-tcatgg-----c-cct-t----ac-gg-c-c-t-ggg-c-t-
------------------------------------------------------------
-a-ca-ca-c------gt-------g-c--------t-a-ca-atgg-tc-g-gta----
----c---a-ga-gg------------g-ttgcc----aa-----g-c-cg---c-g-ag
g--t-g------g----ag--ctaa----tccc-a-t-aaaa-cc--g--a-----t-cg
-ta-------------------g-t-cc--g-ga-----t---c-g-cagtc-t------
g--caac--------tcg-act-gc-gtga--ag-tcgg-a----a-tc-gc-tag-taa
tc--gc-gaat--cag-a-at-gtcg-c-gg-t-------g-aatacgt-t-c-c--c--
----gggc------------c-t-tg--------------t--acaca-ccg--cc-cg-
t--cac-a-c---------c-a-t-g-g-----------g-a-gtggg----ttgca-c-
c----ag--aa-------------g------t-a-gc----------t----------ag
t-c-t----a-----a--------c-------cttc----g-g---------ga------
-gg-a----c-g-g----t----------t--ac-c-----------a------------
----------cg-----------------------g----tg-------tga-tt----c
a----tga--c-t-gggg-tga------------a---gt----------cgta------
a---------c------aa-gg----tt----aaccat-------aa-------------
-------------------
>10
------------------------------------------------------------
--------------------------ggc-c-t---------------------------
aac-----------a--------------c-a-------tgc------a------ag---
-----------------t----------------c-g-ag-c---g-------g------
--at-----g-ag--------------------ggg----------------------ag
-----c-tt----g----ct--------------------c----------tct-g---a
-t--t---t--------a---gc-ggc---g-ga----------cg-g---g-tg----a
gt-aat-g-c--------cta-gg-------aa-t---c-t-gcc-t-gg-----tag-t
-gg-ggg-a-taa-cg-------------tt-----------------------------
--ccg----a-aag-gaa-----cg--------------c------t-aa-ta-cc-g--
-cata----cg-t--cctac--ggga---gaaa---gca-------ggggac--------
-c-------ttc--ggg-cct-----------t-gcgc----t-at-c-----a-ga-tg
-----ag-c-c-t-------a----gg----t-cg-g----atta-g----c-ta-g---
-ttggt--g---a-ggt-aat-ggct----c--a-cc-----aa---gg--c--ga-c-g
a-tc----------c---g---t-aact----g-g-t--ct---gag-a-gga-t-ga-t
-----ca-g--t-c-t----c-a-ct-gg--aac-t--g-a--g-aca-cg-----g-t-
cca-----g-act-c-----c--t------a-cggga-g-g--ca---g-c-agt-gggg
-a---ata-ttgga-caa-----t-gggcg-aaa----g---------cc-tga-t-cc-
a--g-cc-at--g-cc-g----cgtg-t--------------------------------
--g-t-g--aa---------gaagg---t-c-t--------tc-gg-at--t--------
----------------------------------g--t-------a-aa-g-c-acc---
-t------tt--aa-gtt---gg------gagg-aa-ggg--c-----a-g-taa--gc-
t--aa-ta-cctt--g-----c------t--g--------------------------t-
tttg-a----------------c-gtt------------------------------a-c
cga---c-a--g-aa--t-a---ag--c-a------c----c--gg-cta-a-c-t---t
-----c---gtg-cca-------g-ca-g--cc-gc-g----------gt-aa--ta---
c-g-a--------a-gg-gtgc-aa---------g--c--g--tt--a-a-tc--gg-a-
---a--tta-ct--g-ggc-gt-----a-aa-g--c-gc-gc-gt---------------
---a-gg--tgg-----ttc--g------tt-aagt-t------g-g-at-gtg-aaag-
--------ccc-c----------------g-gg---------------------------
------------------------------------------------------------
------------------------------------------------------------
------------------------------------------------------------
--------------------------------------------------ctc-aa-cc-
t--g-gg-aa------------c-t-gc-a---t-cc--aa-a-a-ct-gg-cg-a-g--
c-ta---------------------------------g-a--g-ta-c---gg--ta---
------------------------------------------------------------
------------------------------------------------------------
------------------------------------------------------------
--------------------------------------------g-----------a---
-gggg-t------tgg-t--g-ga--att-tc-t-gt--g---------------t---a
-gc-g----gtg--aa--t----------------gc-g-t-ag-a-t-at--a-g-g--
aa--gg-a----a-c---a-----ca----------------------------------
------------------------------------g--t-----g-g--c-g--a-a--
g--c-g-a--cc-a--c--ct------g-g-ac-t-g--at-a-c-tg-a---cac-tga
--g---------------------------------------------------------
------------------------------------------------------------
------------------------------------------------------------
---t--g-c-----g--aa----g-----c-n------n-g-ggg-ag-----c-aa-a-
-ca-gga--tn---ag-at-a-c----cct----gg-tag-t-cc----a-cg--ccg-t
-aaa-c-gatg-t-c-aa---c-t-ag--ccg--t-------t-ggg----tt-cc-tt-
g-aga-----g-c-----tt-a-gt-gg--c-gc--a-------g--c-t----aac-g-
cat-t-aa-g-ttga--ccg-cct----gggg-agt-a-c-gg----cc----g-c----
-a-a---g--g---tt----aaa---------------ac-t-caaa--tg-aa--ttg-
a-c-ggggg-ccc-gc-a----c-aa-g--c-g-gt-gg-ag------cat--g------
----t---gg-tt-taa--t-tc--g-aa-g-c----aa-c-g-c----g-aag-aa-c-
ctt-a-c-ct-gg-cc-tt-ga-----ca-----t-gc----tgag-aac-t-t-t-cc-
ag-a-g-a----t-g-g-a--t-tgg-tg--c-c--t----tc--g---ggaa-ct-ca-
-g-acac-------------a-g-g---------tg-ct-g-cat-gg--c---tgt-cg
--tc--a-g-ct--c--gt-g-t-cgtga-g--atg--tt-gg---g-tt-----aag--
-------t-ccc--gta-a-c---g-a-g-c-g----c-aa----ccc-tt--gt-cc-t
tagtt--a-c-cag-c-a-c----gtaa-tgg-t-g-------------gg-----ca-c
-t-----------c-t-aa-----ggag-a-c----tg--ccgg-------------tg-
acaaac---c------gg-agg-aa--g------------g---t--ggggat-g--a--
cg-tc-aa-g----tca-tcatgg-----c-cct-t----ac-gg-c-c-a-ggg-c-t-
------------------------------------------------------------
-a-ca-ca-c------gt-------g-c--------t-a-ca-atgg-tc-g-gta----
----c---a-aa-gg------------g-ttgcc----aa-----g-c-cg---c-g-ag
g--t-g------g----ag--ctaa----tccc-a-t-aaaa-cc--g--a-----t-cg
-ta-------------------g-t-cc--g-ga-----t---c-g-cagtc-t------
g--caac--------tcg-act-gc-gtga--ag-tcgg-a----a-tc-gc-tag-taa
tc--gt-gaat--cag-a-at-gtca-c-gg-t-------g-aatacgt-t-c-c--c--
----gggc------------c-t-tg--------------t--acaca-ccg--cc-cg-
t--cac-a-c---------c-a-t-g-g-----------g-a-gtggg----ttgct-c-
c----ag--aa-------------g------t-a-gc----------t----------ag
t-c-t----a-----a--------c-------cttc----g-g---------gg------
-gg-a----c-g-g----t----------t--ac-c-----------a------------
----------cg-----------------------g----ag-------tga-tt----c
a----tga--c-t-gggg-tga------------a---gt----------cgta------
a---------c------aa-ag----g-----tatcc-----------------------
-------------------
>11
-----------------agtct-g-atc-------at--ggctcag--gatt-ga-a---
--cg-ct----------ggc-ggca-ggc-c-t---------------------------
a-------------a--------------c-a-------tgc------a------ag---
-----------------t----------------c-g-ag-c---g-------g------
--at-----g-aa--------------------gga----------------------g-
-----c-tt----g----ctc-------------------c------------t-g--ga
-t--t---c--------a---gc-ggc---g-ga----------cg-g---g-tg----a
gt-aat-g-c--------c---ag-------aa-t---c-t-gcc-t-gg-----tag-t
-gg-gga---taa-cg-------------tc-----------------------------
--cgg----a-aac-ggg-----cg--------------c------t-aa-ta-cc-g--
-cata----cg-t--cnn----ggga---gaaa---gt--------ggggat--------
-c-------ttc--gga-cct-----------c-acgc----t-at-c-----a-ga-tg
-----ag-c-c-t-------a----gg----t-cg-g----atta-g----c-ta-g---
-ttggt--g---g-gt--aaa-ggcc----t--a-cc-----aa---gg--c--ga-c-g
a-tc----------c---g---t-aact----g-g-t--ct---gag-a-gga-t-ga-t
-----ca-g--t-c-a----c---ct-gg--aac-t--g-a--g-aca--c-----g-t-
cca-----g-act-c-----c--t------a-cggga-g-g--ca---g-c-agt--ggg
-a---ata-ttgga-caa-----t-gggcg-aaa----g---------cc-tga-t-cc-
a--g-cc-at--g-cc-g----cgtg-t--------------------------------
--g------aa---------gaagg---t-c-t--------tc-gg-att----------
---------------------------------------------a-aa-g-c-a-c---
-t------tt--aa-gtt---gg------gagg-aa-ggg--c-----a-g-taa--gt-
t--aa-ta-cctt--g-----c------t--g--------------------------t-
tttg-a----------------c-gtt------------------------------a-c
caa---c-a--g-aa--t-a---gc----a------c----c--ng-cta-a-c-t---t
-------------cca-------n-ca-g--cc-gc-g----------gt-aa--ta---
c-g-a--------a-gg-gtgc-aa---------g--c--g--tt--a-a-tc--gg-a-
---a--tta-ct--g-ggc-gt-----a-aa-g--c-gc-ga-ag---------------
-----------g-----ttc--a------gc-aagt-t------g-g----atg-aaat-
--------ccc-g-------------------g---------------------------
------------------------------------------------------------
------------------------------------------------------------
------------------------------------------------------------
--------------------------------------------------ctc-aa-cc-
t--g-gg-aa------------c-t-gc-a---t-cc--aa-a-a-ct-ac-tg-a-g--
c-ta---------------------------------g-a--g-ta-c---gg--tg---
------------------------------------------------------------
------------------------------------------------------------
------------------------------------------------------------
--------------------------------------------------------a---
-ggg--t------ggt-g--g-aa---tt-tc-c-gt--g---------------t---a
-gc-g----gtg-aaa--t----------------gc-g-t-ag-a-t-at--a-g-g--
aa--gg-a----a-c---a---c-ca----------------------------------
------------------------------------g--t-----g-g--c-g-aa-g--
g--c-g-a--cc-a--c--ct------g-g-ac-t-g--at-a-c-tg-a---cac-tga
--g---------------------------------------------------------
------------------------------------------------------------
------------------------------------------------------------
--gt--g-c-----g-aaa----g-----c-g------t---ggg-ag-----c-aa-a-
-ca-gga--tt---ag-at-a-c----ct-----gg-tag-t-cc----a-cg--ccg-t
-aaa-c-gatg-t-c-ga---c-t-ag--ccg--t-------t-ggg----at-cc-tt-
g-agat------c-----at-a-gt-gg--c-gc--a-------g--c-t----aac-g-
cga-t-aa-g-tcga--ccg-cct-----ggg-agt-a-c-gg----cc----g-c----
-a-a---g--g---tt----aaa---------------ac-t-caaa--tg-aa--ttg-
a-c-ggggg-ccc-gc-ca--------g--c-g-gt-gg-ag------cat---------
--------gg-tt-taa----cc--g-aa-g-c----aa-c-g-c----g-aag-aa-c-
ctt-a-c-ct-gg-cc-tt-ga-----ca-----t-gc--t--gag-aac-t-t-t-cc-
ag-a-g-a----t-g-g-a--t-tgg-tg--c-c--t----tc--g---ggaa-ct-ca-
-g-acac-------------a-g-g---------tg-ct-g-cat-gg--c---tgt-cg
--tc--a-g-ct--c--gt-g-t-cgtgg-g--atg--tt-gg---g-tt-----aag--
-------t-ccc--gta-a-c---g-a-g-c-g----c-aa----ccc-tt--gt-cc-t
tagtt--a-c-cag-c-a-c----ctc--ggg-t-g-------------gg-----ca-c
-t-----------c-a-na-----ggag-a-c----tg--ccgg-------------tg-
acaaac---c------gg-agg-aa--g------------g---t--ggggat-g--a--
cg-tc-aa-g--------tcatgg-----c-cct-t----ac-gg-c-c-a-ggg-c-t-
------------------------------------------------------------
----a-ca-c------gt-------g-c--------t-a-ca-atgg-tc-g-gta----
----c---a-aa-gg------------g-tt--------------g-c-cg---c-g-ag
g--t-g------g----ag--ct-a----tccc-a-t-aaaa-cc--g--a-----t-cg
-ta-------------------g-t-cc--g-ga-----t---c-g-cagtc-t------
g--caac--------tcg-act-gc-gtga--ag-tcgg-a----a-tc-gc-tag-taa
tc--gt-gaat--cag-a-at-gtca-c-gg-t-------g-aatacgt-t-c-c--c--
----gggc------------c-t-tg--------------c--acaca-ccg--cc-cg-
t--cac-a-c---------c-a-t-g-g-----------g-a-gtggg----ttgct-c-
c----ag--aa-------------g------t-a-gc----------t----------ag
t-c-t----a-----a--------c-------cg-c----aag---------gg------
-ga------c-g-g----t----------t--ac-c-----------a------------
----------cg-----------------------g----ag-------tga-tt----c
a----tga--c-t-gggg-tga------------a---gt----------cgga------
a---------c------aa-gg----t-----agccg-------tagggg--aacctgcg
gctg---------------
>12
------------------------------------------------------------
------------------------------------------------------------
-ac-----------a--------------c-a-------tgc------a------ag---
-----------------t----------------c-g-ag-c---g-------g------
--at-----g-aa--------------------ggg----------------------ag
-----c-tt----a----ct--------------------c----------tct-g---a
-t--t---c--------a---gc-ggc---g-ga----------cg-g---g-tg----a
gt-aat-g-c--------cta-gg-------aa-t---c-t-gcc-t-ga-----tag-t
-gg-agg-a-caa-cg-------------tt-----------------------------
--tcg----a-aag-gaa-----cg--------------c------t-aa-ta-cc-g--
-cata----cg-t--cctac--ggga---gaaa---gca-------ggggac--------
-c-------ttc--ggg-cct-----------t-gcgc----t-at-c-----a-ga-tg
-----ag-c-c-t-------a----gg----t-cg-g----atta-g----c-ta-g---
-ttggt--g---a-ggt-aac-ggct----c--a-cc-----aa---gg--c--ga-c-g
a-tc----------c---g---t-aact----g-g-t--ct---gag-a-gga-t-ga-t
-----ca-g--t-c-a----c-a-ct-gg--aac-t--g-a--g-aca-cg-----g-t-
cca-----g-act-c-----c--t------a-cggga-g-g--ca---g-c-agt-gggg
-a---ata-ttgga-caa-----t-gggcg-aaa----g---------cc-tga-t-cc-
a--g-cc-at--g-cc-g----cgtg-t--------------------------------
--g-t-g--aa---------gaagg---t-c-t--------tc-gg-at--t--------
----------------------------------g--t-------a-aa-g-c-a-c---
-t------tt--aa-gtt---gg------gagg-aa-ggg--c-----a-t-caa--cc-
t--aa-ta-cgtt--a-----g------t--g--------------------------t-
tttg-a----------------c-gtt------------------------------a-c
cga---c-a--g-aa--t-a---ag--c-a------c----c--gg-cta-a-c-t---t
-----c---gtg-cca-------g-ca-g--cc-gc-g----------gt-aa--ta---
c-g-a--------a-gg-gtgc-aa---------g--c--g--tt--a-a-tc--gg-a-
---a--tta-ct--g-ggc-gt-----a-aa-g--c-gc-gc-gt---------------
---a-gg--tgg-----ttt--g------tt-aagt-t------g-a-at-gtg-aaag-
--------ccc-c----------------g-gg---------------------------
------------------------------------------------------------
------------------------------------------------------------
------------------------------------------------------------
--------------------------------------------------ctc-aa-cc-
t--g-gg-aa------------c-t-gc-a---t-cc--aa-a-a-ct-gg-ca-a-g--
c-ta---------------------------------g-a--g-ta-t---gg--ca---
------------------------------------------------------------
------------------------------------------------------------
------------------------------------------------------------
--------------------------------------------g-----------a---
-ggg--t------agt-g--g-aa--ttt-cc-t-gt--g---------------t---a
-gc-g----gtg-aaa--t----------------gc-g-t-ag-a-t-at--a-g-g--
aa--gg-a----a-c---a---c-ca----------------------------------
------------------------------------g--t-----g-g--c-g-aa-g--
g--c-g-a--cc-a--c--ct------g-g-gc-t-a--at-a-c-tg-a---cac-tga
--g---------------------------------------------------------
------------------------------------------------------------
------------------------------------------------------------
--gt--g-c-----g-aaa----g-----c-g------t-g-ggg-ag-----c-aa-a-
-ca-gga--tt---ag-at-a-c----cct----gg-tag-t-cc----a-cg--ccg-t
-aaa-c-gatg-t-c-ga---c-t-ag--ccg--t-------t-ggg----at-cc-tt-
g-aga-----t-c-----tt-a-gt-gg--c-gc--a-------g--c-t----aac-g-
cat-t-aa-g-tcga--ccg-cct----gggg-agt-a-c-gg----cc----g-c----
-a-a---g--g---tt----aaa---------------gc-t-caaa--tg-aa--ttg-
a-c-ggggg-ccc-gc-a----c-aa-g--c-g-gt-gg-ag------cat--g------
----t---gg-tt-taa--t-tc--g-aa-g-c----aa-c-g-c----g-aag-aa-c-
ctt-a-c-ca-gg-cc-tt-ga-----ca-----t-gc----agag-aac-t-t-t-cc-
ag-a-g-a----t-g-g-a--t-tgg-tg--c-c--t----tc--g---ggaa-ct-tt-
-g-acac-------------a-g-g---------tg-ct-g-cat-gg--c---tgt-cg
--tc--g-g-ct--c--gt-g-t-cgtga-g--atg--tt-gg---g-tt-----aag--
-------t-ccc--gta-a-c---g-a-g-c-g----c-aa----ccc-tt--gt-cc-t
tagtt--a-c-cag-c-a-c----gtta-agg-t-g-------------gg-----ca-c
-t-----------c-t-aa-----ggag-a-c----tg--ccgg-------------tg-
acaaac---c------gg-agg-aa--g------------g---t--ggggat-g--a--
cg-tc-aa-g----tca-tcatgg-----c-cct-t----ac-gg-c-c-t-ggg-c-t-
------------------------------------------------------------
-a-ca-ca-c------gt-------g-c--------t-a-ca-atgg-tc-g-gta----
----c---a-aa-gg------------g-ttgcc----aa-----g-c-cg---c-g-ag
g--t-g------g----ag--ctaa----tccc-a-t-aaaa-cc--g--a-----t-cg
-ta-------------------g-t-cc--g-ga-----t---c-g-cagtt-t------
g--caac--------tcg-act-gc-g-ga--ag-tcgg-a----a-tc-gc-tag-taa
tc--g--gaat--cag-a-at---------------------------------------
----------------------------------------------ca-cga--tc-tg-
a--c--------------------------------------------------------
------------------------------------------------------------
------------------------------------------------------------
------------------------------------------------------------
------------------------------------------------------------
------------------------------------------------------------
------------------------------------------------------------
-------------------
>13
---------------agagttt-g-atc-------ct--ggctca---gatt-ga-a---
--cg-ct----------ggc-ggca-ggc-c-t---------------------------
aac-----------a--------------c-a-------tgc------a------ag---
-----------------t----------------c-g-ag-c---g-------g------
---ca----g-c---------------------acg-------------------gg-ta
-----c-tt----g----tac-------------------c----t-----ggt-g---g
--------c----g---a---gc-ggc---g-ga----------cg-g---g-tg----a
gt-aat-g-c--------cta-gg-------aa-t---c-t-gcc-t-gg-----tag-t
-gg-ggg-g-taa-cg-------------ct-----------------------------
--cgg----a-aac-gga-----cg--------------c------t-aa-ta-cc-g--
-cata----cg-t--cctac--ggga---gaaa---gca-------ggggac--------
-c-------ttc--ggg-cct-----------t-gcgc----t-at-c-----a-ga-tg
-----ag-c-c-t-------a----gg----t-cg-g----atta-g----c-ta-g---
-ttggt--g---a-ggt-aat-ggct----c--a-cc-----aa---gg--c--ga-c-g
a-tc----------c---g---t-aact----g-g-t--ct---gag-a-gga-t-ga-t
-----ca-g--t-c-a----c-a-ct-gg--aac-t--g-a--g-aca-cg-----g-t-
cca-----g-act-c-----c--t------a-cggga-g-g--ca---g-c-agt-gggg
-a---ata-ttgga-caa-----t-gggcg-aaa----g---------cc-tga-t-cc-
a--g-cc-at--g-cc-g----cgtg-t--------------------------------
--g-t-g--aa---------gaagg---t-c-t--------tc-gg-at--t--------
----------------------------------g--t-------a-aa-g-c-a-c---
-t------tt--aa-gtt---gg------gagg-aa-ggg--c-----a-t-taa-c-c-
t--aa-ta-cgtt--a-----g------t--g--------------------------t-
tttt-a----------------c-gtt------------------------------a-c
cga---c-a--g-aa--t-a---ag--c-a------c----c--gg-cta-a-c-t----
-----c-t-gtg-cca-------g-ca-g--cc-gc-g----------gt-aa--ta---
c-a-g--------a-gg-gtgc-aa---------g--c--g--tt--a-a-tc--gg-a-
---a--tta-ct--g-ggc-gt-----a-aa-g--c-gc-gc-gt---------------
---a-gg--tgg-----ttc--g------tt-aagt-t------g-g-at-gtg-aaat-
--------ccc-c----------------g-gg---------------------------
------------------------------------------------------------
------------------------------------------------------------
------------------------------------------------------------
--------------------------------------------------ctc-aa-cc-
t--g-gg-aa------------c-t-gc-a---t-tc--aa-a-a-ct-gt-cg-a-g--
c-ta---------------------------------g-a--g-ta-t---gg--ta---
------------------------------------------------------------
------------------------------------------------------------
------------------------------------------------------------
--------------------------------------------g-----------a---
gggg--t-----gggt-g--g-aa--ttt-cc-t-gt--g---------------t---a
-gc-g----gtg-aaa--t----------------gc-g-t-ag-a-t-at--a-g-g--
aa--gg-a----a-c---a---c-ca----------------------------------
------------------------------------g--t-----g-g--c-g-aa-g--
g--c-g-a--cc-a--c--ct------g-g-ac-t-g--at-a-c-tg-a---cac-tga
--g---------------------------------------------------------
------------------------------------------------------------
------------------------------------------------------------
--gt--g-c-----g-aaa----g-----c-g------t-g-ggg-ag-----c-aa-a-
-ca-gga--tt---ag-at-a-c----cct----gg-tag-t-cc----a-cg--ccg-t
-aaa-c-gatg-t-c-aa---c-t-ag--ccg--t-------t-ggg----ag-cc-tt-
g-ag-----ct-c-----tt-a-gt-gg--c-gc--a-------g--c-t----aac-g-
cat-t-aa-g-ttga--ccg-cct----gggg-agt-a-c-gg----cc----g-c----
-a-a---g--g---tt----aaa---------------ac-t-caaa--tg-aa--ttg-
a-c-ggggg-ccc-gc-a----c-aa-g--c-g-gt-gg-ag------cat--g------
----t---gg-tt-taa--t-tc--g-aa-g-c----aa-c-g-c----g-aag-aa-c-
ctt-a-c-ca-gg-cc-tt-ga-----ca-----t--c--c-aatg-aac-t-t-t-cc-
ag-a-g-a----t-g-g-a--t-tgg-tg--c-c--t----tc--g---ggag-ca-tt-
-g-agac-------------a-g-g---------tg-ct-g-cat-gg--c---tgt-cg
--tc--a-g-ct--c--gt-g-t-cgtga-g--atg--tt-gg---g-tt-----aag--
-------t-ccc--gta-t-c---g-a-g-c-g----c-aa----ccc-tt--gt-cc-t
tagtt--a-c-cag-c-a-c----gtta-tgg-t-g-------------gg-----ca-c
-t-----------c-t-aa-----ggag-a-c----tg--ccgg-------------tg-
acaaac---c------gg-agg-aa--g------------g---t--ggggat-g--a--
cg-tc-aa-g----tca-tcatgg-----c-cct-t----ac-gg-c-c-t-ggg-c-t-
------------------------------------------------------------
-a-ca-ca-c------gt-------g-c--------t-a-ca-atgg-tc-g-gta----
----c---a-ga-gg------------g-ttgcc----aa-----g-c-cg---c-g-ag
g--t-g------g----gg--ctaa----tccc-a-c-aaaa-cc--g--a-----t-cg
-ta-------------------g-t-cc--g-ga-----t---c-g-cagtc-t------
g--caac--------tcg-act-gc-gtga--ag-tcgg-a----a-tc-gc-tag-taa
tc--gc-gaat--cag-a-at-gtcg-c-gg-t-------g-aatacgt-t-c-c--c--
----gggc------------c-t-tg--------------t--acaca-ccg--cc-cg-
t--cac-a-c---------c-a-t-g-g-----------g-a-gtggg----ttgca-c-
c----ag--aa-------------g------t-a-gc----------t----------ag
t-c-t----a-----a--------c-------cttc----g-g---------gg------
-gg-a----c-g-g----t----------t--ac-c-----------a------------
----------cg-----------------------g----tg-------tga-tt----c
a----tga--c-t-gggg-tga------------a---gt----------cgta------
a---------c------aa-gg----t-----agccga----------------------
-------------------
>14
------------------------------------------------------------
--at-tg----------gtg-ggcg-gga-g-c---------------------------
tac-----------a--------------c-a-------tgc------a------ag---
-----------------t----------------c-g-ag-c---g-------g------
--at-----g-ag--------------------aag----------------------ag
-----c-tt----g----ct--------------------c----------ttc-g---a
-t--t---c--------a---gc-ggc---g-ga----------cg-g---g-tg----a
gt-aat-a-c--------cta-gg-------aa-t---c-t-gcc-t-gg-----tag-t
-gg-ggg-a-caa-cg-------------tt-----------------------------
--tcg----a-aag-gaa-----cg--------------c------t-aa-ta-cc-g--
-cata----cg-t--cctac--ggga---gaaa---gca-------ggggac--------
-c-------ttc--ggg-cct-----------t-gcgc----t-at-c-----a-ga-tg
-----ag-c-c-t-------a----gg----t-cg-g----atta-g----c-ta-g---
-ttggt--g---a-ggt-aat-ggct----c--a-cc-----aa---gg--c--ga-c-g
a-tc----------c---g---t-aact----g-g-t--ct---gag-a-gga-t-ga-t
-----ca-g--t-c-a----c-a-ct-gg--aac-t--g-a--g-aca-cg-----g-t-
cca-----g-act-c-----c--t------a-cggga-g-g--ca---g-c-agt-gggg
-a---ata-ttgga-caa-----t-gggcg-aaa----g---------cc-tga-t-cc-
a--g-cc-at--g-cc-g----cgtg-t--------------------------------
--g-t-g--aa---------gaagg---t-c-t--------tc-gg-at--t--------
----------------------------------g--t-------a-aa-g-c-a-c---
-t------tt--aa-gtt---gg------gagg-aa-ggg--c-----a-g-taa--gc-
t--aa-ta-cctt--g-----c------t--g--------------------------t-
tttg-a----------------c-gtt------------------------------a-c
cga---c-a--g-aa--t-a---ag--c-a------c----c--gg-cta-a-c-----t
-----c-t-gtg-cca-------g-ca-g--cc-gc-g----------gt-aa--ta---
c-a-g--------a-gg-gtgc-aa---------g--c--g--tt--a-a-tc--gg-a-
---a--tta-ct--g-ggc-gt-----a-aa-g--c-gc-gc-gt---------------
---a-gg--tgg-----ttc--g------tt-aagt-t------g-g-at-gtg-aaat-
--------ccc-c----------------g-gg---------------------------
------------------------------------------------------------
------------------------------------------------------------
------------------------------------------------------------
--------------------------------------------------ctc-aa-cc-
t--g-gg-aa------------c-t-gc-a---t-cc--aa-a-a-ct-gg-cg-a-g--
c-ta---------------------------------g-a--g-ta-t---gg--ta---
------------------------------------------------------------
------------------------------------------------------------
------------------------------------------------------------
--------------------------------------------g-----------a---
-ggg--t------ggt-g--g-aa--ttt-cc-t-gt--g---------------t---a
-gc-g----gtg-aaa--t----------------gc-g-t-ag-a-t-at--a-g-g--
aa--gg-a----a-c---a---c-ca----------------------------------
------------------------------------g--t-----g-g--c-g-aa-g--
g--c-g-a--cc-a--c--ct------g-g-ac-t-g--at-a-c-tg-a---cac-tga
--g---------------------------------------------------------
------------------------------------------------------------
------------------------------------------------------------
--gt--g-c-----g-aaa----g-----c-g------t-g-ggg-ag-----c-aa-a-
-ca-gga--tt---ag-at-a-c----cct----gg-tag-t-cc----a-cg--ccg-t
-aaa-c-gatg-t-c-aa---c-t-ag--ccg--t-------t-ggg----gt-cc-tt-
g-aga-----c-t-----tt-a-gt-gg--c-gc--a-------g--c-t----aac-g-
cat-t-aa-g-ttga--ccg-cct----gggg-agt-a-c-gg----cc----g-c----
-a-a---g--g---tt----aaa---------------ac-t-caaa--tg-aa--ttg-
a-c-ggggg-ccc-gc-a----c-aa-g--c-g-gt-gg-ag------cat--g------
----t---gg-tt-taa--t-tc--g-aa-g-c----aa-c-g-c----g-aag-aa-c-
ctt-a-c-ca-gg-cc-tt-ga-----ca-----t-gc----agag-aac-t-t-t-cc-
ag-a-g-a----t-g-g-a--t-tgg-tg--c-c--t----tc--g---ggaa-ct-ct-
-g-acac-------------a-g-g---------tg-ct-g-cat-gg--c---tgt-cg
--tc--a-g-ct--c--gt-g-t-cgtga-g--atg--tt-gg---g-tt-----aag--
-------t-ccc--gta-a-c---g-a-g-c-g----c-aa----ccc-tt--gt-cc-t
tagtt--a-c-cag-c-a-c----gtta-tgg-t-g-------------gg-----ca-c
-t-----------c-t-aa-----ggag-a-c----tg--ccgg-------------tg-
acaaac---c------gg-agg-aa--g------------g---t--ggggat-g--a--
cg-tc-aa-g----tca-tcatgg-----c-cct-t----ac-gg-c-c-t-ggg-c-t-
------------------------------------------------------------
-a-ca-ca-c------gt-------g-c--------t-a-ca-atgg-tc-g-gta----
----c---a-ga-gg------------g-ttgcc----aa-----g-c-cg---c-g-ag
g--t-g------g----ag--ctaa----tctc-a-c-aaaa-cc--g--a-----t-cg
-ta-------------------g-t-cc--g-ga-----t---c-g-cagtc-t------
g--caac--------tcg-act-gc-gtga--ag-tcgg-a----a-tc-gc-tag-taa
tc--gc-gaat--cag-a-at-gtcg-c-gg-t-------g-aatacgt-t-c-c--c--
----gggc------------c-t-tg--------------t--acaca-ccg--cc-cg-
t--cac-a-c---------c-a-t-g-g-----------g-a-gtggg----ttgca-c-
c----ag--aa-------------g------t-a-gc----------t----------ag
t-c-t----a-----a--------c-------cttc----g-g---------ga------
-gg-a----c-g-g----t----------a--cc-a-----------c------------
----------gg-----------------------t----ga-------tcg-tt----t
g----tg-----------------------------------------------------
------------------------------------------------------------
-------------------
>15
------------------------------------------------------------
-----------------------ca-ggc-c-t---------------------------
aac-----------a--------------c-a-------tgc------a------ag---
-----------------t----------------c-g-ag-c---g-------g------
--at-----g-ag--------------------tgg----------------------ag
-----c-tt----g----ct--------------------c----------cat-g---a
-t--t---c--------a---gc-ggc---g-ga----------cg-g---g-tg----a
gt-aat-g-c--------cta-gg-------aa-t---c-t-gcc-t-at-----tag-t
-gg-ggg-a-caa-cg-------------tt-----------------------------
--tcg----a-aag-gaa-----cg--------------c------t-aa-ta-cc-g--
-cata----cg-t--cctac--ggga---gaaa---gca-------ggggac--------
-c-------ttc--ggg-cct-----------t-gcgc----t-aa-t-----a-ga-tg
-----ag-c-c-t-------a----gg----t-cg-g----atta-g----c-ta-g---
-ttggt--g---a-ggt-aat-ggct----c--a-cc-----aa---gg--c--ga-c-g
a-tc----------c---g---t-aact----g-g-t--ct---gag-a-gga-t-ga-t
-----ca-g--t-c-a----c-a-ct-gg--aac-t--g-a--g-aca-cg-----g-t-
cca-----g-act-c-----c--t------a-cggga-g-g--ca---g-c-agt-gggg
-a---ata-ttgga-caa-----t-gggcg-aaa----g---------cc-tga-t-cc-
a--g-cc-at--g-cc-g----cgtg-t--------------------------------
--g-t-g--aa---------gaagg---t-c-t--------tc-gg-at--t--------
----------------------------------g--t-------a-aa-g-c-a-c---
-t------tt--aa-gtt---gg------gagg-aa-ggg--t-----t-g-tac--gt-
t--aa-ta-ccgt--g-----c------a--a--------------------------t-
tttg-a----------------c-gtt------------------------------a-c
cga---c-a--g-aa--t-a---ag--c-a------c----c--gg-cta-a-c-t---c
-----t---gtg-cca-------g-ca-g--cc-gc-g----------gt-aa--ta---
c-a-g--------a-gg-gtgc-aa---------g--c--g--tt--a-a-tc--gg-a-
---a--tta-ct--g-ggc-gt-----a-aa-g--c-gc-gc-gt---------------
---a-gg--tgg-----ttc--g------tt-aagt-t------g-g-at-gtg-aaag-
--------ccc-c----------------g-gg---------------------------
------------------------------------------------------------
------------------------------------------------------------
------------------------------------------------------------
--------------------------------------------------ctc-aa-cc-
t--g-gg-aa------------c-t-gc-a---t-cc--aa-a-a-ct-gg-cg-a-g--
c-ta---------------------------------g-a--g-ta-c---gg--ta---
------------------------------------------------------------
------------------------------------------------------------
------------------------------------------------------------
--------------------------------------------g-----------a---
-ggg--t------ggt-g--g-aa--ttt-cc-t-gt--g---------------t---a
-gc-g----gtg-aaa--t----------------gc-g-t-ag-a-t-at--a-g-g--
aa--gg-a----a-c---a---c-ca----------------------------------
------------------------------------g--t-----g-g--c-gaaa-g--
g--c-g-a--cc-a--c--ct------g-g-ac-t-g--at-a-c-tg-a---cac-tga
--g---------------------------------------------------------
------------------------------------------------------------
------------------------------------------------------------
--gt--g-c-----g-aaa----g-----c-g------t-g-ggg-ag-----c-aa-a-
-ca-gga--tt---ag-at-a-c----cct----gg-tag-t-cc----a-cg--ccg-t
-aaa-c-gatg-t-c-aa---c-t-ag--ccg--t-------t-ggg----tt-cc-tt-
g-aga-----a-c-----tt-a-gt-gg--c-gc--a-------g--c-t----aac-g-
cat-t-aa-g-ttga--ccg-cct----gggg-agt-a-c-gg----cc----g-c----
-a-a---g--g---tt----aaa---------------ac-t-caaa--tg-aa--ttg-
a-c-ggggg-ccc-gc-a----c-aa-g--c-g-gt-gg-ag------cat--g------
----t---gg-tt-taa--t-tc--g-aa-g-c----aa-c-g-c----g-aag-aa-c-
ctt-a-c-ct-gg-cc-tt-ga-----ca-----t-gc----tgag-aac-t-t-t-cc-
ag-a-g-a----t-g-g-a--t-tgg-tg--c-c--t----tc--g---ggag-ct-ca-
-g-acac-------------a-g-g---------tg-ct-g-cat-gg--c---tgt-cg
--tc--a-g-ct--c--gt-g-t-cgtga-g--atg--tt-gg---g-tt-----aag--
-------t-ccc--gta-a-c---g-a-g-c-g----c-aa----ccc-tt--gt-cc-t
tagtt--a-c-cag-c-g-c----gtta-tgg-t-g-------------gg-----ca-c
-t-----------c-t-aa-----ggag-a-c----tg--ccgg-------------tg-
acaagc---c------gg-agg-aa--g------------g---t--ggggat-g--a--
cg-tc-aa-g----tca-tcatgg-----c-cct-t----ac-gg-c-c-a--gg-c-t-
------------------------------------------------------------
-a-ca-ca-c------gt-------g-c--------t-a-ca-atgg-tc-g-gta----
----c---a-aa-gg------------g-ttgcc----aa-----g-c-cg---c-g-ag
g--t-g------g----ag--ctaa----tccc-a-t-aaaa-cc--g--a-----t-cg
-ta-------------------g-t-cc--g-ga-----t---c-g-cagtc-t------
g--caac--------tcg-act-gc-gtga--ag-tcgg-a----a-tc-gc-tag-taa
tc--gt-gaat--cag-a-at-gtca-c-gg-t-------g-aatacgt-t-c-c--c--
----gggc------------c-t-tg--------------t--acaca-tcc--gc-c--
------------------------------------------------------------
------------------------------------------------------------
------------------------------------------------------------
------------------------------------------------------------
------------------------------------------------------------
------------------------------------------------------------
------------------------------------------------------------
-------------------
>16
-----------------------------------------------------gata---
--tg-------g---------ggca-ggc-c-t---------------------------
aaa-----------a--------------t---------ggc------a------ag---
-----------------t----------------c-g-ag-c---g-------g------
-aata-----------------c----------ggg----------------------ag
-----c-tt----g----ctg------------------------------ctt-g---a
-t--t---c--------a---ac-ggc---g-ga----------cg-g---g-tg----a
gt-aat-g-c--------cta-gg-------aa-t---c-t-gcc-t-ggc----ttg-t
cgg-----a-caa-cgt-----------ttt-----------------------------
---------a-aac------tctcg--------------c------t-at-ta-cc-g--
-cata----cc-t--cctac--ggga---caaa---gca-------tgggac--------
-c-------ttc--ggg-cgt-----------t-gcgc----t-at-ct------aa-tg
-----aa-c-c-t-------a----gg----t-cg-g----atta-----cc-tg-a---
-ttggt--g---g-ggt-aag-ggct----c--g-cc-----aa---gg--c--ta-c-c
a-tc----------c---g---t-aact------gtt--ct---gag-a-gga-t-ga--
-----ga-g-at-g-a------a-ct-gg--aac-t--g-a--g-aga-cg-----g-tc
cca-------act-c-----c--t------a-cagaa-a---tca---a-c-agt-gggg
-a---ata-ttgga-caa-----t-gggcg-aaa----g---------cc-tga-t-cc-
a--g-cc-at--g-cc-g----cgtg-t--------------------------------
--g-t-g--aa---------gaagg---t-c-t--------tc-gg-at--t--------
----------------------------------g--t-------a-aa-g-c-a-c---
-t------tt--aa-gtt---gg------gagg-aa-ggg--c-----a-g-taa--at-
t--aa-ta-cctt--g-----c------t--g--------------------------t-
tttg-a----------------c-gtt------------------------------a-c
cga---c-a--g-aa--t-a---ag--c-a------c----c--gg-cta-a-c-t----
-----c-t-gtg-cca-------g-ca-g--cc-gc-g----------gt-aa--ta---
c-a-g--------a-gg-gtgc-aa---------g--c--g--tt--a-a-tc--gg-a-
---a--tta-ct--g-ggc-gt-----a-aa-g--c-gc-gc-gt---------------
---a-gg--tgg-----ttc--g------tt-aagt-t------g-g-at-gtg-aaag-
--------ccc-c----------------g-gg---------------------------
------------------------------------------------------------
------------------------------------------------------------
------------------------------------------------------------
--------------------------------------------------ctc-aa-cc-
t--g-gg-aa------------c-t-gc-a---t-cc--aa-a-a-ct-gg-cg-a-g--
c-ta---------------------------------g-a--g-ta-c---gg--ta---
------------------------------------------------------------
------------------------------------------------------------
------------------------------------------------------------
--------------------------------------------g-----------a---
-ggg--t------ggt-g--g-aa--ttt-cc-t-gt--g---------------t---a
-gc-g----gtg-agg--t----------------gc-a-t-atga-t-at--a-g-g--
aa--gg-a----a-c---a---c-ca----------------------------------
------------------------------------g--t-----g-g--c-g-aa----
g--c-g-a--cc-a--c--ct------g-g-ac-t-g--at-a-c-tg-a---cac-tga
--g---------------------------------------------------------
------------------------------------------------------------
------------------------------------------------------------
--gt--g----------------------c-g------t-g-ggg-ag-----c-aa-a-
-ca-gga--tt---ag-at-a-c----cct----gg-tag-tatc----a-cg--ctggt
-aat-c-gatg-t-c-aa---c-t-ag--ccg--t-------t-gga----at-cc-tt-
g-agat------t-----tt-a-gt-gg--c-gc--a----------cat----aac-g-
cat-t-aa-g-ttga--ccg-cct----gggg-agt-a-c-gg----cc----g-c----
-a-a---g--g---tt----aaa---------------aa-t-caaa--tg-aa--ttg-
a-c-ggggg-ccc-gc-a----c-aa-g--c-g-gt-gg-ag------cat--g------
----t---gg-tt-taa--t-tt--g-aa-g-c----aa-c-g-c----g-aag-aa-c-
ctt-a-c-ca-gg-cc-tt-ga-----ca-----t-gc----agag-aac-t-t-t-cc-
ag-a-g-a----t-g-g-a--t-tgg-tg--c-c--t----tt--g---ggac-ct-ct-
-g-acac-------------a-g-g---------tg-ct-g-cat-gg--c---tgt-ag
--tc--a-g-ct--c--gt-c-t-cgtga-g--atg--tt-gg---g-tt-----aag--
-------t-ccc--gta-atc-----a-g-c-g----c-aa----ccc-tt--gt-cc-t
tagtt--a-c-caa-c-a-c----gtta-tcg-t-g-------------gg-----ca-c
-t-----------t-t-aa-----ggag-a-c----tg--ccgg-------------tg-
acaaac---c------gg-agg-aa--g------------g---t--ggggat-g--a--
cg-tc-aa-g----tca-tcatgg-----c-ctt-t----ac-gg-c-c-tgggg---t-
------------------------------------------------------------
-a-cg-ca-c------gt-------g-c--------t-a-ca-atgg-tc-g-gta----
----c---a-ga-gg------------g-ttggc----aa-----g-c-cg---c-g-ag
g--t-g------g----ag--ctaa----tctc-a-c-aaaa-cc--g--a-----t-ag
-ta-------------------g-t-tc--g-gc-----t-----ggcagta-t------
g--caac--------tcg-att-gc-gtga--ag-tcgg-a----a-tc-gc-tag-taa
tc--tc-gaat--cag-a-at-gtcg-c-ga--------ag-aatacgt-tgc----c--
----ggcc--------------t-tc--------------t--acaca-ccg--cc-cg-
t--cag---c---------c-a-t-g-g-----------g-a------------------
------------------------g------t----------------------------
------------------------c-----------------------------------
-----------g------t-----------------------------------------
-----------------------------------g------------------------
------------------------------------------------------------
------------------------------------------------------------
-------------------
>17
---------------agagttt-g-atc-------ct--ggctca---gatt-ga-a---
--cg-ct----------ggc-ggca-ggc-c-t---------------------------
aac-----------a--------------c-a-------tgc------a------ag---
-----------------t----------------c-g-ag-c---g-------g------
--at-----g-ag--------------------aag----------------------ag
-----c-tt----g----ct--------------------c----------ttc-g---a
-t--t---c--------a---gc-ggc---g-ga----------cg-g---g-tg----a
gt-aat-g-c--------cta-gg-------aa-t---c-t-gcc-t-gg-----tag-t
-gg-ggg-a-caa-cg-------------tt-----------------------------
--tcg----a-aag-gaa-----cg--------------c------t-aa-ta-cc-g--
-cata----cg-t--cctac--ggga---gaaa---gca-------ggggac--------
-c-------ttc--ggg-cct-----------t-gcgc----t-at-c-----a-ga-tg
-----ag-c-c-t-------a----gg----t-cg-g----atta-g----c-ta-g---
-ttggt--g---a-ggt-aaa-ggct----c--a-cc-----aa---gg--c--ga-c-g
a-tc----------c---g---t-aact----g-g-t--ct---gag-a-gga-t-ga-t
-----ca-g--t-c-a----c-a-ct-gg--aac-t--g-a--g-aca-cg-----g-t-
cca-----g-act-c-----c--t------a-cggga-g-g--ca---g-c-agt-gggg
-a---ata-ttgga-caa-----t-gggcg-aaa----g---------cc-tga-t-cc-
a--g-cc-at--g-cc-g----cgtg-t--------------------------------
--g-t-g--aa---------gaagg---t-c-t--------tc-gg-at--t--------
----------------------------------g--t-------a-aa-g-c-a-c---
-t------tt--aa-gtt---gg------gagg-aa-ggg--c-----a-g-taa--gt-
t--aa-ta-cctt--g-----c------t--g--------------------------t-
tttg-a----------------c-gtt------------------------------a-c
cga---c-a--g-ga--t-a---ag--c-a------c----c--gg-cta-a-c-----t
-----c-t-gtg-cca-------g-ca-g--cc-gc-g----------gt-aa--ta---
c-a-g--------a-gg-gtgc-aa---------g--c--g--tt--a-a-tc--gg-a-
---a--tta-ct--g-ggc-gt-----a-aa-g--c-gc-gc-gt---------------
---a-gg--tgg-----ttc--g------tt-aagt-t------g-g-at-gtg-aaat-
--------ccc-c----------------g-gg---------------------------
------------------------------------------------------------
------------------------------------------------------------
------------------------------------------------------------
--------------------------------------------------ctc-aa-cc-
t--g-gg-aa------------c-t-gc-a---t-cc--aa-a-a-ct-gg-cg-a-g--
c-ta---------------------------------g-a--g-ta-g---gg--ca---
------------------------------------------------------------
------------------------------------------------------------
------------------------------------------------------------
--------------------------------------------g-----------a---
-ggg--t------ggt-g--g-aa--ttt-cc-t-gt--g---------------t---a
-gc-g----gtg-aaa--t----------------gc-g-t-ag-a-t-at--a-g-g--
aa--gg-a----a-c---a---c-ca----------------------------------
------------------------------------g--t-----g-g--c-g-aa-g--
g--c-g-a--cc-a--c--ct------g-g-gc-t-c--at-a-c-tg-a---cac-tga
--g---------------------------------------------------------
------------------------------------------------------------
------------------------------------------------------------
--gt--g-c-----g-aaa----g-----c-g------t-g-ggg-ag-----c-aa-a-
-ca-gga--tt---ag-at-a-c----cct----gg-tag-t-cc----a-cg--ccg-t
-aaa-c-gatg-t-c-aa---c-t-ag--ccg--t-------t-gga----at-cc-tt-
g-aga-----t-t-----tt-a-gt-gg--c-gc--a-------g--c-t----aac-g-
cat-t-aa-g-ttga--ccg-cct----gggg-agt-a-c-gg----cc----g-c----
-a-a---g--g---tt----aaa---------------ac-t-caaa--tg-aa--ttg-
a-c-ggggg-ccc-gc-a----c-aa-g--c-g-gt-gg-ag------cat--g------
----t---gg-tt-taa--t-tc--g-aa-g-c----aa-c-g-c----g-aag-aa-c-
ctt-a-c-ca-gg-cc-tt-ga-----ca-----t-gc----agag-aac-t-t-t-ct-
ag-a-g-a----t-a-g-a--t-tgg-tg--c-c--t----tc--g---ggaa-ct-ct-
-g-acac-------------a-g-g---------tg-ct-g-cat-gg--c---tgt-cg
--tc--a-g-ct--c--gt-g-t-cgtga-g--atg--tt-gg---g-tt-----aag--
-------t-ccc--gta-a-c---g-a-g-c-g----c-aa----ccc-tt--gt-cc-t
tagtt--a-c-cag-c-a-c----gtta-tgg-t-g-------------gg-----ca-c
-t-----------c-t-aa-----ggag-a-c----tg--ccgg-------------tg-
acaaac---c------gg-agg-aa--g------------g---t--ggggat-g--a--
cg-tc-aa-g----tca-tcatgg-----c-cct-t----ac-gg-c-c-t-ggg-c-t-
------------------------------------------------------------
-a-ca-ca-c------gt-------g-c--------t-a-ca-at-g-tc-g-gta----
----c---a-ga-gg------------g-ttgcc----aa-----g-c-cg---c-g-ag
g--t-g------g----ag--ctaa----tctc-a-c-aaag-cc--g--a-----t-cg
-ta-------------------g-t-cc--g-ga-----t---c-g-cagtc-t------
g--caac--------tcg-act-gc-gtga--ag-tcgg-a----a-tc-gc-tag-taa
tc--gc-gaat--cag-a-at-gtcg-c-gg-t-------g-aatacgt-t-c-c--c--
----gggc------------c-t-tg--------------t--acaca-ccg--cc-cg-
t--cac-a-c---------c-a-t-g-g-----------g-a-gtggg----ttgca-c-
c----ag--aa-------------g------t-a-gc----------t----------ag
t-c-t----a-----a--------c-------cttc----g-g---------ga------
-gg-a----c-g-g----t----------t--ac-c-----------a------------
----------cg-----------------------g----tg-------tga-tt----c
a----tga--c-t-gggg-tga------------a---gt----------cgta------
a---------c------aa-gg----t-----aacc------------------------
-------------------
>18
------------------------------------------------------------
-----------------ggc-tac---gt-c-t---------------------------
acc-----------a------------------------tgc-------------ag---
-----------------t----------------c-g-ag-c---g-------g------
---at----g-a---------------------gagg---------------------ag
-----c-tt----g----ctc-------------------c----t-----gga-t----
--------t----c---a---gc-ggc---g-ga----------cg-g---g-tg----a
gt-aat-g-c--------cta-gg-------aa-t---c-t-gcc-t-gg-----tag-t
-gg-ggg-a-caa-cg-------------tt-----------------------------
--tcg----a-aag-gaa-----cg--------------c------t-aa-ta-cc-g--
-cata----cg-t--cctac--ggga---gaaa---gca-------ggggac--------
-c-------ttc--ggg-cct-----------t-gcgc----t-at-c-----a-ga-tg
-----ag-c-c-t-------a----gg----t-cg-g----atta-g----c-ta-g---
-ttggt--g---a-ggt-aat-ggct----c--a-cc-----aa----g--g--cgac-g
a-tt----------c---cggtt-aact----g-g-n--tc---tgn-a-gag-g-aa-t
ngatcca-g--g-tca----c-a-ct-gg--aac-t--g-a--g-aca-cg-----g-t-
cca-----g-act-c-----c--t------a-cggga-g-g--ca---g-c-agt-gggg
-a---ata-ttgga-caa-----t-gggcg-aaa----g---------cc-tga-tccc-
a--g-cc-at--g-cc-g----cgtg-t--------------------------------
--g-t-g--aa---------gaagg---t-c-t--------tc-gg-at--t--------
----------------------------------g--t-------a-aa-g-c-a-c---
-t------tttaaa-gtt---gg------gaggaaa-ggg--t-----t-g-tag-att-
t--aa-ta-ctct--g-----c------g--a--------------------------t-
tttg-a----------------c-gtt------------------------------a-c
cga---c-a--g-aa--t-a---ag--c-a------c----c-gggctaa-a-c-t----
-----c-t-gtg-cca-------g-ca-g--cc-gc-g----------gt-aa--ta---
c-a-g--------a-gg-gtgc-aa---------g--c--g--tt--a-a-tc--gg-a-
---a--tta-ct--g-ggc-gt-----a-aa-g--c-gc-gc-gt---------------
---a-gg--tgg-----ttt--g------tt-aagt-t------g-g-at-gtg-aaat-
--------ccc-c----------------g-gg---------------------------
------------------------------------------------------------
------------------------------------------------------------
------------------------------------------------------------
--------------------------------------------------ctc-aa-cc-
t--g-gg-aa------------c-t-gc-a---t-cc--aa-a-a-ct-gg-ca-a-g--
c-ta---------------------------------g-a--g-ta-t---gg--ta---
------------------------------------------------------------
------------------------------------------------------------
------------------------------------------------------------
--------------------------------------------g-----------a---
-ggg--t------ggt-g--g-aa--ttt-cc-t-gt--g---------------t---a
-gc-g----gtg-aaa--t----------------gc-g-t-ag-a-t-at--a-g-g--
aa--gg-a----a-c---a---c-ca----------------------------------
------------------------------------g--t-----g-g--c-g-aa-g--
g--c-g-a--cc-a--c--ct------g-g-ac-t-g--at-a-c-tg-a---cac-tga
--g---------------------------------------------------------
------------------------------------------------------------
------------------------------------------------------------
--gt--g-c-----g-aaa----g-----c-g------t-g-ggg-ag-----c-aa-a-
-ca-gga--tt---ag-at-a-c----cct----gg-tag-t-cc----a-cg--ccg-t
-aaa-c-gatg-t-c-aa---c-t-ag--ccg--t-------t-ggg----ag-cc-tt-
g-ag-----ct-c-----tt-a-gt-gg--c-gc--a-------g--c-t----aac-g-
cat-t-aa-g-ttga--ccg-cct----gggg-agt-a-c-gg----cc----g-c----
-a-a---g--g---tt----aaa---------------ac-t-caaa--tg-aa--ttg-
a-c-ggggg-ccc-gc-a----c-aa-g--c-g-gt-gg-ag------cat--g------
----t---gg-tt-taa--t-tc--g-aa-g-c----aa-c-g-c----g-aag-aa-c-
ctt-a-c-ca-gg-cc-tt-ga-----ca-----t--c--c-aatg-aac-t-t-t-cc-
ag-a-g-a----t-g-g-a--t-tgg-tg--c-c-ct----tc--g---ggaa-ca-tt-
-g-agac-------------a-g-g---------tg-ct-g-cat-gg--c---tgt-cg
--tc--a-g-ct--c--gt-g-t-cgtga-g--atg--tt-gg---g-tt-----aag--
-------t-ccc--gta-a-c---g-a-g-c-g----c-aa----ccc-tt--gt-cc-t
tagtt--a-c-cag-c-a-c----gtta-tgg-t-g-------------gg-----ca-c
-t-----------c-t-aa-----ggag-a-c----tg--ccgg-------------tg-
acaaac---c------gg-agg-aa--g------------g---t--ggggat-g--a--
cg-tc-aa-g----tca-tcatgg-----c-cct-t----ac-gg-c-c-t-ggg-c-t-
------------------------------------------------------------
-a-ca-ca-c------gt-------g-c--------t-a-ca-atgg-tc-g-gta----
----cnaga-gg-nn------------g-ttgcc----aa-----g-n-cc-ccc-g-ag
g--t-n------gtga--g--ctaa----tccc-a-c-aaaa-cc--g--a-----t-cg
-ta-------------------g-t-cc--g-ga-----t---c-g-cagtc-t------
g--caac--------tcg-act-gc-gtga--ag-tcgg-a----a-tc-gc-tag-taa
tc--gc-gaat--cag-a-at-gtcg-c-gg-t-------g-aatacgt-t-c-c--c--
----gggc------------c-t-tg--------------t--acaca-ccg--cc-cg-
t--cac-a-c---------c-a-t-g-g-----------g-a-gtggg----ttgca-c-
c----ag--aa-------------g------t-a-gc----------t----------ag
t-c-t----a-----a--------c-------cttc----g-g---------ga------
-gg-a----c-g-g----t----------a--cc-a-----------g------------
----------ca-----------------------g----ag-------ata-ca----g
------------------------------------------------------------
------------------------------------------------------------
-------------------
>19
--------------------------------------------------------g---
--ga-at----------ggc-ggca-g-----c---------------------------
tac-----------a--------------c-a-------tgc------a------ag---
-----------------t----------------c-g-ag-c---g-------g------
--at-----g-ac--------------------ggg----------------------ag
-----c-tt----g----ct--------------------c----------ctt-g---a
-t--t---c--------a---gc-ggc---g-ga----------cg-g---g-tg----a
gt-aat-g-c--------cta-gg-------aa-t---c-t-gcc-t-gg-----tag-t
-gg-ggg-a-caa-cg-------------tt-----------------------------
--ccg----a-aag-ggg-----cg--------------c------t-aa-ta-cc-g--
-cata----cg-t--cctac--ggga---gaaa---gtg-------ggggat--------
-c-------ttc--gga-cct-----------c-acgc----t-at-c-----a-ga-tg
-----ag-c-c-t-------a----gg----t-cg-g----atta-g----c-ta-g---
-ttggt--g---a-ggt-aaa-ggct----c--a-cc-----aa---gg--c--ga-c-g
a-tc----------c---g---t-aact----g-g-t--ct---gag-a-gga-t-ga-t
-----ca-g--t-c-a----c-a-ct-gg--aac-t--g-a--g-aca-cg-----g-t-
cca-----g-act-c-----c--t------a-cggga-g-g--ca---g-c-agt-gggg
-a---ata-ttgga-caa-----t-gggcg-aaa----g---------cc-tga-t-cc-
a--g-cc-at--g-cc-g----cgtg-t--------------------------------
--g-t-g--aa---------gaagg---t-c-t--------tc-gg-at--t--------
----------------------------------g--t-------a-aa-g-c-a-c---
-t------tt--aa-gtt---gg------gagg-aa-ggg--c-----a-g-taa--gt-
t--aa-ta-cctt--g-----c------t--g--------------------------t-
tttg-a----------------c-gtt------------------------------a-c
cga---c-a--g-aa--t-a---ag--c-a------c----c--gg-cta-a-c-----t
-----c-t-gtg-cca-------g-ca-g--cc-gc-g----------gt-aa--ta---
c-a-g--------a-gg-gtgc-aa---------g--c--g--tt--a-a-tc--gg-a-
---a--tta-ct--g-ggc-gt-----a-aa-g--c-gc-gc-gt---------------
---a-gg--tgg-----ttc--g------tt-aagt-t------g-g-at-gtg-aaag-
--------ccc-c----------------g-gg---------------------------
------------------------------------------------------------
------------------------------------------------------------
------------------------------------------------------------
--------------------------------------------------ctc-aa-cc-
t--g-gg-aa------------c-t-gc-a---t-cc--aa-a-a-ct-gg-cg-a-g--
c-ta---------------------------------g-a--g-ta-t---gg--ta---
------------------------------------------------------------
------------------------------------------------------------
------------------------------------------------------------
--------------------------------------------g-----------a---
-ggg--t------ggt-g--g-aa--ttt-cc-t-gt--g---------------t---a
-gc-g----gtg-aaa--t----------------gc-g-t-ag-a-t-at--a-g-g--
aa--gg-a----a-c---a---c-ca----------------------------------
------------------------------------g--t-----g-g--c-g-aa-g--
g--c-g-a--cc-a--c--ct------g-g-ac-t-g--at-a-c-tg-a---cac-tga
--g---------------------------------------------------------
------------------------------------------------------------
------------------------------------------------------------
--gt--g-c-----g-aaa----g-----c-g------t-g-ggg-ag-----c-aa-a-
-ca-gga--tt---ag-at-a-c----cct----gg-tag-t-cc----a-cg--ccg-t
-aaa-c-gatg-t-c-aa---c-t-ag--ccg--t-------t-gga----at-cc-tt-
g-aga-----t-t-----tt-a-gt-gg--c-gc--a-------g--c-t----aac-g-
cat-t-aa-g-ttga--ccg-cct----gggg-agt-a-c-gg----cc----g-c----
-a-a---g--g---tt----aaa---------------ac-t-caaa--tg-aa--ttg-
a-c-ggggg-ccc-gc-a----c-aa-g--c-g-gt-gg-ag------cat--g------
----t---gg-tt-taa--t-tc--g-aa-g-c----aa-c-g-c----g-aag-aa-c-
ctt-a-c-ca-gg-cc-tt-ga-----ca-----t-gc----agag-aac-t-t-t-cc-
ag-a-g-a----t-g-g-a--t-tgg-tg--c-c--t----tc--g---ggaa-ct-ct-
-g-acac-------------a-g-g---------tg-ct-g-cat-gg--c---tgt-cg
--tc--a-g-ct--c--gt-g-t-cgtga-g--atg--tt-gg---g-tt-----aag--
-------t-ccc--gta-a-c---g-a-g-c-g----c-aa----ccc-tt--gt-cc-t
tagtt--a-c-cag-c-a-c----gtca-tgg-t-g-------------gg-----ca-c
-t-----------c-t-aa-----ggag-a-c----tg--ccgg-------------tg-
acaaac---c------gg-agg-aa--g------------g---t--ggggat-g--a--
cg-tc-aa-g----tca-tcatgg-----c-cct-t----ac-gg-c-c-t-ggg-c-t-
------------------------------------------------------------
-a-ca-ca-c------gt-------g-c--------t-a-ca-atgg-tc-g-gta----
----c---a-ga-gg------------g-ttgcc----aa-----g-c-cg---c-g-ag
g--t-g------g----ag--ctaa----tctc-a-c-aaaa-cc--g--a-----t-cg
-ta-------------------g-t-cc--g-ga-----t---c-g-cagtc-t------
g--caac--------tcg-act-gc-gtga--ag-tcgg-a----a-tc-gc-tag-taa
tc--gc-gaat--cag-a-at-gtcg-c-gg-t-------g-aatacgt-t-c-c--c--
----gggc------------c-t-tg--------------t--acaca-ccg--cc-cg-
t--cac-a-c---------c-a-t-g-g-----------g-a-gtggg----ttgca-c-
c----ag--aa-------------g------t-a-gc----------t----------ag
t-c-t----a-----a--------c-------cttc----g-g---------ga------
-gg-a----c-g-g----t----------a--cc-a-----------c------------
---------ggt-----------------------a----tc-------tgg-tt----c
a-----------------------------------------------------------
------------------------------------------------------------
-------------------
>20
-------------------------------------------------att-ga-agtg
tccgtcc---------caat-aaca-ggc-------------------------------
gag--------------------------c-a-------tac------aa----------
-----------------t----------------t-a-at----tgccgt---g------
--atg----g------------------------------------------------gc
-----c-tt----c----ctg------------------------------tat-a---a
------------------------ggg---g-ca----------cc-g------------
gt-tat-a-a--------ctt-gg-------at-t---t-c-gc-------------g-g
-ga-agg-g-gaa-ac-------------cc-----------------------------
--tcc----a-aac-gat-----cc--------------t------t-a---a-cc-g--
-ca-a----tg-g--cttag--ggga---aagg---g-----------------------
--------------ggg-atc-----------t-cggc----c-cc-c-----c-gg-tt
-----aa-g-g-t-------g----gc----c-tt-g----gtgg-g----t-ta-g---
-ttagt--g---g-ggggtaa-agcc----c--a-cc-----aa---gg--t--ta-c-g
a-tc----------g---g------aat----g-g-t--tt---ggg-a-gga---gg-t
-----ca-g--tcc------c-a-ct-gg--a---c--t-g--g-aca-cg-----g-t-
cca-----g-att-c-----c--t------a-cggga-a-g--ca---g-c-agt-tggg
-a---ata-ttgga-caa-----t-ggggg-aaa----g---------cc-tga-t-cc-
a--g-cc-at--g-cc-g----ggtg-t--------------------------------
----t-g--aa---------gaagg---t-t-t--------tc-gg-at--t--------
----------------------------------g--t-------a-aa-g-c-a-c---
-t------tt--aa-g-t---gg------gagg-aa-ggg--c-----a-g-taa--gt-
t--aa-ta-cctt--g-----c------t--g--------------------------t-
tttg-a----------------c-gtt------------------------------a-c
caa---c-a--g-aa--t-a---ag--c-a------c----c--gg-cta-a-c-t---t
-----c---gtg-cca-------g-ca-g--cc-gc-g----------gt-aa--ta---
c-g-a--------a-gg-gtgc-aa---------g--c--g--tt--a-a-tc--gg-a-
---a--tta-ct--g-ggc-gt-----a-aa-g--c-gc-gc-gt---------------
---a-gg--tgg-----ttc--a------gc-aagt-t------g-g-at-gtg-aaag-
--------ccc-c----------------g-gg---------------------------
------------------------------------------------------------
------------------------------------------------------------
------------------------------------------------------------
--------------------------------------------------ctc-aa-cc-
t--g-gg-aa------------t-t-gc-a---t-cc--aa-a-a-ct-ac-tg-a-g--
c-ta---------------------------------g-a--g-ta-c---gg--ta---
------------------------------------------------------------
------------------------------------------------------------
------------------------------------------------------------
--------------------------------------------g-----------a---
-ggg--t------ggt-g--g-aa--ttt-cc-t-gt--g---------------t---a
-gc-g----gtg-aaa--t----------------gc-g-t-ag-a-t-at--a-g-g--
aa--gg-a----a-c---a---c-ca----------------------------------
------------------------------------g--t-----g-g--c-g-aa-g--
g--c-g-a--cc-a--c--ct------g-g-ac-t-g--at-a-c-tg-a---cac-tga
--g---------------------------------------------------------
------------------------------------------------------------
------------------------------------------------------------
--gt--g-c-----g-aaa----g-----c-g------t-g-ggg-ag-----c-aa-a-
-ca-gga--tt---ag-at-a-c----cct----gg-tag-t-cc----a-cg--ccg-t
-aaa-c-gatg-t-c-ga---c-t-ag--ccg--t-------t-ggg----at-cc-tt-
g-aga-----t-c-----tt-a-gt-gg--c-gc--a-------g--c-t----aac-g-
cga-t-aa-g-tcga--ccg-cct----gggg-agt-a-c-gg----cc----g-c----
-a-a---g--g---tt----aaa---------------ac-t-caaa--tg-aa--ttg-
a-c-ggggg-ccc-gc-a----c-aa-g--c-g-gt-gg-ag------cat--g------
----t---gg-tt-taa--t-tc--g-aa-g-c----aa-c-g-c----g-aag-aa-c-
ctt-a-ccct-gg-cc-tt-ga-----ca-----t-gc----agag-aac-t-t-t-cc-
ag-a-g-a----t-g-g-a--t-tgg-tg--c-c--t----tc--g---ggaa-ct-ct-
-g-acac-------------a-g-g---------tg-ct-g-cat-gg--c---tgt-cg
--tc--a-g-ct--c--gt-g-t-cgtga-g--atg--tt-gg---g-tt-----aag--
-------t-ccc--gta-a-c---g-a-g-c-g----c-aa----ccc-tt--gt-cc-t
tagtt--a-c-cag-c-a-c-----ctc-ggg-t-g-------------gg-----ca-c
-t-----------c-t-aa-----ggag-a-c----tg--ccgg-------------tg-
acaaac---c------gg-agg-aa--g------------g---t--ggggat-g--a--
cg-tc-aa-g----tca-tcatgg-----c-cct-t----ac-gg-c-c-a-ggg-c-t-
------------------------------------------------------------
-a-ca-ca-c------gt-------g-c--------t-a-ca-atgg-tc-g-gta----
----c---a-aa-gg------------g-ttgcc----aa-----g-c-cg---c-g-ag
g--t-g------g----ag--ctaa----tccc-a-t-aaaa-cc--g--a-----t-cg
-ta-------------------g-t-cc--g-ga-----t---c-g-cagtc-t------
g--caac--------tcg-act-gc-gtga--ag-tcgg-a----a-tc-gc-tag-taa
tc--gt-gaat--cag-a-at-gtca-c-gg-t-------g-aatacgt-t-c-c--c--
----gggc------------t-g-ag--------------t--gcacg-ccc--cc-cg-
t--cac-a-c---------c-a-t-g-a-----------g-a-tgagg----gtgct-c-
c----ag--aa-------------g------t-g-ga----------t----------ga
g-c-t----a-----a-------cc---------------gcg---------aa------
-gg-a------g-gac-tta---------t--ac-c-----------a------------
----------caac---------------------g-------------cga-tc----c
ac-gatga-gctt-gagtgtagc----------ca---ga----------cgta------
g-------ctc---------------------cccc------------------------
-------------------
>21
------------------------------------------------------------
------------------------------------------------------------
------------------------------------------------------------
------------------------------------------------------------
------------------------------------------------------------
-----c-tt----g----ctt-------------------c----t-----ctt-g---a
-------------g---a---gc-ggc---g-ga----------cg-g---g-tg----a
gt-aat-g-c--------cta-gg-------aa-t---c-t-gcc-t-gg-----tag-t
-gg-ggg-a-taa-cg-------------tt-----------------------------
--cgg----a-aac-gga-----cg--------------c------t-aa-ta-cc-g--
-cata----cg-t--cctac--ggga---gaaa---gca-------ggggac--------
-c-------ttc--ggg-cct-----------t-gcgc----t-at-c-----a-gattg
-----ag-c-c-t-------a----gg----t-cg-g----atta-t----c-ta-g---
-ttggt--g---g-ggt-aat-ggct----c--a-cc-----aa---gg--c--ga-c-g
a-tc----------c---g---t-aact----g-g-t--ct---gag-a-gga-t-ga-t
-----ca-g--t-c-a----c-a-ct-gg--aac-t--g-a--g-aca-cg-----g-n-
cca-----g-act-c-----c--t------a-cggga-g-g--cn---n-n-ngt-gggg
-a---ata-ttgga-caa-----t-gggcg-aaa----g---------cc-tga-t-cc-
a--g-cc-at--g-cc-g----cgtg-t--------------------------------
--g-t-g--aa---------gaagg---t-c-t--------tc-gg-at--t--------
----------------------------------gatg-------t-aa-g-c-a-c---
-t------tt--aa-gtt---gg------gagg-aa-ggg--t-----t-g-tag-a-t-
t--aa-ta-ctct--g-----c------a--a--------------------------t-
tttg-a----------------c-gtt------------------------------a-c
cga---c-a--g-aa--t-a---ag--c-a------c----c--gg-cta-a-c-t----
-----c-t-gtg-cca-------g-ca-g--cc-gc-g----------gt-aa--ta---
c-a-g--------a-gg-gtgc-aa---------g--c--g--tt--a-a-tc--gg-a-
---a--tta-ct--g-ggc-gt-----a-aa-g--c-gc-gc-gt---------------
---a-gg--tgg-----ttt--g------tt-aagt-t------g-g-at-gtg-aaat-
--------ccc-c----------------g-gg---------------------------
------------------------------------------------------------
------------------------------------------------------------
------------------------------------------------------------
--------------------------------------------------ctc-aa-cc-
t--g-gg-aa------------c-t-gc-a---t-tc--aa-a-a-ct-ga-ct-g-a--
c-ta---------------------------------g-a--g-ta-t---gg--ta---
------------------------------------------------------------
------------------------------------------------------------
------------------------------------------------------------
--------------------------------------------g-----------a---
-ggg--t------ggt-g--g-aa--ttt-cc-t-gt--g---------------t---a
-gc-g----gtg-aaa--t----------------gc-g-t-ag-a-t-at--a-g-g--
aa--gg-a----a-c---a---c-ca----------------------------------
------------------------------------g--t-----g-g--c-g-aa-g--
g--c-g-a--cc-a--c--ct------g-g-ac-t-a--at-a-c-tg-a---cac-tga
--g---------------------------------------------------------
------------------------------------------------------------
------------------------------------------------------------
--gt--g-c-----g-aaa----g-----c-g------t-g-ggg-ag-----c-aa-a-
-ca-gga--tt---ag-at-a-c----cct----gg-tag-t-cc----a-cg--ccg-t
-aaa-c-gatg-t-c-aa---c-t-ag--ccg--t-------t-gga----ag-cc-tt-
g-ag-----ct-t-----tt-a-gt-gg--c-gc--a-------g--c-t----aac-g-
cat-t-aa-g-ttga--ccg-cct----gggg-agt-a-c-gg----cc----g-c----
-a-a---g--g---tt----aaa---------------ac-t-caaa--tg-aa--ttg-
a-c-ggggg-ccc-gc-a----c-aa-g--c-g-gt-gg-ag------cat--g------
----t---gg-tt-taa--t-tc--g-aa-g-c----aa-c-g-c----g-aag-aa-c-
ctt-a-c-ca-gg-cc-tt-ga-----ca-----t--c--c-aatg-aac-t-t-t-cc-
ag-a-g-a----t-g-g-a--t-tgg-tg--c-c--t----tc--g---ggaa-ca-tt-
-g-agac-------------a-g-g---------tg-ct-g-cat-gg--c---tgt-cg
--tc--a-g-ct--c--gt-g-t-cgtga-g--atg--tt-gg---g-tt-----aag--
-------t-ccc--gta-a-c---g-a-g-c-g----c-aa----ccc-tt--gt-cc-t
tagtt--a-c-cag-c-a-c----gtta-tgg-t-g-------------gg-----ca-c
-t-----------c-t-aa-----ggag-a-c----tg--ccgg-------------tg-
acaaac---c------gg-agg-aa--g------------g---t--ggggat-g--a--
cg-tc-aa-g----tca-tcatgg-----c-cct-t----ac-gg-c-c-t-ggg-c-t-
------------------------------------------------------------
-a-ca-ca-c------gt-------g-c--------t-a-ca-atgg-tc-g-gta----
----c---a-ga-gg------------g-ttgcc----aa-----g-c-cg---c-g-ag
g--t-g------g----ag--ctaa----tccc-a-t-aaaa-cc--g--a-----t-cg
-ta-------------------g-t-cc--g-ga-----t---c-g-cagtc-t------
g--caac--------tcg-act-gc-gtga--ag-tcgg-a----a-tc-gc-tag-taa
tc--gc-gaat--cag-a-at-gtcg-c-gg-t-------g-aatacgt-t-c-c--c--
----gggc------------c-t-tg--------------t--acaca-ccg--cc-cg-
t--cac-a-c---------c-a-t-g-g-----------g-a-gtggg----ttgca-c-
c----ag--aa-------------g------t-a-gc----------t----------ag
t-c-t----a-----a--------c-------cttc----g-g---------ga------
-gg-a----c-g-gt--ac----------t--gc-t-----------c------------
----------ag-----------------------a----tg-------acg-cg----c
------------------------------------------------------------
------------------------------------------------------------
-------------------
>22
---------------agagttt-g-atc-------at--ggctca---gatt-ga-a---
--cg-ct----------ggc-ggca-ggc-c-t---------------------------
aac-----------a--------------c-a-------tgc------a------ag---
-----------------t----------------c-g-ag-c---g-------g------
---ca----g-c---------------------acg-------------------gg-ta
-----c-tt----g----tac-------------------c----t-----ggt-g---g
--------c----g---a---gc-ggc---g-ga----------cg-g---g-tt-----
------------------------------------------------------------
-----------aa-cg-------------ct-----------------------------
--cgg----a-aac-gga-----cg--------------c------t-aa-ta-cc-g--
-cata----cg-t--cctac--ggga---gaaa---gca-------ggggac--------
-c-------ttc--ggg-cct-----------t-gcgc----t-at-c-----a-ga-tg
-----ag-c-c-t-------a----gg----t-cg-g----atta-g----c-ta-g---
-ttggt--g---a-ggt-aat-ggct----c--a-cc-----aa---gg--c--ga-c-g
a-tc----------c---g---t-aact----g-g-t--ct---gag-a-gga-t-ga-t
-----ca-g--t-c-a----c-a-ct-gg--aac-t--g-a--g-aca-cg-----g-t-
cca-----g-act-c-----c--t------a-cggga-g-g--ca---g-c-agt-gggg
-a---ata-ttgga-caa-----t-gggcg-aaa----g---------cc-tga-t-cc-
a--g-cc-at--g-cc-g----cgtg-t--------------------------------
--g-t-g--aa---------gaagg---t-c-t--------tc-gg-at--t--------
----------------------------------g--t-------a-aa-g-c-a-c---
-t------tt--aa-gtt---gg------gagg-aa-ggg--c-----a-g-tta-c-c-
t--aa-ta-cgta--t-----c------t--g--------------------------t-
tttg-a----------------c-gtt------------------------------a-c
cga---c-a--g-aa--t-a---ag--c-a------c----c--gg-cta-a-c-t----
-----c-t-gtg-cca-------g-ca-g--cc-gc-g----------gt-aa--ta---
c-a-g--------a-gg-gtgc-aa---------g--c--g--tt--a-a-tc--gg-a-
---a--tta-ct--g-ggc-gt-----a-aa-g--c-gc-gc-gt---------------
---a-gg--tgg-----ttt--g------tt-aagt-t------g-a-at-gtg-aaat-
--------ccc-c----------------g-gg---------------------------
------------------------------------------------------------
------------------------------------------------------------
------------------------------------------------------------
--------------------------------------------------ctc-aa-cc-
t--g-gg-aa------------c-t-gc-a---t-cc--aa-a-a-ct-gg-ca-a-g--
c-ta---------------------------------g-a--g-ta-t---gg--ta---
------------------------------------------------------------
------------------------------------------------------------
------------------------------------------------------------
--------------------------------------------g-----------a---
-ggg--t------ggt-g--g-aa--ttt-cc-t-gt--g---------------t---a
-gc-g----gtg-aaa--t----------------gc-g-t-ag-a-t-at--a-g-g--
aa--gg-a----a-c---a---c-ca----------------------------------
------------------------------------g--t-----g-g--c-g-aa-g--
g--c-g-a--cc-a--c--ct------g-g-ac-t-g--at-a-c-tg-a---cac-tga
--g---------------------------------------------------------
------------------------------------------------------------
------------------------------------------------------------
--gt--g-c-----g-aaa----g-----c-g------t-g-ggg-ag-----c-aa-a-
-ca-gga--tt---ag-at-a-c----cct----gg-tag-t-cc----a-cg--ccg-t
-aaa-c-gatg-t-c-aa---c-t-ag--ccg--t-------t-ggg----ag-cc-tt-
g-ag-----ct-c-----tt-a-gt-gg--c-gc--a-------g--c-t----aac-g-
cat-t-aa-g-ttga--ccg-cct----gggg-agt-a-c-gg----cc----g-c----
-a-a---g--g---tt----aaa---------------ac-t-caaa--tg-aa--ttg-
a-c-ggggg-ccc-gc-a----c-aa-g--c-g-gt-gg-ag------cat--g------
----t---gg-tt-taa--t-tc--g-aa-g-c----aa-c-g-c----g-aag-aa-c-
ctt-a-c-ca-gg-cc-tt-ga-----ca-----t--c--c-aatg-aat-c-c-t-tt-
ag-a-g-a----t-a-g-a--g-gag-tg--c-c--t----tc--g---ggag-ca-tt-
-g-agac-------------a-g-g---------tg-ct-g-cat-gg--c---tgt-cg
--tc--a-g-ct--c--gt-g-t-cgtga-g--atg--tt-gg---g-tt-----aag--
-------t-ccc--gta-a-c---g-a-g-c-g----c-aa----ccc-tt--gt-cc-t
tagtt--a-c-cag-c-a-c----gtaa-tgg-t-g-------------gg-----ca-c
-t-----------c-t-aa-----ggag-a-c----tg--ccgg-------------tg-
acaaac---c------gg-agg-aa--g------------g---t--ggggat-g--a--
cg-tc-aa-g----tca-tcatgg-----c-cct-t----ac-gg-c-c-t-ggg-c-t-
------------------------------------------------------------
-a-ca-ca-c------gt-------g-c--------t-a-ca-atgg-tc-g-gta----
----c---a-ga-gg------------g-ttgcc----aa-----g-c-cg---c-g-ag
g--t-g------g----ag--ctaa----tctc-a-c-aaaa-cc--g--a-----t-cg
-ta-------------------g-t-cc--g-ga-----t---c-g-cagtc-t------
g--caac--------tcg-act-gc-gtga--ag-tcgg-a----a-tc-gc-tag-taa
tc--gc-gaat--cag-a-at-gtcg-c-gg-t-------g-aatacgt-t-c-c--c--
----gggc------------c-t-tg--------------t--acaca-ccg--cc-cg-
t--cac-a-c---------c-a-t-g-g-----------g-a-gtggg----ttgca-c-
c----ag--aa-------------g------t-a-gc----------t----------ag
t-c-t----a-----a--------c-------cttc----g-g---------gg------
-gg-a----c-g-g----t----------t--ac-c-----------a------------
----------cg-----------------------g----tg-------tga-tt----c
a----tga--c-t-gggg-tga------------a---gt----------cgta------
a---------c------aa-gg----t-----agccgt-------agggg--aacctgcg
gctg---------------
>23
------------------------------------------------------------
------------------------------------------------------------
------------------------------------------------------------
---------------------------------------g-c---g-------g------
--at-----g-ag--------------------ggt----------------------ag
-----c-tt----g----ct--------------------a----------cct-g---a
-t--t---c--------a---gc-ggg---g-ga----------cg-g---g-tg----a
gt-aat-g-c--------cta-gg-------aa-t---c-t-gcc-t-gg-----tag-t
-gg-ggg-a-caa-cg-------------tt-----------------------------
--tcg----a-aag-gaa-----cg--------------c------t-aa-ta-cc-g--
-cata----cg-t--cctac--gggt---gaaa---gcg-------ggggac--------
-c-------ttc--ggg-cct-----------c-gcgc----g-ac-t-----g-ga-cg
-----ga-c-c-g-------a----tg----t-tc-g----atta-g----c-ta-g---
-ttggt--g---g-ggt-aaa-ggct----c--a-cc-----aa---gg--c--ga-c-g
a-tc----------c---g---t-aact----g-g-t--ct---gag-a-gga-t-ga-t
-----ca-g--t-c-a----c-a-ct-gg--aac-t--g-a--g-aca-cg-----g-t-
cca-----g-act-c-----c--t------a-cggga-g-g--ca---g-c-agt-gggg
-a---ata-ttgga-caa-----t-gggcg-aaa----g---------cc-tga-t-cc-
a--g-cc-at--g-cc-g----catg-t--------------------------------
--g-t-g--aa---------gaagg---t-c-t--------tc-gg-at--t--------
----------------------------------g--t-------a-aa-g-c-a-c---
-t------tt--aa-gtt---gg------gagg-aa-ggg--c-----a-g-taa--gt-
t--aa-ta-cctt--g-----c------t--g--------------------------t-
tttg-a----------------c-gtt------------------------------a-c
cga---c-a--g-aa--t-a---ag--c-a------c----c--gg-cta-a-c-t---c
-----t---gtg-cca-------g-ca-g--cc-gc-g----------gt-aa--ta---
c-a-g--------a-gg-gtgc-aa---------g--c--g--tt--a-a-tc--gg-a-
---a--tta-ct--g-ggc-gt-----a-aa-g--c-gc-gc-gt---------------
---a-gg--tgg-----ttt--g------tt-aagt-t------g-g-at-gtg-aaag-
--------ccc-c----------------g-gg---------------------------
------------------------------------------------------------
------------------------------------------------------------
------------------------------------------------------------
--------------------------------------------------ctc-aa-cc-
t--g-gg-aa------------c-t-gc-a---t-cc--aa-a-a-ct-gg-ca-a-g--
c-ta---------------------------------g-a--g-tc------g--ta---
------------------------------------------------------------
------------------------------------------------------------
------------------------------------------------------------
--------------------------------------------g-----------a---
-ggg--t------g--------aa--ttt--c-t-gt--g---------------t---a
----c----gtg-aaa--t----------------gc-g-t-ag-a-t-at--a-g-g--
aa--gg-a----a-c---a---c-ca----------------------------------
------------------------------------g--t-----g-g--c---aa-a--
g--c-g-a--cc-a--c--ct------g-g-ac-t-g--at-a-c-tg-a---cac-t-a
--g---------------------------------------------------------
------------------------------------------------------------
------------------------------------------------------------
--gt--g-c-----g-aaa----g-----c-g------t-g-ggg-ag-----c-aa-a-
-ca-gga--tt---ag-at-a-c----cct----gg-tag-t-cc----a-cg--ccg-t
-aaa-c-gatg-t-c-aa---c-t-ag--ccg--t-------t-gga----at-cc-tt-
g-aga-----t-t-----tt-a-gt-gg--c-gc--a-------g--c-t----aac-g-
cat-t-aa-g-ttga--ccg-cct----gggg-agt-a-c-gg----cc----g-c----
-a-a---g--g---tt----aaa---------------ac-t-caaa--tg-aa--ttg-
a-c-ggggg-ccc-gc-a----c-aa-g--c-g-gt-gg-ag------cat--g------
----t---gg-tt-taa--t-tc--g-aa-g-c----aa-c-g-c----g-aag-aa-c-
ctt-a-c-ct-gg-cc-tt-ga-----ca-----t-ct----acag-aac-t-t-t-cc-
ag-a-g-a----t-g-g-a--t-tgg-tg--c-c--t----tc--g---ggaa-ct-gt-
-a-agac-------------a-g-g---------tg-ct-g-cat-gg--c---tgt-cg
--tc--a-g-ct--c--gt-g-t-cgtga-g--atg--tt-gg---g-tt-----aag--
-------t-ccc--gta-a-c---g-a-g-c-g----c-aa----ccc-tt--gt-cc-t
tagtt--a-c-cag-c-a-c----gtta-tgg-t-g-------------gg-----ca-c
-t-----------c-t-aa-----ggag-a-c----tg--ccgg-------------tg-
acaaac---c------gg-agg-aa--g------------g---t--ggggat-g--a--
cg-tc-aa-g----tca-tcatgg-----c-cct-t----ac-gg-c-c-a-ggg-c-t-
------------------------------------------------------------
-a-ca-ca-c------gt-------g-c--------t-a-ca-atgg-tc-g-gta----
----c---a-aa-gg------------g-ttgcc----aa-----g-c-cg---c-g-ag
g--t-g------g----ag--ctaa----tccc-a-t-aaaa-cc--g--a-----t-cg
-ta-------------------g-t-cc--g-ga-----t---c-g-cagtc-t------
g--caac--------tcg-act-gc-gtga--ag-tcgg-a----a-tc-gc-tag-taa
tc--gt-gaat--cag-a-at-gtca-c-gg-t-------g-aatacgt-t-c-c--c--
----g-------------------------------------------------------
------------------------------------------------------------
------------------------------------------------------------
------------------------------------------------------------
------------------------------------------------------------
------------------------------------------------------------
------------------------------------------------------------
------------------------------------------------------------
-------------------
>24
------------------------------------------------------c-c---
--cc-at----------ggg-ggc---gg-t-c---------------------------
tac-----------a----------------a-------tgc------a-------g---
-----------------t----------------c-g-ag-c---g-------g------
---ca----g-c---------------------acg-------------------gg-ta
-----c-tt----g----tac-------------------c----t-----ggt-g---g
--------c----g---a---gc-ggc---g-ga----------cg-g---g-tg----a
gt-aat-g-c--------cta-gg-------aa-t---c-t-gcc-t-gg-----tag-t
-gg-ggg-a-taa-cg-------------ct-----------------------------
--cgg----a-aac-gga-----cg--------------c------t-aa-ta-cc-g--
-cata----cg-t--cctac--ggga---gaaa---gca-------ggggac--------
-c-------ttc--ggg-cct-----------t-gcgc----t-at-c-----a-ga-tg
-----ag-c-c-t-------a----gg----t-cg-g----atta-g----c-ta-g---
-ttggt--g---a-ggt-aat-ggct----c--a-cc-----aa---gg--c--ga-c-g
a-tc----------c---g---t-aact----g-g-t--ct---gag-a-gga-t-ga-t
-----ca-g--t-c-a----c-a-ct-gg--aac-t--g-a--g-aca-cg-----g-t-
cca-----g-act-c-----c--t------a-cggga-g-g--ca---g-c-agt-gggg
-a---ata-ttgga-caa-----t-gggcg-aaa----g---------cc-tga-t-cc-
a--g-cc-at--g-cc-g----cgtg-t--------------------------------
--g-t-g--aa---------gaagg---t-c-t--------tc-gg-at--t--------
----------------------------------g--t-------a-aa-g-c-a-c---
-t------tt--aa-gtt---gg------gagg-aa-ggg--c-----a-g-tta-c-c-
t--aa-ta-cgta--t-----c------t--g--------------------------t-
tttg-a----------------c-gtt------------------------------a-c
cga---c-a--g-aa--t-a---ag--c-a------c----c--gg-cta-a-c-t----
-----c-t-gtg-cca-------g-ca-g--cc-gc-g----------gt-aa--ta---
c-a-g--------a-gg-gtgc-aa---------g--c--g--tt--a-a-tc--gg-a-
---a--tta-ct--g-ggc-gt-----a-aa-g--c-gc-gc-gt---------------
---a-gg--tgg-----ttc--g------tt-aagt-t------g-g-at-gtg-aaat-
--------ccc-c----------------g-gg---------------------------
------------------------------------------------------------
------------------------------------------------------------
------------------------------------------------------------
--------------------------------------------------ctc-aa-cc-
t--g-gg-aa------------c-t-gc-a---t-tc--aa-a-a-ct-ga-cg-a-g--
c-ta---------------------------------g-a--g-ta-t---gg--ta---
------------------------------------------------------------
------------------------------------------------------------
------------------------------------------------------------
--------------------------------------------g-----------a---
-ggg--t------ggt-g--g-aa--ttt-cc-t-gt--g---------------t---a
-gc-g----gtg-aaa--t----------------gc-g-t-ag-a-t-at--a-g-g--
aa--gg-a----a-c---a---c-ca----------------------------------
------------------------------------g--t-----g-g--c-g-aa-g--
g--c-g-a--cc-a--c--ct------g-g-ac-t-g--at-a-c-tg-a---cac-tga
--g---------------------------------------------------------
------------------------------------------------------------
------------------------------------------------------------
--gt--g-c-----g-aaa----g-----c-g------t-g-ggg-ag-----c-aa-a-
-ca-gga--tt---ag-at-a-c----cct----gg-tag-t-cc----a-cg--ccg-t
-aaa-c-gatg-t-c-aa---c-t-ag--ccg--t-------t-ggg----ag-cc-tt-
g-ag-----ct-c-----tt-a-gt-gg--c-gc--a-------g--c-t----aac-g-
cat-t-aa-g-ttga--ccg-cct----gggg-agt-a-c-gg----cc----g-c----
-a-a---g--g---tt----aaa---------------ac-t-caaa--tg-aa--ttg-
a-c-ggggg-ccc-gc-a----c-aa-g--c-g-gt-gg-ag------cat--g------
----t---gg-tt-taa--t-tc--g-aa-g-c----aa-c-g-c----g-aag-aa-c-
ctt-a-c-ca-gg-cc-tt-ga-----ca-----t--c--c-aatg-aac-t-t-t-cc-
ag-a-g-a----t-g-g-a--a-ggg-tg--c-c--t----tc--g---ggaa-ca-tt-
-g-agac-------------a-g-g---------tg-ct-g-cat-gg--c---tgt-cg
--tc--a-g-ct--c--gt-g-t-cgtga-g--atg--tt-gg---g-tt-----aag--
-------t-ccc--gta-a-c---g-a-g-c-g----c-aa----ccc-tt--gt-cc-t
tagtt--a-c-cag-c-a-c----gtta-tgg-t-g-------------gg-----ca-c
-t-----------c-t-aa-----ggag-a-c----tg--ccgg-------------tg-
acaaac---c------gg-agg-aa--g------------g---t--ggggat-g--a--
cg-tc-aa-g----tca-tcatgg-----c-cct-t----ac-gg-c-c-t-ggg-c-t-
------------------------------------------------------------
-a-ca-ca-c------gt-------g-c--------t-a-ca-atgg-tc-g-gta----
----c---a-ga-gg------------g-ttgcc----aa-----g-c-cg---c-g-ag
g--t-g------g----ag--ctaa----tccc-a-g-aaaa-cc--g--a-----t-cg
-ta-------------------g-t-cc--g-ga-----t---c-g-cagtc-t------
g--caac--------tcg-act-gc-gtga--ag-tcgg-a----a-tc-gc-tag-taa
tc--gc-gaat--cag-a-at-gtcg-c-gg-t-------g-aatacgt-t-c-c--c--
----gggc------------c-t-tg--------------t--acaca-ccg--cc-cg-
t--cac-a-c---------c-a-t-g-g-----------g-a-gtggg----ttgca-c-
c----ag--aa-------------g------t-a-gc----------t----------ag
t-c-t----a-----a--------c-------cttc----g-g---------ga------
-gg-a----c-g-g---------------t--ac-c-----------a------------
----------tc-----------------------g----a--------tta-ta----c
c----tcg--t-------------------------------------------------
------------------------------------------------------------
-------------------
>25
-----------------------------------------------------ta-a---
--ag-ag----------gcg-gtcg-ata-g-----------------------------
-----------------------------c-a-------tga------c------ag---
-----------------t----------------c-g-ag-c---g-------g------
--at-----g-ac--------------------ggg----------------------ag
-----c-tt----g----ct--------------------c----------ctt-g---a
-t--t---c--------a---gc-ggc---g-ga----------cg-g---g-tg----a
gt-aat-g-c--------cta-gg-------aa-t---c-t-gcc-t-gg-----tag-t
-gg-ggg-a-caa-cg-------------tt-----------------------------
--tcg----a-aag-gaa-----cg--------------c------t-aa-ta-cc-g--
-cata----cg-t--cctac--ggga---gaaa---gca-------ggggac--------
-c-------ttc--ggg-cct-----------t-gcgc----t-at-c-----a-ga-tg
-----ag-c-c-t-------a----gg----t-cg-g----atta-g----c-ta-g---
-ttggt--g---a-ggt-aat-ggct----c--a-cc-----aa---gg--c--ga-c-g
a-tc----------c---g---t-aact----g-g-t--ct---gag-a-gga-t-ga-t
-----ca-g--t-c-a----c-a-ct-gg--aac-t--g-a--g-aca-cg-----g-t-
cca-----g-act-c-----c--t------a-cggga-g-g--ca---g-c-agt-gggg
-a---ata-ttgga-caa-----t-gggcg-aaa----g---------cc-tga-t-cc-
a--g-cc-at--g-cc-g----cgtg-t--------------------------------
--g-t-g--aa---------gaagg---t-c-t--------tc-gg-at--t--------
----------------------------------g--t-------a-aa-g-c-a-c---
-t------tt--aa-gtt---gg------gagg-aa-ggg--c-----a-g-taa--gt-
t--aa-ta-cctt--g-----c------t--g--------------------------t-
tttg-a----------------c-gtt------------------------------a-c
cga---c-a--g-aa--t-a---ag--c-a------c----c--gg-cta-a-c-----t
-----c-t-gtg-cca-------g-ca-g--cc-gc-g----------gt-aa--ta---
c-a-g--------a-gg-gtgc-aa---------g--c--g--tt--a-a-tc--gg-a-
---a--tta-ct--g-ggc-gt-----a-aa-g--c-gc-gc-gt---------------
---a-gg--tgg-----ttc--g------tt-aagt-t------g-g-at-gtg-aaag-
--------ccc-c----------------g-gg---------------------------
------------------------------------------------------------
------------------------------------------------------------
------------------------------------------------------------
--------------------------------------------------ctc-aa-cc-
t--g-gg-aa------------c-t-gc-a---t-cc--aa-a-a-ct-gg-cg-a-g--
c-ta---------------------------------g-a--g-ta-c---gg--ta---
------------------------------------------------------------
------------------------------------------------------------
------------------------------------------------------------
--------------------------------------------g-----------a---
-ggg--t------ggt-g--g-aa--ttt-cc-t-gt--g---------------t---a
-gc-g----gtg-aaa--t----------------gc-g-t-ag-a-t-at--a-g-g--
aa--gg-a----a-c---a---c-ca----------------------------------
------------------------------------g--t-----g-g--c-g-aa-g--
g--c-g-a--cc-a--c--ct------g-g-ac-t-g--at-a-c-tg-a---cac-tga
--g---------------------------------------------------------
------------------------------------------------------------
------------------------------------------------------------
--gt--g-c-----g-aaa----g-----c-g------t-g-ggg-ag-----c-aa-a-
-ca-gga--tt---ag-at-a-c----cct----gg-tag-t-cc----a-cg--ccg-t
-aaa-c-gatg-t-c-aa---c-t-ag--ccg--t-------t-gga----at-cc-tt-
g-aga-----t-t-----tt-a-gt-gg--c-gc--a-------g--c-t----aac-g-
cat-t-aa-g-ttga--ccg-cct----gggg-agt-a-c-gg----cc----g-c----
-a-a---g--g---tt----aaa---------------ac-t-caaa--tg-aa--ttg-
a-c-ggggg-ccc-gc-a----c-aa-g--c-g-gt-gg-ag------cat--g------
----t---gg-tt-taa--t-tc--g-aa-g-c----aa-c-g-c----g-aag-aa-c-
ctt-a-c-ca-gg-cc-tt-ga-----ca-----t-gc----agag-aac-t-t-t-cc-
ag-a-g-a----t-g-g-a--t-tgg-tg--c-c--t----tc--g---ggaa-ct-ct-
-g-acac-------------a-g-g---------tg-ct-g-cat-gg--c---tgt-cg
--tc--a-g-ct--c--gt-g-t-cgtga-g--atg--tt-gg---g-tt-----aag--
-------t-ccc--gta-a-c---g-a-g-c-g----c-aa----ccc-tt--gt-cc-t
tagtt--a-c-cag-c-a-c----gtta-tgg-t-g-------------gg-----ca-c
-t-----------c-t-aa-----ggag-a-c----tg--ccgg-------------tg-
acaaac---c------gg-agg-aa--g------------g---t--ggggat-g--a--
cg-tc-aa-g----tca-tcatgg-----c-cct-t----ac-gg-c-c-t-ggg-c-t-
------------------------------------------------------------
-a-ca-ca-c------gt-------g-c--------t-a-ca-atgg-tc-g-gta----
----c---a-ga-gg------------g-ttgcc----aa-----g-c-cg---c-g-ag
g--t-g------g----ag--ctaa----tctc-a-c-aaaa-cc--g--a-----t-cg
-ta-------------------g-t-cc--g-ga-----t---c-g-cagtc-t------
g--caac--------tcg-act-gc-gtga--ag-tcgg-a----a-tc-gc-tag-taa
tc--gc-gaat--cag-a-at-gtcg-c-gg-t-------g-aatacgt-t-c-c--c--
----gggc------------c-t-tg--------------t--acaca-ccg--cc-cg-
t--cac-a-c---------c-a-t-g-g-----------g-a-gtggg----ttgca-c-
c----ag--aa-------------g------t-a-gc----------t----------ag
t-c-t----a-----a--------c-------cttc----g-g---------ga------
-gg-a----c-g-g----t----------a--ct-g-----------a------------
----------tg-----------------------a----ga-------tgg-at----t
c----cgc--t-a-ac--------------------------------------------
------------------------------------------------------------
-------------------
>26
---------------agagttt-g-atc-------at--ggctca---gatt-ga-a---
--cg-ct----------ggc-ggca-ggc-c-t---------------------------
aac-----------a--------------c-a-------tgc------a------ag---
-----------------t----------------c-g-ag-c---g-------g------
---ca----g-c---------------------acg-------------------gg-ta
-----c-tt----g----tac-------------------c----t-----ggt-g---g
--------c----g---a---gc-ggc---g-ga----------cg-g---g-t------
------------------------------------------------------------
------------------------------------------------------------
------------------------------------------------------cc-g--
-cata----cg-t--cctac--ggga---gaaa---gca-------ggggac--------
-c-------ttc--ggg-cct-----------t-gcgc----t-at-c-----a-ga-tg
-----ag-c-c-t-------a----gg----t-cg-g----atta-g----c-ta-g---
-ttggt--g---a-ggt-aat-ggct----c--a-cc-----aa---gg--c--ga-c-g
a-tc----------c---g---t-aact----g-g-t--ct---gag-a-gga-t-ga-t
-----ca-g--t-c-a----c-a-ct-gg--aac-t--g-a--g-aca-cg-----g-t-
cca-----g-act-c-----c--t------a-cggga-g-g--ca---g-c-agt-gggg
-a---ata-ttgga-caa-----t-gggcg-aaa----g---------cc-tga-t-cc-
a--g-cc-at--g-cc-g----cgtg-t--------------------------------
--g-t-g--aa---------gaagg---t-c-t--------tc-gg-at--t--------
----------------------------------g--t-------a-aa-g-c-a-c---
-t------tt--aa-gtt---gg------gagg-aa-ggg--c-----a-g-tta-c-c-
t--aa-ta-cgtg--a-----t------t--g--------------------------t-
tttg-a----------------c-gtt------------------------------a-c
cga---c-a--g-aa--t-a---ag--c-a------c----c--gg-cta-a-c-t----
-----c-t-gtg-cca-------g-ca-g--cc-gc-g----------gt-aa--ta---
c-a-g--------a-gg-gtgc-aa---------g--c--g--tt--a-a-tc--gg-a-
---a--tta-ct--g-ggc-gt-----a-aa-g--c-gc-gc-gt---------------
---a-gg--tgg-----ttt--g------tt-aagt-t------g-a-at-gtg-aaat-
--------ccc-c----------------g-gg---------------------------
------------------------------------------------------------
------------------------------------------------------------
------------------------------------------------------------
--------------------------------------------------ctc-aa-cc-
t--g-gg-aa------------c-t-gc-a---t-cc--aa-a-a-ct-gg-ca-a-g--
c-ta---------------------------------g-a--g-ta-t---gg--ta---
------------------------------------------------------------
------------------------------------------------------------
------------------------------------------------------------
--------------------------------------------g-----------a---
-ggg--t------ggt-g--g-aa--ttt-cc-t-gt--g---------------t---a
-gc-g----gtg-aaa--t----------------gc-g-t-ag-a-t-at--a-g-g--
aa--gg-a----a-c---a---c-ca----------------------------------
------------------------------------g--t-----g-g--c-g-aa-g--
g--c-g-a--cc-a--c--ct------g-g-ac-t-g--at-a-c-tg-a---cac-tga
--g---------------------------------------------------------
------------------------------------------------------------
------------------------------------------------------------
--gt--g-c-----g-aaa----g-----c-g------t-g-ggg-ag-----c-aa-a-
-ca-gga--tt---ag-at-a-c----cct----gg-tag-t-cc----a-cg--ccg-t
-aaa-c-gatg-t-c-aa---c-t-ag--ccg--t-------t-ggg----ag-cc-tt-
g-ag-----ct-c-----tt-a-gt-gg--c-gc--a-------g--c-t----aac-g-
cat-t-aa-g-ttga--ccg-cct----gggg-agt-a-c-gg----cc----g-c----
-a-a---g--g---tt----aaa---------------ac-t-caaa--tg-aa--ttg-
a-c-ggggg-ccc-gc-a----c-aa-g--c-g-gt-gg-ag------cat--g------
----t---gg-tt-taa--t-tc--g-aa-g-c----aa-c-g-c----g-aag-aa-c-
ctt-a-c-ca-gg-cc-tt-ga-----ca-----t--c--c-aatg-aat-c-c-t-tt-
ag-a-g-a----t-a-g-a--g-gag-tg--c-c--t----tc--g---ggag-ca-tt-
-g-agac-------------a-g-g---------tg-ct-g-cat-gg--c---tgt-cg
--tc--a-g-ct--c--gt-g-t-cgtga-g--atg--tt-gg---g-tt-----aag--
-------t-ccc--gta-a-c---g-a-g-c-g----c-aa----ccc-tt--gt-cc-t
tagtt--a-c-cag-c-a-c----gtaa-tgg-t-g-------------gg-----ca-c
-t-----------c-t-aa-----ggag-a-c----tg--ccgg-------------tg-
acaaac---c------gg-agg-aa--g------------g---t--ggggat-g--a--
cg-tc-aa-g----tca-tcatgg-----c-cct-t----ac-gg-c-c-t-ggg-c-t-
------------------------------------------------------------
-a-ca-ca-c------gt-------g-c--------t-a-ca-atgg-tc-g-gta----
----c---a-ga-gg------------g-ttgcc----aa-----g-c-cg---c-g-ag
g--t-g------g----ag--ctaa----tctc-a-c-aaaa-cc--g--a-----t-cg
-ta-------------------g-t-cc--g-ga-----t---c-g-cagtc-t------
g--caac--------tcg-act-gc-gtga--ag-tcgg-a----a-tc-gc-tag-taa
tc--gc-gaat--cag-a-at-gtcg-c-gg-t-------g-aatacgt-t-c-c--c--
----gggc------------c-t-tg--------------t--acaca-ccg--cc-cg-
t--cac-a-c---------c-a-t-g-g-----------g-a-gtggg----ttgca-c-
c----ag--aa-------------g------t-a-gc----------t----------ag
t-c-t----a-----a--------c-------cttc----g-g---------gg------
-gg-a----c-g-g----t----------t--ac-c-----------a------------
----------cg-----------------------g----tg-------tga-tt----c
a----tga--c-t-gggg-tga------------a---gt----------cgta------
a---------c------aa-gg----t-----agccgt-------agggg--aacctgcg
gctg---------------
>27
------------------------------------------------------a-t---
--gt-gc----------ctg-gcgc-agc-t-a---------------------------
-aa-----------a--------------c-a-------tgc------a------ag---
-----------------t----------------c-g-ag-c---g-------g------
---ta----g-----------------------aga-------------------ga-ag
-----c-tt----g----ctt-------------------c----t-----ctt-g---a
-------------g---a---gc-ggc---g-ga----------cg-g---g-tg----a
gt-aat-g-c--------cta-gg-------aa-t---c-t-gcc-t-gg-----tag-t
-gg-ggg-a-taa-cg-------------ct-----------------------------
--cgg----a-aac-gga-----cg--------------c------t-aa-ta-cc-g--
-cata----cg-t--cctac--ggga---gaaa---gca-------ggggac--------
-c-------ttc--ggg-cct-----------t-gcgc----t-at-c-----a-ga-tg
-----ag-c-c-t-------a----gg----t-cg-g----atta-g----c-ta-g---
-ttggt--g---a-ggt-aat-ggct----c--a-cc-----aa---gg--c--ga-c-g
a-tc----------c---g---t-aact----g-g-t--ct---gag-a-gga-t-ga-t
-----ca-g--t-c-a----c-a-ct-gg--aac-t--g-a--g-aca-cg-----g-t-
cca-----g-act-c-----c--t------a-cggga-g-g--ca---g-c-agt-gggg
-a---ata-ttgga-caa-----t-gggcg-aaa----g---------cc-tga-t-cc-
a--g-cc-at--g-cc-g----cgtg-t--------------------------------
--g-t-g--aa---------gaagg---t-c-t--------tc-gg-at--t--------
----------------------------------g--t-------a-aa-g-c-a-c---
-t------tt--aa-gtt---gg------gagg-aa-ggg--c-----a-t-taa-c-c-
t--aa-ta-cgtt--g-----g------t--g--------------------------t-
cttg-a----------------c-gtt------------------------------a-c
cga---c-a--g-aa--t-a---ag--c-a------c----c--gg-cta-a-c-t----
-----c-t-gtg-cca-------g-ca-g--cc-gc-g----------gt-aa--ta---
c-a-g--------a-gg-gtgc-aa---------g--c--g--tt--a-a-tc--gg-a-
---a--tta-ct--g-ggc-gt-----a-aa-g--c-gc-gc-gt---------------
---a-gg--tgg-----ttc--g------tt-aagt-t------g-g-at-gtg-aaat-
--------ccc-c----------------g-gg---------------------------
------------------------------------------------------------
------------------------------------------------------------
------------------------------------------------------------
--------------------------------------------------ctc-aa-cc-
t--g-gg-aa------------c-t-gc-a---t-tc--aa-a-a-ct-ga-cg-a-g--
c-ta---------------------------------g-a--g-ta-t---gg--ta---
------------------------------------------------------------
------------------------------------------------------------
------------------------------------------------------------
--------------------------------------------g-----------a---
-ggg--t------ggt-g--g-aa--ttt-cc-t-gt--g---------------t---a
-gc-g----gtg-aaa--t----------------gc-g-t-ag-a-t-at--a-g-g--
aa--gg-a----a-c---a---c-ca----------------------------------
------------------------------------g--t-----g-g--c-g-aa-g--
g--c-g-a--cc-a--c--ct------g-g-ac-t-g--at-a-c-tg-a---cac-tga
--g---------------------------------------------------------
------------------------------------------------------------
------------------------------------------------------------
--gt--g-c-----g-aaa----g-----c-g------t-g-ggg-ag-----c-aa-a-
-ca-gga--tt---ag-at-a-c----cct----gg-tag-t-cc----a-cg--ccg-t
-aaa-c-gatg-t-c-aa---c-t-ag--ccg--t-------t-ggg----ag-cc-tt-
g-ag-----ct-c-----tt-a-gt-gg--c-gc--a-------g--c-t----aac-g-
cat-t-aa-g-ttga--ccg-cct----gggg-agt-a-c-gg----cc----g-c----
-a-a---g--g---tt----aaa---------------ac-t-caaa--tg-aa--ttg-
a-c-ggggg-ccc-gc-a----c-aa-g--c-g-gt-gg-ag------cat--g------
----t---gg-tt-taa--t-tc--g-aa-g-c----aa-c-g-c----g-aag-aa-c-
ctt-a-c-ca-gg-cc-tt-ga-----ca-----t--c--c-aatg-aac-t-t-t-cc-
ag-a-g-a----t-g-g-a--t-tgg-tg--c-c--t----tc--g---ggaa-ca-tt-
-g-agac-------------a-g-g---------tg-ct-g-cat-gg--c---tgt-cg
--tc--a-g-ct--c--gt-g-t-cgtga-g--atg--tt-gg---g-tt-----aag--
-------t-ccc--gta-a-c---g-a-g-c-g----c-aa----ccc-tt--gt-cc-t
tagtt--a-c-cag-c-a-c----gtta-tgg-t-g-------------gg-----ca-c
-t-----------c-t-aa-----ggag-a-c----tg--ccgg-------------tg-
acaaac---c------gg-agg-aa--g------------g---t--ggggat-g--a--
cg-tc-aa-g----tca-tcatgg-----c-cct-t----ac-gg-c-c-t-ggg-c-t-
------------------------------------------------------------
-a-ca-ca-c------gt-------g-c--------t-a-ca-atgg-tc-g-gta----
----c---a-ga-gg------------g-ttgcc----aa-----g-c-cg---c-g-ag
g--t-g------g----ag--ctaa----tccc-a-t-aaaa-cc--g--a-----t-cg
-ta-------------------g-t-cc--g-ga-----t---c-g-cagtc-t------
g--caac--------tcg-act-gc-gtga--ag-tcgg-a----a-tc-gc-tag-taa
tc--gc-gaat--cag-a-at-gtcg-c-gg-t-------g-aatacgt-t-c-c--c--
----gggc------------c-t-tg--------------t--acaca-ccg--cc-cg-
t--cac-a-c---------c-a-t-g-g-----------g-a-gtggg----ttgca-c-
c----ag--aa-------------g------t-a-gc----------t----------ag
t-c-t----a-----a--------c-------cttc----g-g---------ga------
-gg-a----c-g-g----t----------a--cc--------------------------
-----------------------------------------a-------cgg-tt----g
a----tag--t-t-gg--------------------------------------------
------------------------------------------------------------
-------------------
>28
------------------------------------------------------------
------------------------------------------------------------
------------------------------------------------------------
------------------------------------------------------------
------------------------------------------------------------
-----c-tt----g----ct--------------------c----------ctt-g---a
-t--t---c--------a---gc-ggc---g-ga----------cg-g---g-tg----a
gt-aat-g-c--------cta-gg-------aa-t---c-t-gcc-t-gg-----tag-t
-gg-ggg-a-caa-cg-------------tt-----------------------------
--tcg----a-aag-gaa-----cg--------------c------t-aa-ta-cc-g--
-cata----cg-t--cctac--ggga---gaaa---gca-------ggggac--------
-c-------ttc--ggg-cct-----------t-gcgc----t-at-c-----a-ga-tg
-----ag-c-c-t-------a----gg----t-cg-g----atta-g----c-ta-g---
-ttggt--g---a-ggt-aat-ggct----c--a-cc-----aa---gg--c--ga-c-g
a-tc----------c---g---t-aact----g-g-t--ct---gag-a-gga-t-ga-t
-----ca-g--t-c-a----c-a-ct-gg--aac-t--g-a--g-aca-cg-----g-t-
cca-----g-act-c-----c--t------a-cggga-g-g--ca---g-c-agt-gggg
-a---ata-ttgga-caa-----t-gggcg-aaa----g---------cc-tga-t-cc-
a--g-cc-at--g-cc-g----cgtg-t--------------------------------
--g-t-g--aa---------gaagg---t-c-t--------tc-gg-at--t--------
----------------------------------g--t-------a-aa-g-c-a-c---
-t------tt--aa-gtt---gg------gagg-aa-ggg--c-----a-g-taa--gt-
t--aa-ta-cctt--g-----c------t--g--------------------------t-
tttg-a----------------c-gtt------------------------------a-c
cga---c-a--g-aa--t-a---ag--c-a------c----c--gg-cta-a-c-----t
-----c-t-gtg-cca-------g-ca-g--cc-gc-g----------gt-aa--ta---
c-a-g--------a-gg-gtgc-aa---------g--c--g--tt--a-a-tc--gg-a-
---a--tta-ct--g-ggc-gt-----a-aa-g--c-gc-gc-gt---------------
---a-gg--tgg-----ttt--g------tt-aagt-t------g-g-at-gtg-aaag-
--------ccc-c----------------g-gg---------------------------
------------------------------------------------------------
------------------------------------------------------------
------------------------------------------------------------
--------------------------------------------------ctc-aa-cc-
t--g-gg-aa------------c-t-gc-a---t-cc--ca-a-a-ct-gg-ca-a-g--
c-ta---------------------------------g-a--g-ta-c----g--ta---
------------------------------------------------------------
------------------------------------------------------------
------------------------------------------------------------
--------------------------------------------g-----------a---
-ggg--t------ggt-g--g-aa--ttt-ct-t-gt--g---------------t---a
-gcgg----gtg-aaa--t----------------gc-c-t-ag-a-t-at--a-g-g--
aa--gg-a----a-c---a---c-ca----------------------------------
------------------------------------g--t-----g-g--c-g-aa-g--
g--c-g-a--cc-a--c--ct------g-g-ag-t-g--at-a-t-gg-a---cac-tga
--g---------------------------------------------------------
------------------------------------------------------------
------------------------------------------------------------
--gt--g-c-----g-taa----g-----c-c------t-t-ggg-ag-----c-aa-a-
-ca-gga--tt---ag-at-a-c----cct----gg-tag-t-cc----a-cg--ccg-t
-aaa-c-gatg-t-c-aa---c-t-ag--ccg--t-------t-gga----at-cc-tg-
a-ga--------t-----tt-a-gt-gg--c-gc--a-------g--c-t----aac-g-
cat-t-aa-g-ttga--ccg-ct-----gggg-agt-a-c-gg----cc----g-c----
-a-a---g--g---tt----aaa---------------ac-t-caaa--tg-aa--ttg-
a-c-ggggg-ccc-gc-a----c-aa-g--c-g-gt-gg-ag------cat--g------
----t---gg-tt-taa--t-tc--g-aa-g-c----aa-c-g-c----g-aag-aa-c-
ctt-a-c-ca-gg-cc-tt-ga-----ca-----t-gc----agag-aac-t-t-t-cc-
ag-a-g-a----t-g-g-a--t-tgg-tg--c-c--t----tc--g---ggaa-ct-ct-
-g-acac-------------a-g-g---------tg-ct-g-cat-gg--c---tgt-cg
--tc--a-g-ct--c--gt-g-t-cgtga-g--atg--tt-gg---g-tt-----aag--
-------t-ccc--gta-a-c---g-a-g-c-g----c-aa----ccc-tt--gt-cc-t
tagtt--a-c-cag-c-a-c----gtta-tgg-t-g-------------gg-----ca-c
-t-----------c-t-aa-----ggag-a-c----tg--ccgg-------------tg-
acaaac---c------gg-agg-aa--g------------g---t--ggggat-g--a--
cg-tc-aa-g----tca-tcatgg-----c-cct-t----ac-gg-c-c-t-ggg-c-t-
------------------------------------------------------------
-a-ca-ca-c------gt-------g-c--------t-a-ca-atgg-tc-g-gta----
----c---a-ga-gg------------g-ttgcc----aa-----g-c-cg---c-g-ag
g--t-g------g----ag--ctaa----tctc-a-c-aaaa-cc--g--a-----t-cg
-ta-------------------g-t-cc--g-ga-----t---c-g-cagtc-t------
g--caac--------tcg-act-gc-gtga--ag-tcgg-a----a-tc-gc-tag-taa
tc--gc-gaat--cag-a-at-gtcg-c-gg-t-------g-aatacgt-t-c-c--c--
----gggc------------c-t-tg--------------t--acaca-ccg--cc-cg-
t--cac-a-c---------c-a-t-g-g-----------g-a-gtggg----ttgca-c-
c----ag--aa-------------g------t-a-gc----------t----------ag
t-c-t----a-----a--------c-------c---------------------------
------------------------------------------------------------
------------------------------------------------------------
------------------------------------------------------------
------------------------------------------------------------
-------------------
>29
----------------------------------------gctca---gatt-ga-a---
--cg-ct----------ggc-ggca-ggc---t---------------------------
aac-----------a--------------c-a-------tgc------a------ag---
-----------------t----------------c-g-ag-c---g-------g------
--at-----g-aa--------------------gga----------------------g-
-----c-tt----g----ctc-------------------c------------t-g--ga
-t--t---c--------a---gc-ggc---g-ga----------cg-g---g-tg----a
gt-aat-g-c--------cta--g-------aa-t---c-t-gcc-t-gg-----tag-t
-gg-gga---taa-cg-------------tc-----------------------------
--cgg----a-aac-ggg-----cg--------------t---------a-ta-cc-g--
-cata----cg-t--cctga---gga---aa-------------gtggggat--------
-c-------ttc--gga-cct-----------c-acgc----c-at-c-----a-ga-tg
-----ag-c-c-t-------a----gg----t-cg-g----at----------ta-g---
-ttggt--g---g-ggt-aaa-ggcc----t--a-cc-----aa---gg--c--ga-c-g
a-tc----------c---g---t-aact----g-g-t--ct---gag-a-gga-t-ga-t
-----ca-g--t-c-a----c-a-ct-gg--aac-t--g-a--g-aca-cg-----g-t-
cca-----g-act-c---------------a-cggga-g-g--ca---g-c-agt-gggg
-a---ata-ttgga-caa-----t-gggcg-aaa----g---------cc-tga-t-cc-
a--g-cc-at--g-c-------cgcg-t--------------------------------
--g-t-g--aa---------gaagg---t-c-t--------tc--g-at--t--------
----------------------------------g--t-------a-aa-g-c-a-c---
-t------tt--aa-gtt---gg------gagg-aa-ggg--c-----a-g-taa--gt-
t---a-ta-cctt--g-----c------t--g--------------------------t-
tttg-a----------------c-gtt------------------------------a-c
caa---c-a--g-aa--t-a---ag--c-a------c----c--gg-cta-a-c-t---t
-----c---gtg-cca-------g-ca-g--cc-gc-g----------gt-aa--ta---
c-g-a--------a-gg-gtgc-aa---------g--c--g--tt--a-a-tc--gg-a-
---a--tta-ct--g-ggc-gt-----a-aa-g--c-gc-gc-gt---------------
---a-gg--tgg-----ttc--a------gc-aagt--------t-g-at-gtn-aaat-
--------ccc------------------g-gg---------------------------
------------------------------------------------------------
------------------------------------------------------------
------------------------------------------------------------
--------------------------------------------------ctc-aa-cc-
t----gg-aa------------c----c-a---t-cc--aa-a-a-ct-ac-tg-a-g--
--ca---------------------------------g-a--g-ta-c---ag--ta---
------------------------------------------------------------
------------------------------------------------------------
------------------------------------------------------------
--------------------------------------------g-----------a---
--gg--t------ggt-g--a-at--ttc-c-----t--g---------------t---a
-gc-g----gtg-aaa--t----------------gc-g-t-ag-a-t-at--a-g-g--
aa--gg-a----a-c---a---c-ca----------------------------------
------------------------------------g--t-----g-g--c-g-aa-g--
g--c-g-a--cc-a--c--ct------g-g-ac-t-g--at-a-c-tg-a---cac-tga
--g---------------------------------------------------------
------------------------------------------------------------
------------------------------------------------------------
--gt--g-c-----g-aaa----g-----c-g------t---agg-ag-----c-aa-a-
-ca-gga--tt---ag-at---n----cct----gg-tag-t--c----a-cg--ccg-t
-aaa-c-gatg-t-c-ga---c-t-ag--ccg--t-------t-ggg----at-cc-tt-
g-agat------c-----tt-a-gt-gg--c-gc--a-------g--c-t----aac-g-
cga-t-aa-g-tcga--ccg-cct-----ggg-agt-a-c-gg----cc----g-c----
-a-a---g--g---tt----aaa----------------c-t-caaa--tg-aa--ttg-
a-c-ggggg-ccc-gc-a----c-aa-g--c-g-gt-gg-ag------ca----------
----t---gg-tt-taa--t-tc--g-aa-g-c----aa-c-g-c----g-aag-aa-c-
ctt-a-c-ct-gg-cc-tt-ga-----ca-----t-gc--t--g----gc-t-t-t-cc-
ag-a-g-a----t-g-g-a--t-tgg-tg--c-c--t----tc--g---ggaa-ct-ca-
-g-acac-------------a-g-g---------tg-ct-g-cat-gg--c---tgt-cg
--tc--a-g-ct--c--gt-g-t-cgtga-g--atg--tt-g----g-tt-----aag--
-------t-ccc--gta-a-c---g-a-g-c-g----c-aa----ccc-tt--gt-cc-t
tagtt--a-c-cag-c-a-c----ctc--ggg-t-g-------------gg-----ca-c
-t-----------c-t-aa-----ggag-a-c----tg--ccgg-------------tg-
acaaac---c------gg-agg-aa--g------------g---t---gggat-g--a--
cg-tc-aa-g----tca-tcatgg-----c-cct-t----ac-gg-c-c-a-ggg-c-t-
------------------------------------------------------------
-a-ca-ca-c------gt-------g-c--------t-a-ca-atgg-tc-g-gca----
--------a-ag-gg------------g-ttgcc----aa-----g-c-cg---c-g-ag
g--t-t------g----ag--ctaa----tccc---t-aaaa-cc--g--a-----t-cg
-ta-------------------g-t-cc--g-ga-----t---c-g-cagtc-t------
g--caac--------tcg-act-gc-gtga--ag-tcgg-a----a-tc-gc-tgg-tag
tc--gt-gaat--cag-a-at-gtca-c-gg-t-------g-aatacgt-t-c-c--c--
----gggc------------c-t-ta--------------c----aca-ccg--cc-cg-
t--cac-a-c---------c-a-t-g-g-----------g-a-gtggg----ttgct-c-
c----ag--aa-------------g------t-a-gc----------t----------ag
t-c-t----a-----a--------c-------cg-c----aa----------gg------
-gg-a----c-g-g----t----------t--ac-c-----------a------------
----------cg-----------------------g----ag-------tga-tt----c
a----tga--c-t-gggg-tga------------a---gt----------cgt--a----
a---------c------aa-gg----t-----agccg-------tagggg--aacctgcg
gctg---------------
>30
------------------------------------------------------------
--ct-at----------ggc-cggc-agc-c-t---------------------------
aac-----------a--------------c-a-------tgc------a------ag---
-----------------t----------------c-g-ag-c---g-------g------
--ca-----g-cg--------------------ggt----------------------cc
-----t-tc----g----gga-------------------t------------g-c--cg
-g--c---g--------a---gc-ggc---g-ga----------cg-g---g-tg----a
gt-aat-g-c--------cta-gg-------aa-t---c-t-gcc-t-gg-----tag-t
-gg-ggg-a-taa-cg-------------tt-----------------------------
--cgg----a-aac-ggg-----cg--------------c------t-aa-ta-cc-g--
-cata----cg-t--cctac--ggga---gaaa---g-------tgggggat--------
-c-------ttc--gga-cct-----------c-acgc----t-at-c-----a-ga-tg
-----ag-c-c-t-------a----gg----t-cg-g----atta-g----c-ta-g---
-ttggt--g---g-ggt-aat-ggct----c--a-cc-----aa---gg--c--ga-c-g
a-tc----------c---g---t-aact----g-g-t--ct---gag-a-gga-t-ga-t
-----ca-g--t-c-a----c-a-ct-gg--aac-t--g-a--g-aca-cg-----g-t-
cca-----g-act-c-----c--t------a-cggga-g-g--ca---g-c-agt-gggg
-a---ata-ttgga-caa-----t-gggcg-aaa----g---------cc-tga-t-cc-
a--g-cc-at--g-cc-g----cgtg-t--------------------------------
--g-t-g--aa---------gaagg---t-c-t--------tc-gg-at--t--------
----------------------------------g--t-------a-aa-g-c-a-c---
-t------tt--aa-gtt---gg------gagg-aa-ggg--c-----a-g-taa--gt-
t--aa-ta-cctt--g-----c------t--g--------------------------t-
tttg-a----------------c-gtt------------------------------a-c
caa---c-a--g-aa--t-a---ag--c-a------c----c--gg-cta-a-c-t---t
-----c---gtg-cca-------g-ca-g--cc-gc-g----------gt-aa--ta---
c-g-a--------a-gg-gtgc-aa---------g--c--g--tt--a-a-tc--gg-a-
---a--tta-ct--g-ggc-gt-----a-aa-g--c-gc-gc-gt---------------
---a-gg--tgg-----ttc--a------gc-aagt-t------g-g-ag-gtg-aaat-
--------ccc-c----------------g-gg---------------------------
------------------------------------------------------------
------------------------------------------------------------
------------------------------------------------------------
--------------------------------------------------ctc-aa-cc-
t--g-gg-aa------------c-t-gc-c---t-cc--aa-a-a-ct-ac-tg-a-g--
c-ta---------------------------------g-a--g-ta-c---gg--ta---
------------------------------------------------------------
------------------------------------------------------------
------------------------------------------------------------
--------------------------------------------g-----------a---
-ggg--t------agt-g--g-aa--ttt-cc-t-gt--g---------------t---a
-gc-g----gtg-aaa--t----------------gc-g-t-ag-a-t-at--a-g-g--
aa--gg-a----a-c---a---c-ca----------------------------------
------------------------------------g--t-----g-g--c-g-aa-g--
g--c-g-a--ct-a--c--ct------g-g-ac-t-g--at-a-c-tg-a---cac-tga
--g---------------------------------------------------------
------------------------------------------------------------
------------------------------------------------------------
--gt--g-c-----g-aaa----g-----c-g------t-g-ggg-ag-----c-aa-a-
-ca-gga--tt---ag-at-a-c----cct----gg-tag-t-cc----a-cg--ccg-t
-aaa-c-gatg-t-c-ga---c-t-ag--ccg--t-------t-ggg----at-cc-tt-
g-agat------c-----tt-a-gt-gg--c-gc--a-------g--c-t----aac-g-
cga-t-aa-g-tcga--ccg-cct----gggg-agt-a-c-gg----cc----g-c----
-a-a---g--g---tt----aaa---------------ac-t-caaa--tg-aa--ttg-
a-c-ggggg-ccc-gc-a----c-aa-g--c-g-gt-gg-ag------cat--g------
----t---gg-tt-taa--t-tc--g-aa-g-c----aa-c-g-c----g-aag-aa-c-
ctt-a-c-ct-gg-cc-tt-ga-----ca-----t-gc--t--gag-aac-t-t-t-cc-
ag-a-g-a----t-g-g-a--t-tgg-tg--c-c--t----tc--g---ggaa-ct-ca-
-g-acac-------------a-g-g---------tg-ct-g-cat-gg--c---tgt-cg
--tc--a-g-ct--c--gt-g-t-cgtga-g--atg--tt-gg---g-tt-----aag--
-------t-ccc--gta-a-c---g-a-g-c-g----c-aa----ccc-tt--gt-cc-t
tagtt--a-c-cag-c-a-cc---tcg---gg-t-g-------------gg-----ca-c
-t-----------c-t-aa-----ggag-a-c----tg--ccgg-------------tg-
acaaac---c------gg-agg-aa--g------------g---t--ggggat-g--a--
cg-tc-aa-g----tca-tcatgg-----c-cct-t----ac-gg-c-c-a-ggg-c-t-
------------------------------------------------------------
-a-ca-ca-c------gt-------g-c--------t-a-ca-atgg-tc-g-gta----
----c---a-aa-gg------------g-ttgcc----aa-----a-c-cg---c-g-ag
g--t-g------g----ag--ctaa----tccc-a-t-aaaa-cc--g--a-----t-cg
-ta-------------------g-t-cc--g-ga-----t---c-g-cagtc-t------
g--caac--------tcg-act-gc-gtga--ag-tcgg-a----a-tc-gc-tag-taa
tc--gt-gaat--cag-a-at-gtca-c-gg-t-------g-aatacgt-t-c-c--c--
----gggc------------c-t-tg--------------t--acaca-ccg--cc-cg-
t--cac-a-c---------c-a-t-g-g-----------g-a-gtggg----ttgct-c-
c----ag--aa-------------g------t-a-gc----------t----------ag
t-c-t----a-----a--------c-------cg-c----aag---------gg------
-gg-a----c-g-g----t----------t--ac-c-----------a------------
----------cg-----------------------g----ag-------tga-tt----c
a----tga--c-t-gggg-tga------------a---gt----------cgta------
a---------g------ca-ac----g-----agcc------------------catgcc
cc-----------------
>31
---------------agagttt-g-atc-------at--ggctca---gatt-ga-a---
--cg-ct----------ggc-ggca-ggc-c-t---------------------------
aac-----------a--------------c-a-------tgc------a------ag---
-----------------t----------------c-g-ag-c---g-------g------
--at-----g-aa--------------------ggg----------------------ag
-----c-tt----g----ctc-------------------c------------t-g--ga
-t--t---c--------a---gc-ggc---g-ga----------cg-g---g-tg----a
gt-aat-g-c--------cta-gg-------aa-t---c-t-gcc-t-gg-----tag-t
-gg-ggg-a-taa-cg-------------tc-----------------------------
--cgg----a-aac-ggg-----cg--------------c------t-aa-ta-cc-g--
-cata----cg-t--cctga--ggga---gaaa---g-------cgggggat--------
-c-------ttc--gga-ctt-----------c-acgc----t-at-c-----a-ga-tg
-----ag-c-c-t-------a----gg----t-cg-g----atta-g----c-ta-g---
-ttggt--g---g-ggt-aaa-ggcc----t--a-cc-----aa---gg--c--ga-c-g
a-tc----------c---g---t-aact----g-g-t--ct---gag-a-gga-t-ga-t
-----ca-g--t-c-a----c-a-ct-gg--aac-t--g-a--g-aca-cg-----g-t-
cca-----g-act-c-----c--t------a-cggga-g-g--ca---g-c-agt-gggg
-a---ata-ttgga-caa-----t-gggcg-aaa----g---------cc-tga-t-cc-
a--g-cc-at--g-cc-g----cgtg-t--------------------------------
--g-t-g--aa---------gaagg---t-c-t--------tc-gg-at--t--------
----------------------------------g--t-------a-aa-g-c-a-c---
-t------tt--aa-gtt---gg------gagg-aa-ggg--c-----a-g-taa--gt-
t--aa-ta-cctt--g-----c------t--g--------------------------t-
tttg-a----------------c-gtt------------------------------a-c
caa---c-a--g-aa--t-a---ag--c-a------c----c--gg-cta-a-c-t---t
-----c---gtg-cca-------g-ca-g--cc-gc-g----------gt-aa--ta---
c-g-a--------a-gg-gtgc-aa---------g--c--g--tt--a-a-tc--gg-a-
---a--tta-ct--g-ggc-gt-----a-aa-g--c-gc-ac-gt---------------
---a-gg--tgg-----ttc--a------gc-aagt-t------g-g-at-gtg-aaat-
--------ccc-c----------------g-gg---------------------------
------------------------------------------------------------
------------------------------------------------------------
------------------------------------------------------------
--------------------------------------------------ctc-aa-cc-
t--g-gg-aa------------c-t-gc-a---t-cc--aa-a-a-ct-ac-tg-a-g--
c-ta---------------------------------g-a--g-ta-c---gg--ta---
------------------------------------------------------------
------------------------------------------------------------
------------------------------------------------------------
--------------------------------------------g-----------a---
-ggg--t------ggt-g--g-aa--ttt-cc-t-gt--g---------------t---a
-gc-g----gtg-aaa--t----------------gc-g-t-ag-a-t-at--a-g-g--
aa--gg-a----a-c---a---c-ca----------------------------------
------------------------------------g--t-----g-g--c-g-aa-g--
g--c-g-a--cc-a--c--ct------g-g-ac-t-g--at-a-c-tg-a---cac-tga
--g---------------------------------------------------------
------------------------------------------------------------
------------------------------------------------------------
--gt--g-c-----g-aaa----g-----c-g------t-g-ggg-ag-----c-aa-a-
-ca-gga--tt---ag-at-a-c----cct----gg-tag-t-cc----a-cg--ccg-t
-aaa-c-gatg-t-c-ga---c-t-ag--ccg--t-------t-ggg----at-cc-tt-
g-agat------c-----at-a-gt-gg--c-gc--a-------g--c-t----aac-g-
cga-t-aa-g-tcga--ccg-cct----gggg-agt-a-c-gg----cc----g-c----
-a-a---g--g---tt----aaa---------------ac-t-caaa--tg-aa--ttg-
a-c-ggggg-ccc-gc-a----c-aa-g--c-g-gt-gg-ag------cat--g------
----t---gg-tt-taa--t-tc--g-aa-g-c----aa-c-g-c----g-aag-aa-c-
ctt-a-c-ct-gg-cc-tt-ga-----ca-----t-gc--t--gag-aac-t-t-t-cc-
ag-g-g-a----t-g-g-a--t-tgg-tg--c-c--t----tc--g---ggaa-ct-ca-
-g-acac-------------a-g-g---------tg-ct-g-cat-gg--c---tgt-cg
--tc--a-g-ct--c--gt-g-t-cgtga-g--gtg--tt-gg---g-tt-----aag--
-------t-ccc--gta-a-c---g-a-g-c-g----c-aa----ccc-tt--gt-cc-t
tagtt--a-c-cag-c-a-c----ctc--ggg-t-g-------------gg-----ca-c
-t-----------c-t-aa-----ggag-a-c----tg--ccgg-------------tg-
acaaac---c------gg-agg-aa--g------------g---t--ggggat-g--a--
cg-tc-aa-g----tca-tcatgc-----c-cct-t----ac-gg-c-c-a-ggg-c-t-
------------------------------------------------------------
-a-ca-ca-c------gt-------g-c--------t-a-ca-atgg-tc-g-gta----
----c---a-aa-gg------------g-ttgcc----aa-----g-c-cg---c-g-ag
g--t-g------g----ag--ctaa----tccc-a-t-aaaa-cc--g--a-----t-cg
-ta-------------------g-t-cc--g-ga-----t---c-g-cagtc-t------
g--caac--------tcg-act-gc-gtga--ag-tcgg-a----a-tc-gc-tag-taa
tc--gt-gaat--cag-a-at-gtca-c-gg-t-------g-aatacgt-t-c-c--c--
----gggc------------c-t-tg--------------t--acaca-ccg--cc-cg-
t--cac-a-c---------c-a-t-g-g-----------g-a-gtggg----ttgct-c-
c----ag--aa-------------g------t-a-gc----------t----------ag
t-c-t----a-----a--------c-------cg-c----aag---------gg------
-gg-a----c-g-g----t----------t--ac-c-----------a------------
----------cg-----------------------g----ag-------tga-tt----c
a----tga--c----ggg-tga------------a---gt----------cgaa------
a---------c------aa-gg----t-----agccg-------tagggg--aacctg--
-------------------
>32
-----------------------------------------------------gc-g---
--tg-gc----------ggc-agc------------------------------------
tac-----------a--------------c-a-------tgc-------------ag---
-----------------t----------------c-g-ag-c---g-------g------
--at-----g-aa--------------------gag----------------------ag
-----c-tt----g----ct--------------------c----------tct-g---a
-t--t---t--------a---gc-ggc---g-ga----------cg-g---g-tg----a
gt-aat-g-c--------cta-gg-------aa-t---c-t-gcc-t-gg-----tag-t
-gg-ggg-a-taa-cg-------------tt-----------------------------
--ccg----a-aag-gaa-----cg--------------c------t-aa-ta-cc-g--
-cgta----cg-t--cctac--ggga---gaaa---gca-------ggggac--------
-c-------ttc--ggg-cct-----------t-gcgc----t-at-c-----a-ga-tg
-----ag-c-c-t-------a----gg----t-cg-g----atta-g----c-ta-g---
-ttggt--g---a-ggt-aat-ggct----c--a-cc-----aa---gg--c--ga-c-g
a-tc----------c---g---t-aact----g-g-t--ct---gag-a-gga-t-ga-t
-----ca-g--t-c-a----c-a-ct-gg--aac-t--g-a--g-aca-cg-----g-t-
cca-----g-act-c-----c--t------a-cggga-g-g--ca---g-c-agt-gggg
-a---ata-ttgga-caa-----t-gggcg-aaa----g---------cc-tga-t-cc-
a--g-cc-at--g-cc-g----cgtg-t--------------------------------
--g-t-g--aa---------gaagg---t-c-t--------tc-gg-at--t--------
----------------------------------g--t-------a-aa-g-c-a-c---
-t------tt--aa-gtt---gg------gagg-aa-ggg--c-----a-g-taa--gt-
t--aa-ta-cctt--g-----c------t--g--------------------------t-
tttg-a----------------c-gtt------------------------------a-c
cga---c-a--g-aa--t-a---ag--c-a------c----c--gg-cta-a-c-t---t
-----c---gtg-cca-------g-ca-g--cc-gc-g----------gt-aa--ta---
c-g-a--------a-gg-gtgc-aa---------g--c--g--tt--a-a-tc--gg-a-
---a--tta-ct--g-ggc-gt-----a-aa-g--c-gc-gc-gt---------------
---a-gg--tgg-----ttc--g------tt-aagt-t------g-g-at-gtg-aaag-
--------ccc-c----------------g-gg---------------------------
------------------------------------------------------------
------------------------------------------------------------
------------------------------------------------------------
--------------------------------------------------ctc-aa-cc-
t--g-gg-aa------------c-t-gc-a---t-cc--aa-a-a-ct-gg-cg-a-g--
c-ta---------------------------------g-a--g-ta-c---gg--ta---
------------------------------------------------------------
------------------------------------------------------------
------------------------------------------------------------
--------------------------------------------g-----------a---
-ggg--t------ggt-g--g-aa--ttt-cc-t-gt--g---------------t---a
-gc-g----gtg-aaa--t----------------gc-g-t-ag-a-t-at--a-g-g--
aa--gg-a----a-c---a---c-ca----------------------------------
------------------------------------g--t-----g-g--c-g-aa-g--
g--c-g-a--cc-a--c--ct------g-g-ac-t-g--at-a-c-tg-a---cac-tga
--g---------------------------------------------------------
------------------------------------------------------------
------------------------------------------------------------
--gt--g-c-----g-aaa----g-----c-g------t-g-ggg-ag-----c-aa-a-
-ca-gga--tt---ag-at-a-c----cct----gg-tag-t-cc----a-cg--ccg-t
-aaa-c-gatg-t-c-aa---c-t-ag--ccg--t-------t-gga----at-cc-tt-
g-aga-----t-t-----tt-a-gt-gg--c-gc--a-------g--c-t----aac-g-
cat-t-aa-g-ttga--ccg-cct----gggg-agt-a-c-gg----cc----g-c----
-a-a---g--g---tt----aaa---------------ac-t-caaa--tg-aa--ttg-
a-c-ggggg-ccc-gc-a----c-aa-g--c-g-gt-gg-ag------cat--g------
----t---gg-tt-taa--t-tc--g-aa-g-c----aa-c-g-c----g-aag-aa-c-
ctt-a-c-ct-gg-cc-tt-ga-----ca-----t-gc----tgag-aac-t-t-t-cc-
ag-a-g-a----t-g-g-a--t-tgg-tg--c-c--t----tc--g---ggaa-ct-ca-
-g-acac-------------a-g-g---------tg-ct-g-cat-gg--c---tgt-cg
--tc--a-g-ct--c--gt-g-t-cgtga-g--atg--tt-gg---g-tt-----aag--
-------t-ccc--gta-a-c---g-a-g-c-g----c-aa----ccc-tt--gt-cc-t
tagtt--a-c-cag-c-a-c----gtta-tgg-t-g-------------gg-----ca-c
-t-----------c-t-aa-----ggag-a-c----tg--ccgg-------------tg-
acaaac---c------gg-agg-aa--g------------g---t--ggggat-g--a--
cg-tc-aa-g----tca-tcatgg-----c-cct-t----ac-gg-c-c-a-ggg-c-t-
------------------------------------------------------------
-a-ca-ca-c------gt-------g-c--------t-a-ca-atgg-tc-g-gta----
----c---a-aa-gg------------g-ttgcc----aa-----g-c-cg---c-g-ag
g--t-g------g----ag--ctaa----tccc-a-t-aaaa-cc--g--a-----t-cg
-ta-------------------g-t-cc--g-ga-----t---c-g-cagtc-t------
g--caac--------tcg-act-gc-gtga--ag-tcgg-a----a-tc-gc-tag-taa
tc--gt-gaat--cag-a-at-gtca-c-gg-t-------g-aatacgt-t-c-c--c--
----gggc------------c-t-tg--------------t--acaca-ccg--cc-cg-
t--cac-a-c---------c-a-t-g-g-----------g-a-gtggg----ttgct-c-
c----ag--aa-------------g------t-a-gc----------t----------ag
t-c-t----a-----a--------c-------cttc----g-g---------gg------
-ga-c----g-------------------t--ac-c-----------a------------
----------cg-----------------------a----ga-------tct-tt-----
------------------------------------------------------------
------------------------------------------------------------
-------------------
>33
----------------------------------------gctca---gatt-ga-a---
--c-------------tggc-ggca-ggc-c-t---------------------------
aac-----------a--------------c-a-------tgc------a------ag---
-----------------t----------------c-g-ag-c---g-------g------
--at-----g-aa--------------------gga----------------------g-
-----c-tt----g----ctc-------------------c------------t-g--ga
-t--t---c--------a---gc-agc---g-ga----------cg-g---g-tg----a
gt-aat-g-c--------cta-gg-------aa-t---c-t-gcc-t-gg-----tag-t
-gg-gga---taa-cg-------------tc-----------------------------
--cga-----------------------------------------------a-ac-n--
-nnta----cg-t--cctga--ggga---gaaa---gt--------ggggat--------
-c-------ttc--gga-cct-----------c-acgc----t-at-c-----a-ga-tg
-----ag-c-c-t-------a----gg----t-cg-g----atta-g----c-ta-g---
-ttggt--g---g-ggt-aaa-ggcc----t--a-cc-----aa---gg--c--ga-c-g
a-tc----------c---g---t-aact----g-a-t--ct---gag-a-gga-t-ga-t
-----ca-g--t-c-a----c-a-tn-gg--aac-t--g-a--g-aca-cg-----g-t-
cca-----g-act-c-----c--t------a-cgg---a-g--gc---g-c-agt-gggg
-a---ata-ttgga-caa-----t-gggcg-aaa----g---------cc-tga-t-cc-
a--g-cc-at--g-cc-g----cgtg-t--------------------------------
--g------aa---------gaagg---t-c-t--------tc-gg-at--t--------
----------------------------------g--t-------a-aa-g-c-a-c---
-t------tt--aa-gtt---gg------gagg-aa-ggg--c-----a-g-taa--gt-
t-aat-aa-cctt--g-----c------t--g--------------------------t-
tttg-a----------------c-gtt------------------------------a-c
caa---c-a--g-aa--t-a---ag--c-a------c----c--gg-cta-a-c-t---t
-----c---gtg-cca-------g-ca-g--cc-gc-g----------gt-aa--ta---
c-g-a--------a--g-gtgc-aa---------g--c--g--tt--a-a-tc--gg-a-
---a--tta-ct--g-ggc-at-----a-aa-g--c-gc-gt------------------
---a-gg--tgg-----ttc--a------gc-aagt-t------g-g----atg-aaat-
--------ccc-c-------------------g---------------------------
------------------------------------------------------------
------------------------------------------------------------
------------------------------------------------------------
--------------------------------------------------ctc-aa-cc-
t----gg-aa------------c-t-gc-a---t-cc--aa-a-a-ct-ac-tg-a-g--
c-ta-----------------------------------a--g-tg-c---ag--ta---
------------------------------------------------------------
------------------------------------------------------------
------------------------------------------------------------
--------------------------------------------g-----------a---
-ggg--t------ggt-g--g-aa--ttt-cc-t-gt--g---------------n---a
-gc-g----gtg-aaa--t----------------gc-g-t-ag-a-t-a-----g-g--
aa--gg-a----a-c---a---c-ca----------------------------------
------------------------------------g--t-----g-g--c-g-aa-g--
g--c-g-a--cc-a--c--ct------g-g-ac-t-g--at-a-c-tg-a---cac-tga
--g---------------------------------------------------------
------------------------------------------------------------
------------------------------------------------------------
--gt--g-c-----g-aaa----g-----c-g------t---ggg-ag-----c-aa-a-
-ca-gga--tt---ag-at-a-c----cct----gg-tag-t-cc----a-cg--ccg-t
-aag-c-gatn-t-c-ga---c-t-ag--ccg--t-------t-ggg----at-cc-tt-
g-agat------c-----at-a-gt-gg--c-gc--a-------g--c-t----aac-g-
cga-t-aa-g-tcga--ccg-cct-----ggg-agt-a-c-gg----cc----g-c----
-a-a---g--g---tt----aaa---------------ac-t-caaa--tg-aa--ttg-
a-c-ggggg-ccc-gc-a----c-aaag--c-g-gt-gg-ag------cat--g------
----t---gg-tt-taa--t-tc--g-aa-g-c----aa-c-g-c----g-aag-aa-c-
ctt-a-c-ct-g--cc-tt-ga-----ca-----t-gc--t--gag-aac-t-t-t-cc-
ag-a-g-a----t-g-g-a--t-tgg-tg--c-c--t----tc--g---ggaa-ct-ca-
-g-gcac-------------a-g-g---------tg-ct-g-cat-gg--c---tgt-cg
--tc--a-g-ct--c--gt-g-t-cgtga-g--atg--tt-gga-ag-tt-----aag--
-------t-ccc--gta-a-c---g-a-g-c-g----c-aa----ccc-tt--gt--c-c
tagtt--a-c-cag-c-a-c----ctc--ggg-t-g-------------gg-----ca-c
-t-----------c-t-aa-----ggag-a-c----cg--ccgg-------------tg-
acaaac---c------gg-agg-aa--g------------g---t--ggggat-g--a--
cg-tc-aa-g----tca-tcatgg-----c-cct-t----ac-gg-c-c-a-ggg-c-t-
------------------------------------------------------------
-a-ca-na----------------------------t-a-ca-atgg-tc-g-gta----
----c---a-aa-gg------------g-ttgcc----aa-----g-c-cg---c-g-ag
g--t-g------g----ag--ctaa----tccc-a-t-aaaa-cc--g--a-----t-cg
-ta-------------------g-t-cc--g-ga-----t---c-g-cagcc-t------
g--caac--------tcg-act-gc-gtga--ag-tcga-a------tc-gc-tag-taa
tc--gt-gaat--cag-a-at-gtca-c-gg-t-------g-aatacgt-t-c-c--c--
----gggc------------c-t-tg--------------t--acaca-ccg--cc-cg-
t--cac-a-c---------c-a-tgg-g-----------g-a-gtggg----ttgct-a-
c----ag--aa-------------g------t-a-gc----------t----------ag
t-c-t----a-----a--------c-------cg-c----aa----------gg------
-ga------c-g-g----t----------t--ac-c-----------a------------
----------cg-----------------------g----ag-------tga-tt----c
a----tga--c-t-gggg-tga------------a---gt----------cgaac-----
-----------------aa-gg----t-----agccg-------taggggaaaacctgcg
-------------------
>34
--------------------------------------------------------g---
--gc-at----------tgc-ggca-gc----t---------------------------
aac-----------a--------------c-a-------tgc------a------ag---
-----------------t----------------c-g-ag-c---g-------g------
--at-----g-ag--------------------aag----------------------ag
-----c-tt----g----ct--------------------c----------ttc-g---a
-t--t---c--------a---gc-ggc---g-ga----------cg-g---g-tg----a
gt-aat-g-c--------cta-gg-------aa-t---c-t-gcc-t-gg-----tag-t
-gg-ggg-a-caa-cg-------------tt-----------------------------
--tcg----a-aag-gaa-----cg--------------c------t-aa-ta-cc-g--
-cata----cg-t--cctac--ggga---gaaa---gca-------ggggac--------
-c-------ttc--ggg-cct-----------t-gcgc----t-at-c-----a-ga-tg
-----ag-c-c-t-------a----gg----t-cg-g----atta-g----c-tt-g---
-ttggt--g---a-ggt-aat-ggct----c--a-cc-----aa---gg--c--ga-c-g
a-tc----------c---g---t-aact----g-g-t--ct---gag-a-gga-t-ga-t
-----ca-g--t-c-a----c-a-ct-gg--aac-t--g-a--g-aca-cg-----g-t-
cca-----g-act-c-----c--t------a-cggga-g-g--ca---g-c-agt-gggg
-a---ata-ttgga-caa-----t-gggcg-aaa----g---------cc-tga-t-cc-
a--g-cc-at--g-cc-g----cgtg-t--------------------------------
--g-t-g--aa---------gaagg---t-c-t--------tc-gg-at--t--------
----------------------------------g--t-------a-aa-g-c-a-c---
-t------tt--aa-gtt---gg------gagg-aa-ggg--c-----a-g-tca--gc-
g--aa-ta-cctg--g-----t------t--g--------------------------t-
tttg-a----------------c-gtt------------------------------a-c
cga---c-a--g-aa--t-a---ag--c-a------c----c--gg-cta-a-c-----t
-----c-t-gtg-cca-------g-ca-g--cc-gc-g----------gt-aa--ta---
c-a-g--------a-gg-gtgc-aa---------g--c--g--tt--a-a-tc--gg-a-
---a--tta-ct--g-ggc-gt-----a-aa-g--c-gc-gc-gt---------------
---a-gg--tgg-----ttt--g------tt-aagt-t------g-g-at-gtg-aaat-
--------ccc-c----------------g-gg---------------------------
------------------------------------------------------------
------------------------------------------------------------
------------------------------------------------------------
--------------------------------------------------ctc-aa-cc-
t--g-gg-aa------------c-t-gc-a---t-cc--aa-a-a-ct-gg-ca-a-g--
c-ta---------------------------------g-a--g-ta-t---gg--ta---
------------------------------------------------------------
------------------------------------------------------------
------------------------------------------------------------
--------------------------------------------g-----------a---
-ggg--t------ggt-g--g-aa--ttt-cc-t-gt--g---------------t---a
-gc-g----gtg-aaa--t----------------gc-g-t-ag-a-t-at--a-g-g--
aa--gg-a----a-c---a---c-ca----------------------------------
------------------------------------g--t-----g-g--c-g-aa-g--
g--c-g-a--cc-a--c--ct------g-g-ac-c-a--at-a-c-tg-a---cac-tga
--g---------------------------------------------------------
------------------------------------------------------------
------------------------------------------------------------
--gt--g-c-----g-aaa----g-----c-g------t-g-ggg-ag-----c-aa-a-
-ca-gga--tt---ag-at-a-c----cct----gg-tag-t-cc----a-cg--ccg-t
-aaa-c-gatg-t-c-aa---c-t-ag--ccg--t-------t-gga----at-cc-tt-
g-aga-----t-t-----tt-a-gt-gg--c-gc--a-------g--c-t----aac-g-
cat-t-aa-g-ttga--ccg-cct----gggg-agt-a-c-gg----cc----g-c----
-a-a---g--g---tt----aaa---------------ac-t-caaa--tg-aa--ttg-
a-c-ggggg-ccc-gc-a----c-aa-g--c-g-gt-gg-ag------cat--g------
----t---gg-tt-taa--t-tc--g-aa-g-c----aa-c-g-c----g-aag-aa-c-
ctt-a-c-ca-gg-cc-tt-ga-----ca-----t-gc----agag-aac-t-t-t-cc-
ag-a-g-a----t-g-g-a--t-tgg-tg--c-c--t----tc--g---ggaa-ct-ct-
-g-acac-------------a-g-g---------tg-ct-g-cat-gg--c---tgt-cg
--tc--a-g-ct--c--gt-g-t-cgtga-g--atg--tt-gg---g-tt-----aag--
-------t-ccc--gta-a-c---g-a-g-c-g----c-aa----ccc-tt--gc-cc-t
tagtt--a-c-cag-c-a-c----gtaa-tgg-t-g-------------gg-----ca-c
-t-----------c-t-aa-----gggg-a-c----tg--ccgg-------------tg-
acaaac---c------gg-agg-aa--g------------g---t--ggggat-g--a--
cg-tc-aa-g----tca-tcatgg-----c-cct-t----ac-gg-c-c-t-ggg-c-t-
------------------------------------------------------------
-a-ca-ca-c------gt-------g-c--------t-a-ca-atgg-tc-g-gta----
----c---a-ga-gg------------g-ttgcc----aa-----g-c-cg---c-g-ag
g--t-g------g----ag--ctaa----tctc-a-c-aaaa-cc--g--a-----t-cg
-ta-------------------g-t-cc--g-ga-----t---c-g-cagtc-t------
g--caac--------tcg-act-gc-gtga--ag-tcgg-a----a-tc-gc-tag-taa
tc--gt-gaat--cag-a-at-gtca-c-gg-t-------g-aatacgt-t-c-c--c--
----gggc------------c-t-tg--------------t--acaca-ccg--cc-cg-
t--cac-a-c---------c-a-t-g-g-----------g-a-gtggg----ttgca-c-
c----ag--aa-------------g------t-a-gc----------t----------ag
t-c-t----a-----a--------c-------cttc----g-g---------ga------
-gg-a----c-g-g----t----------t--ac-c-----------c------------
---------acg-----------------------g----tt-------tta-tt----a
a----tgg--t-------------------------------------------------
------------------------------------------------------------
-------------------
>35
---------------agagttt-g-atc-------ct--ggctca---gatt-ga-a---
--cg-ct----------ggc-ggca-ggc-c-t---------------------------
aac-----------a--------------c-a-------tgc------a------ag---
-----------------t----------------c-g-gg-c---g-------g------
---ta----g-a---------------------gaga---------------------ag
-----c-tt----g----ctt-------------------c----t-----ctt-g---a
-------------g---a---gc-ggc---g-ga----------cg-g---g-tg----a
gt-aat-g-c--------cta-gg-------aa-t---c-t-gcc-t-gg-----tag-t
-gg-ggg-a-taa-cg-------------tt-----------------------------
--cgg----a-aac-gga-----cg--------------c------t-aa-ta-cc-g--
-cata----cg-t--cctac--ggga---gaaa---gca-------ggggac--------
-c-------ttc--ggg-cct-----------t-gcgc----t-at-c-----a-ga-tg
-----ag-c-c-t-------a----gg----t-cg-g----atta-g----c-ta-g---
-ttggt--g---g-ggt-aat-ggct----c--a-cc-----aa---gg--c--ga-c-g
a-tc----------c---g---t-aact----g-g-t--ct---gag-a-gga-t-ga-t
-----ca-g--t-c-a----c-a-ct-gg--aac-t--g-a--g-aca-cg-----g-t-
cca-----g-act-c-----c--t------a-cggga-g-g--ca---g-c-agt-gggg
-a---ata-ttgga-caa-----t-gggcg-aaa----g---------cc-tga-t-cc-
a--g-cc-at--g-cc-g----cgtg-t--------------------------------
--g-t-g--aa---------gaagg---t-c-t--------tc-gg-at--t--------
----------------------------------g--t-------a-aa-g-c-a-c---
-t------tt--aa-gtt---gg------gagg-aa-ggg--t-----t-g-tag-a-t-
t--aa-ta-ctct--g-----c------a--a--------------------------t-
tttg-a----------------c-gtt------------------------------a-c
cga---c-a--g-aa--t-a---ag--c-a------c----c--gg-cta-a-c-t----
-----c-t-gtg-cca-------g-ca-g--cc-gc-g----------gt-aa--ta---
c-a-g--------a-gg-gtgc-aa---------g--c--g--tt--a-a-tc--gg-a-
---a--tta-ct--g-ggc-gt-----a-aa-g--c-gc-gc-gt---------------
---a-gg--tgg-----tta--g------tt-aagt-t------g-g-at-gtg-aaat-
--------ccc-c----------------g-gg---------------------------
------------------------------------------------------------
------------------------------------------------------------
------------------------------------------------------------
--------------------------------------------------ctc-aa-cc-
t--g-gg-aa------------c-t-gc-a---t-tc--aa-a-a-ct-ga-ct-g-a--
c-ta---------------------------------g-a--g-ta-t---gg--ta---
------------------------------------------------------------
------------------------------------------------------------
------------------------------------------------------------
--------------------------------------------g-----------a---
-ggg--t------ggt-g--g-aa--ttt-cc-t-gt--g---------------t---a
-gc-g----gtg-aaa--t----------------gc-g-t-ag-a-t-at--a-g-g--
aa--gg-a----a-c---a---c-ca----------------------------------
------------------------------------g--t-----g-g--c-g-aa-g--
g--c-g-a--cc-a--c--ct------g-g-ac-t-g--at-a-c-tg-a---cac-tga
--g---------------------------------------------------------
------------------------------------------------------------
------------------------------------------------------------
--gt--g-c-----g-aaa----g-----c-g------t-g-ggg-ag-----c-aa-a-
-ca-gga--tt---ag-at-a-c----cct----gg-tag-t-cc----a-cg--ccg-t
-aaa-c-gatg-t-c-aa---c-t-ag--ccg--t-------t-ggg----ag-cc-tt-
g-ag-----ct-c-----tt-a-gt-gg--c-gc--a-------g--c-t----aac-g-
cat-t-aa-g-ttga--ccg-cct----gggg-agt-a-c-gg----cc----g-c----
-a-a---g--g---tt----aaa---------------ac-t-caaa--tg-aa--ttg-
a-c-ggggg-ccc-gc-a----c-aa-g--c-g-gt-gg-ag------cat--g------
----t---gg-tt-taa--t-tc--g-aa-g-c----aa-c-g-c----g-aag-aa-c-
ctt-a-c-ca-gg-cc-tt-ga-----ca-----t--c--c-aatg-aac-t-t-t-ct-
ag-a-g-a----t-a-g-a--t-tgg-tg--c-c--t----tc--g---ggaa-ca-tt-
-g-agac-------------a-g-g---------tg-ct-g-cat-gg--c---tgt-cg
--tc--a-g-ct--c--gt-g-t-cgtga-g--atg--tt-gg---g-tt-----aag--
-------t-ccc--gta-a-c---g-a-g-c-g----c-aa----ccc-tt--gt-cc-t
tagtt--a-c-cag-c-a-c----gtaa-tgg-t-g-------------gg-----ca-c
-t-----------c-t-aa-----ggag-a-c----tg--ccgg-------------tg-
acaaac---c------gg-agg-aa--g------------g---t--ggggat-g--a--
cg-tc-aa-g----tca-tcatgg-----c-cct-t----ac-gt-c-c-g-ggg-c-t-
------------------------------------------------------------
-a-ca-ca-c------gt-------g-c--------t-a-ca-atgg-at-g-gta----
----c---a-gc-gg------------g-cagct----ac-----a-t-ag---c-a-at
a--t-g------g----tg--ccaa----tctc-t-a-aaag-cc--a--t-----t-ca
-ca-------------------g-t-tc--g-ga-----t---t-g-aggtc-t------
g--caac--------tcg-acc-tc-atga--ag-ttgg-a----t-tc-gc-tag-taa
tc--gc-gtat--cag-caat-gacg-c-gg-t-------g-aatacgt-t-c-c--c--
----gggc------------c-t-tg--------------t--acaca-ccg--cc-cg-
t--caa-g-c---------c-a-t-g-a-----------a-a-gttgg----gggta-c-
c----ta--aa-------------g------c-a-tg----------t----------aa
c-c-g----c-----a--------a-----------------------------------
------------------------------------------------------------
------------------------------------------------------------
------------------------------------------------------------
------------------------------------------------------------
-------------------
>36
---------------agagttt-g-atc-------ct--ggctca---gatt-ga-a---
--cg-ct----------ggc-ggca-ggc-c-t---------------------------
aac-----------a--------------c-a-------tgc------a------ag---
-----------------t----------------c-g-ag-c---g-------g------
---ta----g-a---------------------gag--------------------a-ag
-----c-tt----g----ctt-------------------c----t-----ctt-g---a
-------------g---a---gc-ggc---g-ga----------cg-g---g-tg----a
gt-aat-g-c--------cta-gg-------aa-t---c-t-gcc-t-gg-----tag-t
-gg-ggg-a-taa-cg-------------ct-----------------------------
--cgg----a-aac-gga-----cg--------------c------t-aa-ta-cc-g--
-cata----cg-t--cctac--ggga---gaaa---gca-------ggggac--------
-c-------ttc--ggg-cct-----------t-gcgc----t-at-c-----a-ga-tg
-----ag-c-c-t-------a----gg----t-cg-g----atta-g----c-ta-g---
-ttggt--g---a-ggt-aat-ggct----c--a-cc-----aa---gg--c--ga-c-g
a-tc----------c---g---t-aact----g-g-t--ct---gag-a-gga-t-ga-t
-----ca-g--t-c-a----c-a-ct-gg--aac-t--g-a--g-aca-cg-----g-t-
cca-----g-act-c-----c--t------a-cggga-g-g--ca---g-c-agt-gggg
-a---ata-ttgga-caa-----t-gggcg-aaa----g---------cc-tga-t-cc-
a--g-cc-at--g-cc-g----cgtg-t--------------------------------
--g-t-g--aa---------gaagg---t-c-t--------tc-gg-at--t--------
----------------------------------g--t-------a-aa-g-c-a-c---
-t------tt--aa-gtt---gg------gagg-aa-ggg--c-----a-g-taa-a-t-
t--aa-ta-cttt--g-----c------t--g--------------------------t-
tttg-a----------------c-gtt------------------------------a-c
cga---c-a--g-aa--t-a---ag--c-a------c----c--gg-cta-a-c-t----
-----c-t-gtg-cca-------g-ca-g--cc-gc-g----------gt-aa--ta---
c-a-g--------a-gg-gtgc-aa---------g--c--g--tt--a-a-tc--gg-a-
---a--tta-ct--g-ggc-gt-----a-aa-g--c-gc-gc-gt---------------
---a-gg--tgg-----ttc--g------tt-aagt-t------g-g-at-gtg-aaat-
--------ccc-c----------------g-gg---------------------------
------------------------------------------------------------
------------------------------------------------------------
------------------------------------------------------------
--------------------------------------------------ctc-aa-cc-
t--g-gg-aa------------c-t-gc-a---t-tc-aaa-a-a-ct-gt-cgaa-g--
c-ta---------------------------------g-a--g-ta-t---gg--ta---
------------------------------------------------------------
------------------------------------------------------------
------------------------------------------------------------
--------------------------------------------g-----------a---
-ggg--t------ggg-t--ggaa--ttt-cc-t-gt--g---------------t---a
-gc-g----gtg-aaa--t----------------gc-g-t-ag-a-t-at--a-g-g--
aa-ggg-a----a-c---a---c-ca----------------------------------
------------------------------------g--t-----g-g--c-g-aa----
g--c-g-a--cc-a--c--ct------g-g-ac-t-g--at-a-c-tg-a---cac-tga
--g---------------------------------------------------------
------------------------------------------------------------
------------------------------------------------------------
--gt--g-c-----g-aag----g-----c-g------t-g-ggg-ag-----c-aa-a-
-ca-gga--tt---ag-at-a-c----cct----gg-tag-t-cc----a-cg--ccg-t
-aaa-c-gatg-t-c-aa---c-t-agc-ccg--t-------t-ggg----ag-cc-tt-
g-ag-----ct-c-----tt-a-gt-gg--c-gc--a-------g--c-t----aac-g-
cat-t-aa-g-ttga--ccg-cct----gggg-agt-a-c-gg----cc----c-g----
-c-a---a--g---gt----taa--------------aac-t-caaa--tg-aa--ttg-
a-c-ggggg-ccc-gc-a----c-aa-g--c-g-gt-gg-ag------cat--g------
----t---gg-tt-taa--t-tc--g-aa-g-c----aa-c-g-c----g-aag-aa-c-
ctt-a-c-ca-gg-cc-tt-ga-----ca-----t--c--c-aatg-aac-t-t-t-cc-
ag-a-g-a----t-g-g-a--t-tgg-tg--c-c--t----tc--g---ggaa-ca-tt-
-g-agac-------------a-g-g---------tg-ct-g-cat-gg--c---tgt-cg
--tc--a-g-ct--c--gt-g-t-cgtga-g--atg--tt-gg---g-tt-----aag--
-------t-ccc--gta-a-c---g-a-g-c-g----c-aa----ccc-tt--gt-cc-t
tagtt--a-c-cag-c-a-c----gtaa-tgg-t-g-------------gg-----ca-c
-t-----------c-t-aa-----ggag-a-c----tg--ccgg-------------tg-
acaaac---c------gg-agg-aa--g------------g---t--ggggat-g--a--
cg-tc-aa-g----tca-tcatgg-----c-cct-t----ac-gg-c-c-t-ggg-c-t-
------------------------------------------------------------
-a-ca-ca-c------gt-------g-c--------t-a-ca-atgg-tc-g-gta----
----c---a-ga-gg------------g-ttgcc----aa-----g-c-cg---c-g-ag
g--t-g------g----ag--ctaa----tccc-a-g-aaaa-cc--g--a-----t-cg
-ta-------------------g-t-cc--g-ga-----t---c-g-cagtc-t------
g--caac--------tcg-act-gc-gtga--ag-tcgg-a----a-tc-gc-tag-taa
tc--gc-gaat--cag-a-at-gtcg-c-gg-t-------g-aatacgt-t-c-c--c--
----gggc------------c-t-tg--------------t--acaca-ccg--cc-cg-
t--cac-a-c---------c-a-t-g-g-----------g-a-gtggg----ttgca-c-
c----ag--aa-------------g------t-a-gc----------t----------ag
t-c-t----a-----a--------c-------cttc----g-g---------ga------
-gg-a----c-g-g----t----------t--ac-c-----------a------------
----------cg-----------------------g----tg-------tga-tt----c
a----tga--c-t-gggg-tga------------a---gt----------cgta------
a---------c------aa-gg----t-----agccgt-------agggg--aacctgcg
gctg---------------
>37
------------------------------------------------------------
------------------------------------------------------------
--t-----------a--------------c-c-------ntg------c------ag---
-----------------t----------------c-g-ag-c---g-------g------
---at----g-a---------------------cag-------------------ga--g
-----c-tt----g----ctc-------------------c----t-----gaa-t---t
-------------c---a---gc-ggc---g-ga----------cg-g---g-tg----a
gt-aat-g-c--------cta-gg-------aa-t---c-t-gcc-t-gg-----tag-t
-gg-ggg-a-caa-cg-------------tc-----------------------------
--tcg----a-aag-gga-----cg--------------c------t-aa-ta-cc-g--
-cata----cg-t--cctac--ggga---gaaa---gca-------ggggac--------
-c-------ttc--ggg-cct-----------t-gcgc----t-at-c-----a-ga-tg
-----ag-c-c-t-------a----gg----t-cg-g----atta-g----c-ta-g---
-ttggt--g---a-ggt-aat-ggct----c--a-cc-----aa---gg--c--ga-c-g
a-tc----------c---g---t-aact----g-g-t--ct---gag-a-gga-t-ga-t
-----ca-g--t-c-a----c-a-ct-gg--aac-t--g-a--g-aca-cg-----g-t-
cca-----g-act-c-----c--t------a-cggga-g-g--ca---g-c-agt-gggg
-a---ata-ttgga-caa-----t-gggcg-aaa----g---------cc-tga-t-cc-
a--g-cc-at--g-cc-g----cgtg-t--------------------------------
--g-t-g--aa---------gaagg---t-c-t--------tc-gg-at--t--------
----------------------------------g--t-------a-aa-g-c-a-c---
-t------tt--aa-gtt---gg------gagg-aa-ggg--c-----a-t-taa-c-c-
t--aa-ta-cgtt--a-----g------t--g--------------------------t-
tttg-a----------------c-gtt------------------------------a-c
cga---c-a--g-aa--t-a---ag--c-a------c----c--gg-cta-a-c-t----
-----c-t-gtg-tca-------g-ca-g--cc-gc-g----------gt-aa--ta---
c-a-g--------a-gg-gtgc-aa---------g--c--g--tt--a-a-tc--gg-a-
---a--tta-ct--g-ggc-gt-----a-aa-g--c-gc-gc-gt---------------
---a-gg--tgg-----ttt--g------tt-aagt-t------g-g-at-gtg-aaat-
--------ccc-c----------------g-gg---------------------------
------------------------------------------------------------
------------------------------------------------------------
------------------------------------------------------------
--------------------------------------------------ctc-aa-cc-
t--g-gg-aa------------c-t-gc-a---t-tc--na-a-a-ct-ga-ca-a-g--
c-ta---------------------------------g-a--g-ta-t---gg--ta---
------------------------------------------------------------
------------------------------------------------------------
------------------------------------------------------------
--------------------------------------------g-----------a---
-ggg--t------ggt-g--n-aa-nttt-cc-t-gt--g---------------t---a
-gc-g----gtg-aaa--t----------------gc-g-t-an-a-t-at--a-g-g--
aa--gg-a----a-c---a---c-ca----------------------------------
------------------------------------g--t-----g-g--c-g-aa-g--
g--c-g-a--cc-n--c--ct------g-g-ac-t-g--at-a-c-tg-a---cac-tga
--n---------------------------------------------------------
------------------------------------------------------------
------------------------------------------------------------
--gt--g-c-----g-aaa----g-----c-g------t-g-ggg-ag-----c-aa-a-
-ca-gga-ntt---ag-at-n-c----cnt----gg-tag-t-cc----a-cg--ccg-t
-aaa-c-gatg-t-c-aa---c-t-ag--ccg--t-------t-ggg----ag-cc-tt-
g-ag-----ct-c-----tt-a-gt-gg--c-gc--a-------g--c-t----aac-g-
cat-t-aa-g-ttga--ccg-cct----gggg-agt-a-c-gg----cc----g-c----
-a-a---g--g---tt----aaa---------------ac-t-caaa--tg-aa--ttg-
a-c-ggggg-ccc-gc-a----c-aa-g--c-g-gt-gg-ag------cat--g------
----t---gg-tt-taa--t-tc--g-aa-g-c----aa-c-g-c----g-aag-aa-c-
ctt-a-c-ca-gg-cc-tt-ga-----ca-----t--c--c-aatg-aac-t-t-t-cc-
ag-a-g-a----t-g-g-a--t-tgg-tg--c-c--t----tc--g---ggaa-ca-tt-
-g-agac-------------a-g-g---------tg-ct-g-cat-gg--c---tgt-cg
--tc--a-g-ct--c--gt-g-t-cgtga-g--atg--tt-gg---g-tt-----aag--
-------t-ccc--gta-a-c---g-a-g-c-g----c-aa----ccc-tt--gt-cc-t
tagtt--a-c-cag-c-a-c----gtca-tgg-t-g-------------gg-----ca-c
-t-----------c-t-aa-----ggag-a-c----tg--ccgg-------------tg-
acaaac---c------gg-agg-aa--g------------g---t--ggggat-g--a--
cg-tc-aa-g----tca-tcatgg-----c-cct-t----ac-gg-c-c-t-ggg-c-t-
------------------------------------------------------------
-a-ca-ca-c------gt-------g-c--------t-a-ca-atgg-tc-g-gta----
----c---a-ga-gg------------g-ttgcc----aa-----g-c-cg---c-g-ag
g--t-g------g----ag--ctaa----tccc-a-c-aaaa-cc--g--a-----t-cg
-ta-------------------g-t-cc--g-ga-----t---c-g-cagtc-t------
g--caac--------tcg-act-gc-gtga--ag-tcgg-a----a-tc-gc-tag-taa
tc--gc-gaat--cag-a-at-gtcg-c-gg-t-------g-aatacgt-t-c-c--c--
----gggc------------c-t-tg--------------t--acaca-ccg--cc-cg-
t--cac-a-c---------c-a-t-g-g-----------g-a-gtggg----ttgca-c-
c----ag--aa-------------g------t-a-gc----------t----------ag
t-c-t----a-----a--------c-------ntc-------g---------ga------
-gg-a----c-n-n----t-----------------------------------------
------------------------------------------------------------
------------------------------------------------------------
------------------------------------------------------------
-------------------
>38
------------------------------------------------------------
--------------------------------c---------------------------
ggc-----------t-------a------a-a-----actgt------t------ag--a
gagag------------c---------------------------g-------at-----
---cc----t-a---------------------gag--------------------a-aa
-----c-tt----g----ctt-------------------c----t-----ctt-g---a
-------------g---a---gc-ggc---g-ga----------cg-g---g-tg----a
gt-aat-g-c--------cta-gg-------aa-t---c-t-gcc-t-gg-----tag-t
-gg-ggg-a-taa-cg-------------tt-----------------------------
--cgg----a-aac-gga-----cg--------------c------t-aa-ta-cc-g--
-cata----cg-t--cctac--ggga---gaaa---gca-------ggggac--------
-c-------ttc--ggg-cct-----------t-gcgc----t-at-c-----a-ga-tg
-----ag-c-c-t-------a----gg----t-cg-g----atta-g----c-ta-g---
-ttggt--g---a-ggt-aat-ggct----c--a-cc-----aa---gg--c--ga-c-g
a-tc----------c---g---t-aact----g-g-t--ct---gag-a-gga-t-ga-t
-----ca-g--t-c-a----c-a-ct-gg--aac-t--g-a--g-aca-cg-----g-t-
cca-----g-act-c-----c--t------a-cggga-g-g--ca---g-c-agt-gggg
-a---ata-ttgga-caa-----t-gggcg-aaa----g---------cc-tga-t-cc-
a--g-cc-at--g-cc-g----cgtg-t--------------------------------
--g-t-g--aa---------gaagg---t-c-t--------tc-gg-at--t--------
----------------------------------g--t-------a-aa-g-c-a-c---
-t------tt--aa-gtt---gg------gagg-aa-ggg--c-----a-g-tta-c-c-
t--aa-ta-cgtg--a-----t------t--g--------------------------t-
tttg-a----------------c-gtt------------------------------a-c
cga---c-a--g-aa--t-a---ag--c-a------c----c--gg-cta-a-c-t----
-----c-t-gtg-cca-------g-ca-g--cc-gc-g----------gt-aa--ta---
c-a-g--------a-gg-gtgc-aa---------g--c--g--tt--a-a-tc--gg-a-
---a--tta-ct--g-ggc-gt-----a-aa-g--c-gc-gc-gt---------------
---a-gg--tgg-----tta--g------tt-aagt-t------g-g-at-gtg-aaat-
--------ccc-c----------------g-gg---------------------------
------------------------------------------------------------
------------------------------------------------------------
------------------------------------------------------------
--------------------------------------------------ctc-aa-cc-
t--g-gg-aa------------c-t-gc-a---t-tc--aa-a-a-ct-ga-ct-g-a--
c-ta---------------------------------g-a--g-ta-t---gg--ta---
------------------------------------------------------------
------------------------------------------------------------
------------------------------------------------------------
--------------------------------------------g-----------a---
-ggg--t------ggt-g--g-aa--ttt-cc-t-gt--g---------------t---a
-gc-g----gtg-aaa--t----------------gc-g-t-ag-a-t-at--a-g-g--
aa--gg-a----a-c---a---c-ca----------------------------------
------------------------------------g--t-----g-g--c-g-aa-g--
g--c-g-a--cc-a--c--ct------g-g-ac-t-g--at-a-c-tg-a---cac-tga
--g---------------------------------------------------------
------------------------------------------------------------
------------------------------------------------------------
--gt--g-c-----g-aaa----g-----c-g------t-g-ggg-ag-----c-aa-a-
-ca-gga--tt---ag-at-a-c----cct----gg-tag-t-cc----a-cg--ccg-t
-aaa-c-gatg-t-c-aa---c-t-ag--ccg--t-------t-ggg----ag-cc-tt-
g-ag-----ct-c-----tt-a-gt-gg--c-gc--a-------g--c-t----aac-g-
cat-t-aa-g-ttga--ccg-cct----gggg-agt-a-c-gg----cc----g-c----
-a-a---g--g---tt----aaa---------------ac-t-caaa--tg-aa--ttg-
a-c-ggggg-ccc-gc-a----c-aa-g--c-g-gt-gg-ag------cat--g------
----t---gg-tt-taa--t-tc--g-aa-g-c----aa-c-g-c----g-aag-aa-c-
ctt-a-c-ca-gg-cc-tt-ga-----ca-----t--c--c-aatg-aac-t-t-t-ct-
ag-a-g-a----t-a-g-a--t-tgg-tg--c-c--t----tc--g---ggaa-ca-tt-
-g-agac-------------a-g-g---------tg-ct-g-cat-gg--c---tgt-cg
--tc--a-g-ct--c--gt-g-t-cgtga-g--atg--tt-gg---g-tt-----aag--
-------t-ccc--gta-a-c---g-a-g-c-g----c-aa----ccc-tt--gt-cc-t
tagtt--a-c-cag-c-a-c----gtta-tgg-t-g-------------gg-----ca-c
-t-----------c-t-aa-----ggag-a-c----tg--ccgg-------------tg-
acaaac---c------gg-agg-aa--g------------g---t--ggggat-g--a--
cg-tc-aa-g----tca-tcatgg-----c-cct-t----ac-gg-c-c-t-ggg-c-t-
------------------------------------------------------------
-a-ca-ca-c------gt-------g-c--------t-a-ca-atgg-tc-g-gta----
----c---a-ga-gg------------g-ttgcc----aa-----g-c-cg---c-g-ag
g--t-g------g----ag--ctaa----tccc-a-g-aaaa-cc--g--a-----t-cg
-ta-------------------g-t-cc--g-ga-----t---c-g-cagtc-t------
g--caac--------tcg-act-gc-gtga--ag-tcgg-a----a-tc-gc-tag-taa
tc--gc-gaat--cag-a-at-gtcg-c-gg-t-------g-aatacgt-t-c-c--c--
----gggc------------c-t-tg--------------t--acaca-ccg--cc-cg-
t--cac-a-c---------c-a-t-g-g-----------g-a-gtggg----ttgca-c-
c----ag--aa-------------g------t-a-gc----------t----------ag
t-c-t----acaa---------------------tc----g-g---------gg------
-cg-t----c--------------------------------------------------
--------------------------------------------------gg-ta----c
a----cat----------------------------------------------------
c---------a------ga-gt----tttccggc--------------------------
-------------------
>39
---------------agagttt-g-att-------ct--ggctca---gatt-ga-a---
--cg-ct----------ggc-ggca-ggc-c-t---------------------------
aac-----------a--------------c-a-------tgc------a------ag---
-----------------t----------------c-g-ag-c---g-------g------
---ta----g-a---------------------gag--------------------a-ag
-----c-tt----g----ctt-------------------t----t-----ctt-g---a
-------------g---a---gc-ggc---g-ga----------cg-g---g-tg----a
gt-aat-g-c--------cta-gg-------aa-t---c-t-gcc-t-gg-----tag-t
-gg-ggg-g-taa-cg-------------tt-----------------------------
--cgg----a-aac-gga-----cg--------------c------t-aa-ta-cc-g--
-cata----cg-t--cctac--ggga---gaaa---gca-------ggggac--------
-c-------ttc--ggg-cct-----------t-gcgc----t-at-c-----a-ga-tg
-----ag-c-c-t-------a----gg----t-cg-g----atta-g----c-ta-g---
-ttggt--g---a-ggt-aat-ggct----c--a-cc-----aa---gg--c--ga-c-g
a-tc----------c---g---t-aact----g-g-t--ct---gag-a-gga-t-ga-t
-----ca-g--t-c-a----c-a-ct-gg--aac-t--g-a--g-aca-cg-----g-t-
cca-----g-act-c-----c--t------a-cggga-g-g--ca---g-c-agt-gggg
-a---ata-ttgga-caa-----t-gggcg-aaa----g---------cc-tga-t-cc-
a--g-cc-at--g-cc-g----cgtg-t--------------------------------
--g-t-g--aa---------gaagg---t-c-t--------tc-gg-at--t--------
----------------------------------g--t-------a-aa-g-c-a-c---
-t------tt--aa-gtt---gg------gagg-aa-ggg--c-----a-g-taa-a-t-
t--aa-ta-cttt--g-----c------t--g--------------------------t-
tttg-a----------------c-gtt------------------------------a-c
cga---c-a--g-aa--t-t---ag--c-a------c----c--gg-cta-a-c-t----
-----c-t-gtg-cca-------g-ca-g--cc-gc-g----------gt-aa--ta---
c-a-g--------a-gg-gtgc-aa---------g--c--g--tt--a-a-tc--gg-a-
---a--tta-ct--g-ggc-gt-----a-aa-g--c-gc-gc-gt---------------
---a-gg--tgg-----ttt--g------tt-aagt-t------g-g-at-gtg-aaat-
--------ccc-c----------------g-gg---------------------------
------------------------------------------------------------
------------------------------------------------------------
------------------------------------------------------------
--------------------------------------------------ctc-aa-cc-
t--g-gg-aa------------c-t-gc-a---t-tc--aa-a-a-ct-ga-ct-g-a--
c-ta---------------------------------g-a--g-ta-t---gg--ta---
------------------------------------------------------------
------------------------------------------------------------
------------------------------------------------------------
--------------------------------------------g-----------a---
-ggg--t------ggt-g--g-aa--ttt-cc-t-gt--g---------------t---a
-gc-g----gtg-aaa--t----------------gc-g-t-ag-a-t-at--a-g-g--
aa--gg-a----a-c---a---c-ca----------------------------------
------------------------------------g--t-----g-g--c-g-aa-g--
g--c-g-a--cc-a--c--ct------g-g-ac-t-g--at-a-c-tg-a---cac-tga
--g---------------------------------------------------------
------------------------------------------------------------
------------------------------------------------------------
--gt--g-c-----g-aaa----g-----c-g------t-g-ggg-ag-----c-aa-a-
-ca-gga--tt---ag-at-a-c----cct----gg-tag-t-cc----a-cg--ccg-t
-aaa-c-gatg-t-c-aa---c-t-ag--ccg--t-------t-ggg----ag-cc-tt-
g-ag-----ct-c-----tt-a-gt-gg--c-gc--a-------g--c-t----aac-g-
cat-t-aa-g-ttga--ccg-cct----gggg-agt-a-c-gg----cc----g-c----
-a-a---g--g---tt----aaa---------------ac-c-caaa--tg-aa--ttg-
a-c-ggggg-ccc-gc-a----c-aa-g--c-g-gt-gg-ag------cat--g------
----t---gg-tt-taa--t-tc--g-aa-g-c----aa-c-g-c----g-aag-aa-c-
ctt-a-c-ca-gg-cc-tt-ga-----ca-----t--c--c-aatg-aac-t-t-t-ct-
ag-a-g-a----t-a-g-a--t-tgg-tg--c-c--t----tc--g---ggaa-ca-tt-
-g-agac-------------a-g-g---------tg-ct-g-cat-gg--c---tgt-cg
--tc--a-g-ct--c--gt-g-t-cgtga-g--atg--tt-gg---g-tt-----aag--
-------t-ccc--gta-a-c---g-a-g-c-g----c-aa----ccc-tt--gt-cc-t
tagtt--a-c-cag-c-a-c----gtaa-tgg-t-g-------------gg-----ca-c
-t-----------c-t-aa-----ggag-a-c----tg--ccgg-------------tg-
acaaac---c------gg-agg-aa--g------------g---t--ggggat-g--a--
cg-tc-aa-g----tca-tcatgg-----c-cct-t----ac-gg-c-c-t-ggg-c-t-
------------------------------------------------------------
-a-ca-ca-c------gt-------g-c--------t-a-ca-aagg-tc-g-gta----
----c---a-ga-gg------------g-ttgcc----aa-----g-c-cg---c-g-ag
g--t-g------g----ag--ctaa----tccc-a-g-aaaa-cc--g--a-----t-cg
-ta-------------------g-t-cc--g-ga-----c---c-g-cagtc-t------
g--caac--------tcg-act-gc-gtga--ag-tcgg-a----a-tc-gc-tag-taa
tc--gc-gaat--cag-a-at-gtcg-c-gg-t-------g-aatacgt-t-c-c--c--
----gggc------------c-t-tg--------------t--actca-ccg--cc-cg-
t--c--------------------------------------------------------
------------------------------------------------------------
------------------------------------------------------------
------------------------------------------------------------
------------------------------------------------------------
------------------------------------------------------------
------------------------------------------------------------
-------------------
>40
------------------------------------------------------------
-----------------cgg-gcct-------t----------a----------------
aaa-----------a--------------c-a-------tgc------a------ag---
-----------------t----------------c-g-ag-c---g--------------
---------gcagc---------------------------------------------g
-----ggtc---------ctt-------------------c------ggg---------a
-t-gccggc----g---a---gc-ggc---g-ga----------cg-g---g-tg----a
gt-aat-g-c--------cta-gg-------aa-t---c-t-gcc-t-gg-----tag-t
-gg-ggg-a-taa----------------ctc----------------------------
-----------ggg-gaaactcgag--------------c------t-aa-ta-cc-g--
-cata----cg-t--cctac--ggga---gaaa---gcg-------ggggat--------
-c-------ttc--gga-cct-----------c-gcgc----t-ac-c-----a-ga-tg
-----ag-c-c-t-------a----gg----t-cg-g----atta-g----c-ta-g---
-ttggt--g---a-ggt-aaa-ggct----c--a-cc-----aa---gg--c--ga-c-g
a-tc----------c---g---t-agct----g-g-t--ct---gag-a-gga-t-ga-t
-----ca-g--c-c-a----c-a-ct-gg--aac-t--g-a--g-aca-cg-----g-t-
cca-----g-act-c-----c--t------a-cggga-g-g--ca---g-c-agt-gggg
-a---ata-ttgga-caa-----t-gggcg-aaa----g---------cc-tga-t-cc-
a--g-cc-at--g-cc-g----cgtg-t--------------------------------
--g-t-g--aa---------gaagg---t-c-t--------tc-gg-at--t--------
----------------------------------g--t-------a-aa-g-c-a-c---
-t------tt--aa-gtt---gg------gagg-aa-ggg--c-----a-g-taa--gt-
t--aa-ta-cctt--g-----c------t--g--------------------------t-
tttg-a----------------c-gtt------------------------------a-c
cga---c-a--g-aa--t-a---ag--c-a------c----c--gg-cta-a-c-t---t
-----c---gtg-cca-------g-ca-g--cc-gc-g----------gt-aa--ta---
c-g-a--------a-gg-gtgc-aa---------g--c--g--tt--a-a-tc--gg-a-
---a--tta-ct--g-ggc-gt-----a-aa-g--c-gc-gc-gt---------------
---a-gg--tgg-----ttt--g------at-aagt-t------g-g-at-gtg-aaag-
--------ccc-c----------------g-gg---------------------------
------------------------------------------------------------
------------------------------------------------------------
------------------------------------------------------------
--------------------------------------------------ctc-aa-cc-
t--g-gg-aa------------t-t-gc-a---t-cc--aa-a-a-ct-gt-ct-g-a--
c-ta---------------------------------g-a--g-ta-t---gg--ca---
------------------------------------------------------------
------------------------------------------------------------
------------------------------------------------------------
--------------------------------------------g-----------a---
-ggg--t------ggt-g--g-aa--ttt-cc-t-gt--g---------------t---a
-gc-g----gtg-aaa--t----------------gc-g-t-ag-a-t-at--a-g-g--
aa--gg-a----a-c---a---c-ca----------------------------------
------------------------------------g--t-----g-g--c-g-aa-g--
g--c-g-a--cc-a--c--ct------g-g-gc-t-a--at-a-c-tg-a---cac-tga
--g---------------------------------------------------------
------------------------------------------------------------
------------------------------------------------------------
--gt--g-c-----g-aaa----g-----c-g------t-g-ggg-ag-----c-aa-a-
-ca-gga--tt---ag-at-a-c----cct----gg-tag-t-cc----a-cg--ccg-t
-aaa-c-gatg-t-c-ga---c-t-ag--ccg--t-------t-ggg----at-cc-tt-
g-aga-----t-c-----tt-a-gt-gg--c-gc--a-------g--c-t----aac-g-
cat-t-aa-g-tcga--ccg-cct----gggg-agt-a-c-gg----cc----g-c----
-a-a---g--g---tt----aaa---------------ac-t-caaa--tg-aa--ttg-
a-c-ggggg-ccc-gc-a----c-aa-g--c-g-gt-gg-ag------cat--g------
----t---gg-tt-taa--t-tc--g-aa-g-c----aa-c-g-c----g-aag-aatc-
ttt-a-c-ca-gg-cc-tt-ga-----ca-----t-gc----agag--ac-t-t-t-cc-
ag-a-g-a----t-g-g-a--t-tgg-tg--c-c--t----tc--g---gg-a-ct-ct-
-g-acac-------------a---g---------tg-ct-g-cat-gg--c---tgt-cg
--tc--a-g-ct--c--gt-g-t-cgtga-g--atg--tt-gg---g---------ta--
-------g-tcc--gt--a-c---g-a-g-c-g----c-aa----ccc-tt--gt-c---
---------c-tag-t-a-ca---gcacgtaggt-g-------------gg-----ca-c
-c-----------t-c-ta-----ggag-a-c----tg--cgg-----------------
--tgac---a------ac-gga-ga--a------------a---g--gtggat-g--a--
ct-tc--a-g----tca-tcatg--------cta-c----g-------c-t--gg-c-t-
------------------------------------------------------------
-a--a-ca-c------gt-------g-c--------t---ac-atgg-tc-g-gta----
----c---a-ag-gt----------------------------------tg---c-a-ag
cg-c-g------a----gg--tgac----tatc-c-c-ataa-cc--g--a-----a-tg
-at-------------------t-c-cc--g-aa-----t-----c-gactg-t------
g--acat--------tca-cat-gc-----------------------------------
------------------------------------------------------------
------------------------------------------------------------
------------------------------------------------------------
------------------------------------------------------------
------------------------------------------------------------
------------------------------------------------------------
------------------------------------------------------------
------------------------------------------------------------
------------------------------------------------------------
-------------------
>41
---------------agagttt-g-atc-------ct--ggctca---gatt-ga-a---
--cg-ct----------ggc-ggca-ggc-c-t---------------------------
aac-----------a--------------c-a-------tgc------a------ag---
-----------------t----------------c-g-ag-c---g-------g------
---ta----g-a---------------------gag--------------------a-ag
-----c-tt----g----ctt-------------------c----t-----cct-g---a
-------------g---a---gc-ggc---g-ga----------cg-g---g-tg----a
gt-aat-g-c--------cta-gg-------aa-t---c-t-gcc-t-gg-----tag-t
-gg-ggg-a-taa-cg-------------tc-----------------------------
--cgg----a-aac-gga-----cg--------------c------t-aa-ta-cc-g--
-cata----cg-t--ccgac--ggga---gaaa---gca-------ggggac--------
-c-------ttc--ggg-cct-----------t-gcgc----t-at-c-----a-ga-tg
-----ag-c-c-t-------a----gg----t-cg-g----atta-g----c-ta-g---
-ttggt--g---g-ggt-aat-ggct----c--a-cc-----aa---gg--c--ga-c-g
a-tc----------c---g---t-aact----g-g-t--ct---gag-a-gga-t-ga-t
-----ca-g--t-c-a----c-a-ct-gg--aac-t--g-a--g-aca-cg-----g-t-
cca-----g-act-c-----c--t------a-cggga-g-g--ca---g-c-agt-gggg
-a---ata-ttgga-caa-----t-gggcg-aaa----g---------cc-tga-t-cc-
a--g-cc-at--g-cc-g----cgtg-t--------------------------------
--g-t-g--aa---------gaagg---t-c-t--------tc-gg-at--t--------
----------------------------------g--t-------a-aa-g-c-a-c---
-t------tt--aa-gtt---gg------gagg-aa-ggg--c-----a-g-taa-a-t-
t--aa-ta-cttt--g-----c------t--g--------------------------t-
tttg-a----------------c-gtt------------------------------a-c
cga---c-a--g-aa--t-a---ag--c-a------c----c--gg-cta-a-c-t----
-----c-t-gtg-cca-------g-ca-g--cc-gc-g----------gt-aa--ta---
c-a-g--------a-gg-gtgc-aa---------g--c--g--tt--a-a-tc--gg-a-
---a--cta-ct--g-ggc-gt-----a-aa-g--c-gc-gc-gt---------------
---a-gg--tgg-----ttc--g------tt-aagt-t------g-g-at-gtg-aaat-
--------ccc-c----------------g-gg---------------------------
------------------------------------------------------------
------------------------------------------------------------
------------------------------------------------------------
--------------------------------------------------ctc-aa-cc-
t--g-gg-aa------------c-t-gc-a---t-tc--aa-a-a-ct-ga-cg-a-g--
c-ta---------------------------------g-a--g-ta-t---gg--ta---
------------------------------------------------------------
------------------------------------------------------------
------------------------------------------------------------
--------------------------------------------g-----------a---
-ggg--t------ggt-g--g-aa--ttt-cc-t-gt--g---------------t---a
-gc-g----gtg-aaa--t----------------gc-g-t-ag-a-t-at--a-g-g--
aa--gg-a----a-c---a---c-ca----------------------------------
------------------------------------g--t-----g-g--c-g-aa-g--
g--c-g-a--cc-a--c--ct------g-g-ac-t-g--at-a-c-tg-a---cac-tga
--g---------------------------------------------------------
------------------------------------------------------------
------------------------------------------------------------
--gt--g-c-----g-aaa----g-----c-g------t-g-ggg-ag-----c-aa-a-
-ca-gga--tt---ag-at-a-c----cct----gg-tag-t-cc----a-cg--ccg-t
-aaa-c-gatg-t-c-aa---c-t-ag--ccg--t-------t-ggg----ag-cc-tt-
g-ag-----ct-c-----tt-a-gt-gg--c-gc--a-------g--c-t----aac-g-
cat-t-aa-g-ttga--ccg-cct----gggg-agt-a-c-gg----cc----g-c----
-a-a---g--g---tt----aaa---------------ac-t-caaa--tg-aa--ttg-
a-c-ggggg-ccc-gc-a----c-aa-g--c-g-gt-gg-ag------cat--g------
----t---gg-tt-taa--t-tc--g-aa-g-c----aa-c-g-c----g-aag-aa-c-
ctt-a-c-ca-gg-cc-tt-ga-----ca-----t--c--c-aatg-aac-t-t-t-ct-
ag-a-g-a----t-a-g-a--t-tgg-tg--c-c--t----ta--g---ggaa-ca-tt-
-g-agac-------------a-g-g---------tg-ct-g-cat-gg--c---tgt-cg
--tc--a-g-ct--c--gt-g-t-cgtga-g--atg--tt-gg---g-tt-----aag--
-------t-ccc--gta-a-c---g-a-g-c-g----c-aa----ccc-tt--gt-cc-t
tagtt--a-c-cag-c-a-c----gtaa-tgg-t-g-------------gg-----ca-c
-t-----------c-t-aa-----ggag-a-c----tg--ccgg-------------tg-
acaaac---c------gg-agg-aa--g------------g---t--ggggat-g--a--
cg-tc-aa-g----tca-tcatgg-----c-cct-t----ac-gg-c-c-t-ggg-c-t-
------------------------------------------------------------
-a-ca-ca-c------gt-------g-c--------t-a-ca-atgg-tc-g-gta----
----c---a-ga-gg------------g-ttgcc----aa-----g-c-cg---c-g-ag
g--t-g------g----ag--ctaa----tccc-a-g-aaaa-cc--g--a-----t-cg
-ta-------------------g-t-cc--g-ga-----t---c-g-cagtc-t------
g--caac--------tcg-act-gc-gtga--ag-tcgg-a----a-tc-gc-tag-taa
tc--gc-gaaa--cag-a-at-gtcg-c-gg-t-------g-aatacgt-t-c-c--c--
----gggc------------c-t-tc--------------c--cctta-cgg--gc-cg-
t--caa-g----------------------------------------------------
------------------------------------------------------------
------------------------------------------------------------
------------------------------------------------------------
------------------------------------------------------------
------------------------------------------------------------
------------------------------------------------------------
-------------------
>42
---------------agagttt-g-atc-------ct--ggctca---gatt-ga-a---
--tt-tt----------ggc-ggca-ggc-c-t---------------------------
aac-----------a--------------c-a-------tgc------a------ag---
-----------------t----------------c-g-ag-c---g-------g------
---ta----g-a---------------------gaga---------------------ag
-----c-tt----g----ctt-------------------t----t-----ctt-g---a
-------------g---a---gc-ggc---g-ga----------cg-g---g-tg----a
gt-aat-g-c--------cta-gg-------aa-t---c-t-gcc-t-gg-----tag-t
-gg-ggg-a-taa-cg-------------tt-----------------------------
--cgg----a-aac-gga-----cg--------------c------t-aa-ta-cc-g--
-cata----cg-t--cctac--ggga---gaaa---gca-------ggggac--------
-c-------ttc--ggg-cct-----------t-gcgc----t-at-c-----a-ga-tg
-----ag-c-c-t-------a----gg----t-cg-g----atta-g----c-ta-g---
-ttggt--g---a-ggt-aat-ggct----c--a-cc-----aa---gg--c--ga-c-g
a-tc----------c---g---t-aact----g-g-t--ct---gag-a-ggg-t-ga-t
-----ca-g--t-c-a----c-a-ct-ga--aac-t--g-a--g-aca-cg-----g-t-
cca-----g-aat-a-----a--a------a-cggga-g-g--ca---g-c-agt-gggg
-a---ata-ttgga-caa-----t-gggcg-aaa----g---------cc-tga-t-cc-
a--g-cc-at--g-cc-g----cgtg-t--------------------------------
--g-t-g--aa---------gaagg---t-c-t--------tc-gg-at--t--------
----------------------------------g--t-------a-aa-g-c-a-c---
-t------tt--aa-gtt---gg------gagg-aa-ggg--c-----a-g-taa-a-t-
t--aa-ta-cttt--g-----c------t--g--------------------------t-
tttg-a----------------c-gtt------------------------------a-c
cga---c-a--g-aa--t-a---ag--c-a------c----c--gg-cta-a-c-t----
-----c-t-gtg-cca-------g-ca-g--cc-gc-g----------gt-aa--ta---
c-a-g--------a-gg-gtgc-aa---------g--c--g--tt--a-a-tc--gg-a-
---a--tta-ct--g-ggc-gt-----a-aa-g--c-gc-gc-gt---------------
---a-gg--tgg-----ttt--g------tt-aagt-t------g-g-at-gtg-aaat-
--------ccc-c----------------g-gg---------------------------
------------------------------------------------------------
------------------------------------------------------------
------------------------------------------------------------
--------------------------------------------------ctc-aa-cc-
t--g-gg-aa------------c-t-gc-a---t-tc--aa-a-a-ct-ga-ct-g-a--
c-ta---------------------------------g-a--g-ta-t---gg--ta---
------------------------------------------------------------
------------------------------------------------------------
------------------------------------------------------------
--------------------------------------------g-----------a---
-ggg--t------ggt-g--g-aa--ttt-cc-t-gt--g---------------t---a
-gc-g----gtg-aaa--t----------------gc-g-t-ag-a-t-at--a-g-g--
aa--gg-a----a-c---a---c-ca----------------------------------
------------------------------------g--t-----g-g--c-g-aa-g--
g--c-g-a--cc-a--c--ct------g-g-ac-t-a--at-a-c-tg-a---cac-tga
--g---------------------------------------------------------
------------------------------------------------------------
------------------------------------------------------------
--gt--g-c-----g-aaa----g-----c-g------t-g-ggg-ag-----c-aa-a-
-ca-gga--tt---ag-at-a-c----cct----gg-tag-t-cc----a-cg--ccg-t
-aaa-c-gatg-t-c-aa---c-t-ag--ccg--t-------t-gga----ag-cc-tt-
g-ag-----ct-t-----tt-a-gt-gg--c-gc--a-------g--c-t----aac-g-
cat-t-aa-g-ttga--ccg-cct----gggg-agt-a-c-gg----cc----g-c----
-a-a---g--g---tt----aaa---------------ac-t-caaa--tg-aa--ttg-
a-c-ggggg-ccc-gc-a----c-aa-g--c-g-gt-gg-ag------cat--g------
----t---gg-tt-taa--t-tc--g-aa-g-c----aa-c-g-c----g-aag-aa-c-
ctt-a-c-ct-ag-cc-tt-ga-----ca-----t--c--c-aatg-aac-t-t-t-ct-
ag-a-g-a----t-a-g-a--t-tgg-tg--c-c--t----tc--g---ggaa-ca-tt-
-g-agac-------------a-g-g---------tg-ct-g-cat-gt--c---tgt-cg
--tc--a-g-ct--c--gt-g-t-cgtga-g--atg--tt-gg---g-tt-----aac--
-------t-ccc--gta-a-c---g-a-g-c-g----c-aa----ccc-tt--gt-cc-t
tagtt--a-c-cag-c-a-c----gtca-tgg-t-g-------------gg-----ca-c
-t-----------c-t-aa-----ggag-a-c----tg--ccgg-------------tg-
acaaac---c------gg-agg-aa--g------------g---t--ggggat-g--a--
cg-tc-aa-g----tca-tcatgg-----c-cct-t----ac-gg-c-c-t-ggg-c-t-
------------------------------------------------------------
-a-ca-cg-c------gt-------g-c--------t-a-ca-atgg-tc-g-gta----
----c---a-ga-gg------------g-ttgcc----aa-----g-c-cg---c-g-ag
g--t-g------g----ag--ctaa----tccc-a-c-aaaa-cc--g--a-----t-cg
-ta-------------------g-t-cc--g-ga-----t---c-g-cagtc-t------
g--caac--------tcg-act-gc-gtga--ag-tcgg-a----a-tc-gc-tag-taa
tc--gc-gaaa--aag-a-at-gtcg-c-gg-t-------g-aatncgt-t-c-c--c--
----gggc------------c-t-t-----------------------------------
------------------------------------------------------------
------------------------------------------------------------
------------------------------------------------------------
------------------------------------------------------------
------------------------------------------------------------
------------------------------------------------------------
------------------------------------------------------------
-------------------
>43
------------------------------------------------------------
---------------------gggg-atg-g-c---------------------------
gct-----------a--------------c-c-------tgc-------------ag---
-----------------t----------------c-g-ag-c---g-------g------
--at-----g-ac--------------------ggg----------------------ag
-----c-tt----g----ct--------------------c----------ctt-g---a
-t--t---c--------a---gc-ggc---g-ga----------cg-g---g-tg----a
gt-aat-g-c--------cta-gg-------aa-t---c-t-gcc-t-gg-----tag-t
-gg-ggg-a-caa-cg-------------tt-----------------------------
--tcg----a-aag-gaa-----cg--------------c------t-aa-ta-cc-g--
-cata----cg-t--cctac--ggga---gaaa---gca-------ggggac--------
-c-------ttc--ggg-cct-----------t-gcgc----t-at-c-----a-ga-tg
-----ag-c-c-t-------a----gg----t-cg-g----atta-g----c-ta-g---
-ttggt--g---a-ggt-aat-ggct----c--a-cc-----aa---gg--c--ga-c-g
a-tc----------c---g---t-aact----g-g-t--ct---gag-a-gga-t-ga-t
-----ca-g--t-c-a----c-a-ct-gg--aac-t--g-a--g-aca-cg-----g-t-
cca-----g-act-c-----c--t------a-cggga-g-g--ca---g-c-agt-gggg
-a---ata-ttgga-caa-----t-gggcg-aaa----g---------cc-tga-t-cc-
a--g-cc-at--g-cc-g----cgtg-t--------------------------------
--g-t-g--aa---------gaagg---t-c-t--------tc-gg-at--t--------
----------------------------------g--a-------a-aa-g-c-a-c---
-t------tt--aa-gtt---gg------gagg-aa-ggg--c-----a-g-taa--gt-
t--aa-ta-cctt--g-----c------t--g--------------------------t-
tttg-a----------------c-gtt------------------------------a-c
cga---c-a--g-aa--t-a---ag--c-a------c----c--gg-cta-a-c-----t
-----c-t-gtg-cca-------g-ca-g--cc-gc-g----------gt-aa--ta---
c-a-g--------a-gg-gtgc-aa---------g--c--g--tt--a-a-tc--gg-a-
---a--tta-ct--g-ggc-gt-----a-aa-g--c-gc-gc-gt---------------
---a-gg--tgg-----ttc--g------tt-aagt-t------g-g-at-gtg-aaag-
--------ccc-c----------------g-gg---------------------------
------------------------------------------------------------
------------------------------------------------------------
------------------------------------------------------------
--------------------------------------------------ctc-aa-cc-
t--g-gg-aa------------c-t-gc-a---t-cc--aa-a-a-ct-gg-cg-g-g--
c-ta---------------------------------g-a--g-ta-c---gg--ta---
------------------------------------------------------------
------------------------------------------------------------
------------------------------------------------------------
--------------------------------------------g-----------a---
-ggg--t------ggt-g--g-aa--ttt-cc-t-gt--g---------------t---a
-gc-g----gtg-aaa--t----------------gc-g-t-ag-a-t-at--a-g-g--
aa--gg-a----a-c---a---c-ca----------------------------------
------------------------------------g--t-----g-g--c-g-aa-g--
g--c-g-a--cc-a--c--ct------g-g-ac-t-g--at-a-c-tg-a---cac-tga
--g---------------------------------------------------------
------------------------------------------------------------
------------------------------------------------------------
--gt--g-c-----g-aaa----g-----c-g------t-g-ggg-ag-----c-aa-a-
-ca-gga--tt---ag-at-a-c----cct----gg-tag-t-cc----a-cg--ccg-t
-aaa-c-gatg-t-c-aa---c-t-ag--ccg--t-------t-gga----at-cc-tt-
g-aga-----t-t-----tt-a-gt-gg--c-gc--a-------g--c-t----aac-g-
cat-t-aa-g-ttga--ccg-cct----gggg-agt-a-c-gg----cc----g-c----
-a-a---g--g---tt----aaa---------------ac-t-caaa--tg-aa--ttg-
a-c-ggggg-ccc-gc-a----c-aa-g--c-g-gt-gg-ag------cat--g------
----t---gg-tt-taa--t-tc--g-aa-g-c----aa-c-g-c----g-aag-aa-c-
ctt-a-c-ca-gg-cc-tt-ga-----ca-----t-gc----agag-aac-t-t-t-cc-
ag-a-g-a----t-g-g-a--t-tgg-tg--c-c--t----tc--g---ggaa-ct-ct-
-g-acac-------------a-g-g---------tg-ct-g-cat-gg--c---tgt-cg
--tc--a-g-ct--c--gt-g-t-cgtga-g--atg--tt-gg---g-tt-----aag--
-------t-ccc--gta-a-c---g-a-g-c-g----c-aa----ccc-tt--gt-cc-t
tagtt--a-c-cag-c-a-c----gtta-tgg-t-g-------------gg-----ca-c
-t-----------c-t-aa-----ggag-a-c----tg--ccgg-------------tg-
acaaac---c------gg-agg-aa--g------------g---t--ggggat-g--a--
cg-tc-aa-g----tca-tcatgg-----c-cct-t----ac-gg-c-c-t-ggg-c-t-
------------------------------------------------------------
-a-ca-ca-c------gt-------g-c--------t-a-ca-atgg-tc-g-gta----
----c---a-ga-gg------------g-ttgcc----aa-----g-c-cg---c-g-ag
g--t-g------g----ag--ctaa----tctc-a-c-aaaa-cc--g--a-----t-cg
-ta-------------------g-t-cc--g-ga-----t---c-g-cagtc-t------
g--caac--------tcg-act-gc-gtga--ag-tcgg-a----a-tc-gc-tag-taa
tc--gc-gaat--cag-a-at-gtcg-c-gg-t-------g-aatacgt-t-c-c--c--
----gggc------------c-t-tg--------------t--acaca-ccg--cc-cg-
t--cac-a-c---------c-a-t-g-g-----------g-a-gtggg----ttgca-c-
c----ag--aa-------------g------t-a-gc----------t----------ag
t-c-t----a-----a--------c-------cttc----g-g---------ga------
-gg-a----c-g-g----t----------g--tg-a-----------ttcat--------
-------gtacg-----------------------c----gg-------t----------
------------------------------------------------------------
------------------------------------------------------------
-------------------
>44
------------------------------------------------------------
--cg-ct----------gga------ggc-------------------------------
agc---------cca------ac------c-a-------tgc------a------ag---
----------------tt----------------c-g-ag-c---g-------gca----
---------gcac--------------------ggg----------------------ta
-----c-tt----gta-----------------------------------cct-g---g
-t----ggc----g---a---gc-ggc---g-ga----------cg-g---g-tg----a
gt-aat-g-c--------cta-gg-------aa-t---t-t-ccc-c-gg-----tat-g
-gg-ggg-a-tac-cc-------------ct-----------------------------
--tgg----a-aac-ggg-----gg--------------t------t-ta-taccc-g--
-cata----at-t--ccctc--ggga--ggaaa---gca-------agggac--------
-c-------ttt--gggccct-----------t-gcgc----t-ttaa-----a-ga-tg
-----agcc-c-t-------a----gg----t-cg-g----atta-g----c-ta-g---
-ttggg--g---a-ggt-aat-ggct----c--a-cc-----aa---gg--c--ga-c-g
a-tc----------c---g---t-aact----g-g-t--ct---gag-a-gga-t-ga-t
-----ca-g--t-c-c----c-a-ct-gg--aattg--a-g--c-aca-cg-----g-t-
cca-----g-act-c-----c--t------a-cggga-g-g--ca---g-c-agt-gggg
-a---ata-ttgga-caa-----t-gggcg-aaa----g---------cc-tga-t-cc-
a--g-cc-at--g-cc-g----cgtg-t--------------------------------
--g-t-g--aa---------gaagg---t-c-t--------tc-gg-at--t--------
----------------------------------g--t-------a-aa-g-c-a-c---
-t------tt--aa-gtt---gg------gagg-aa-ggg--c-----a-g-tta-c-c-
t--aa-ta-cgta---a----t------t--g--------------------------t-
tttg-a----------------c-gtt------------------------------a-c
cga---c-a--g-aa--t-a---ag--c-a------c----c--gg-cta-a-c-t---c
-----t---gtg-cca-------g-ca-g--cc-gc-g----------gt-aa--ta---
c-a-g--------a-gg-gtgc-aa---------g--c--g--tt--a-a-tc--gg-a-
---a--tta-ct--g-ggc-gt-----a-aa-g--c-gc-gc-gt---------------
---a-gg--tgg-----ttc--g------tt-aagt-t------g-g-at-gtg-aaat-
--------ccc-c----------------g-gg---------------------------
------------------------------------------------------------
------------------------------------------------------------
------------------------------------------------------------
--------------------------------------------------ctc-aa-cc-
t--g-gg-aa------------c-t-gc-a---t-tc--aa-a-a-ct-ga-cg-a-g--
c-ta---------------------------------g-a--g-ta-t---gg--ta---
------------------------------------------------------------
------------------------------------------------------------
------------------------------------------------------------
--------------------------------------------g-----------a---
-ggg--t-----gggt-g--g-aa--ttt-cc-t-gt--g---------------t---a
-gc-g----gtg-aaa--t----------------gc-g-t-ag-a-t-at--a-g-g--
aa--gg-a----a-c---a---c-ca----------------------------------
------------------------------------g--t-----g-g--c-g-aa-g--
g--c-g-a--cc-a--c--ct------g-g-ac-t-g--at-a-c-tg-a---cac-tga
--g---------------------------------------------------------
------------------------------------------------------------
------------------------------------------------------------
--gt--g-c-----g-aaa----g-----c-g------t-g-ggg-ag-----c-aa-a-
-ca-gga--tt---ag-at-a-c----cct----gg-tag-t-cc----a-cg--ccg-t
-aaa-c-gatg-t-c-aa---c-t-ag--ccg--t-------t-ggg----ag-cc-tt-
g-ag-----ct-c-----tt-a-gt-gg--c-gc--a-------g--c-t----aac-g-
cat-t-aa-g-ttga--ccg-cct----gggg-agt-a-c-gg----cc----g-c----
-a-a---g--g---tt----aaa---------------ac-t-caaa--tg-aa--ttg-
a-c-ggggg-ccc-gc-a----c-aa-g--c-g-gt-gg-ag------cat--g------
----t---gg-tt-taa--t-tc--g-aa-g-c----aa-c-g-c----g-aag-aa-c-
ctt-a-c-ca-gg-cc-tt-ga-----ca-----t--c--c-aatg-aac-t-t-t-cc-
ag-a-g-a----t-g-g-a--t-tgg-tg--c-c--t----tc--g---ggaa-ca-tt-
-g-agac-------------a-g-g---------tg-ct-g-cat-gg--c---tgt-cg
--tc--a-g-ct--c--gt-g-t-cgtga-g--atgt-tt-gg---g-tt-----aag--
-------t-ccc--gta-a-c---a-a-g-c-g----c-aa----ccc-tt--gt-cc-t
tagtt--a-c-cag-c-a-c----gtaa-t-ggt-g-------------gg-----ca-c
-t-----------c-t-aa-----ggag-a-c----tg--ccgg-------------tg-
acaaac---c------gg-agg-aag-g------------g-----ggggggg-g--a--
cg-tc-aa-g----tca-tcatgg-----c-cct-t----ac-gg-c-c-t-ggg-c-t-
------------------------------------------------------------
-a-ca-ca-c------gt-------g-c--------t-a-ca-atgg-tc-g-gta----
----c---a-ga-gg------------g-ttgcc----aa-----g-c-cg---c-g-ag
g--t-g------g----ag--ctaa----tccc-a-g-aaaa-cc--g--a-----t-cg
-ta-------------------g-t-cc--g-ga-----t---c-g-cagtc-t------
g--caac--------tcg-act-gc-gtga--ag-tcgg-a----a-tc-gc-tag-taa
tc--gc-gaat--cag-a-at-gtcg-c-gg-t-------g-aatacgt-t-c-c--c--
----gggc------------c-t-tg--------------t--acaca-ccg--cc-cg-
t--cac-a-c---------c-a-t-g-g-----------g-a-gtggg----ttgca-c-
c----ag--aa-------------g------t-a-gc----------t----------ag
t-c-t----a-----a--------c-------cttc----g-g---------ga------
-gg-a----c-g-g----t-------------ac--t-----------------------
----------ca-----------------------gc---gg-------tggat------
------------------------------------------------------------
------------------------------------------------------------
-------------------
>45
------------------------------------------------------------
------------------ag-ggcg-agc-c-t---------------------------
tac-----------a--------------c-a-------tgc-------------ag---
-----------------t----------------c-g-ag-c---g-------g------
--at-----g--a--------------------gag----------------------ag
-----c-tt----g----ctc------------------------------tct-g---a
-t--t---t--------a---gc-ggc---g-ga----------cg-g---g-tg----a
gt-aat-g-c--------cta-gg-------aa-t---c-t-gcc-t-gg-----tag-t
-gg-ggg-a-taa-cg-------------tt-----------------------------
--ccg----a-aag-gaa-----cg--------------c------t-aa-ta-cc-g--
-cgta----cg-t--cctac--ggga---gaaa---gca-------ggggac--------
-c-------ttc--ggg-tct-----------t-gcgc----t-at-c-----a-ga-tg
-----ag-c-c-t-------a----gg----t-cg-g----atta-g----c-ta-g---
-ttggg--g---a-ggt-aat-ggct----c--a-cc-----aa---gg--c--ga-c-g
a-tc----------c---g---t-aact----g-g-t--ct---gag-a-gga-t-ga-t
-----ca-g--t-c-a----c-a-ct-gg--aac-t--g-a--g-aca-cg-----g-t-
cca-----g-act-c-----c--t------a-cggga-g-g--ca---g-c-agt-gggg
-a---ata-ttgga-caa-----t-gggcg-aaa----g---------cc-tga-t-cc-
a--g-cc-at--g-cc-g----cgtg-t--------------------------------
--g-t-g--aa---------gaagg---t-c-t--------tc-gg-at--t--------
----------------------------------g--t-------a-aa-g-c-a-c---
-t------tt--aa-gtt---gg------gagg-aa-ggg--c-----a-g-taa--gt-
t--aa-ta-cctt--g-----c------t--g----------------------------
tttg-a----------------c-gtt------------------------------a-c
cga---c-a--g-at--g-a---tg--c-a------c----c--gg-cta-a-c-t---t
-----c---gtg-cca-------g-ca-g--cc-gc-g----------gt-aa--ta---
cga----------a-gg-gtgc-at---------g--c--t--tt--a-a-tc--gg-a-
---a--tta-ct--g-ggc-gt-----a-at-g--c-gc-gc-gc---------------
---a-gt--ggc-----ttc--g------tt-aagt-a------g-g-ac-gtg-aatg-
--------ccc-c----------------g-gg---------------------------
------------------------------------------------------------
------------------------------------------------------------
------------------------------------------------------------
--------------------------------------------------ctc-aa-gc-
t--g-tg-aa------------c-t-gc-a---t-c---aa-a-a-ct-gg-cg-a-g--
c-ta---------------------------------g-a--g-ta-c---gt--tg---
------------------------------------------------------------
------------------------------------------------------------
------------------------------------------------------------
-------------------------------------------agt----------a---
-cga--t------gta-a--g-ca--cta-gc-t-gc--g---------------a---a
-gc-g----tgg-aat--g----------------gc-c-c-tc-a-g-at--t-a-g--
ta--ag-t----a-c---a---c-tg----------------------------------
------------------------------------g--a-----g-c--g-t-ag-g--
g--g-a-c--cc-a--c--ct------c-g-ac-tgg--at-g-c-tg-a---cac-tga
--g---------------------------------------------------------
------------------------------------------------------------
------------------------------------------------------------
--gt--g-c-----g-aaa----g-----c-g------t-g-ggg-ag-----c-aa-a-
-ca-aga--tt---ag-at-c-c----cct----tg-tag-a-tc----a-cg--ccg-t
-aaa-c-gatg-t-c-aa---c-t-ag--ccg--t-------t-gga----at-cc-tt-
g-agat------t-----tt-a-gt-gg--c-gc--a-------g--c-t----aac-g-
cat-t-aa-g-ttgt--ccg-cct----gggg-agt-a-c-gg----cc----g-c----
-a-a---g--g---tt----aaa---------------ac-t-caaa--tg-aa--ttg-
a-c-ggggg-ccc-gc-a----c-aa-g--c-g-gt-gg-ag------cat--g------
----t---gg-tt-taa--t-tc--g-aa-g-c----aa-c-g-c----g-aag-aa-c-
ctt-a-c-ct-gg-cc-tt-ga-----ca-----t-gc----tgag-aac-t-t-t-cc-
at-a-g-a----t-g-g-a--t-tgg-tg----c--t----tc--g---ggaa-ct-ca-
-g-acac-------------a-g-g---------tg-ct-g-cat-gg--c---tgt-c-
--tc--a-g-ct--c--gt-g-t-cgtga-g--atg--tt-gg---g-tt-----aag--
-------t-ccc--gta-atc---g-a-g-c-g----c-aa----cac-tt--gtccc-t
tagtt--a-c-cag-c-a-c----ct-------c-g-------------ggccccccc-c
-t-----------c-t-aa-----ggag-a-c----tg--ccgg-------------tg-
acaaac---c------gg-agg-aa--g------------g---t--ggggat-g--a--
cg-tc-aa-g----tca-tcatgg-----c-cct-t----ac-gg-c-c-a-ggg-c-t-
------------------------------------------------------------
-a-ca-ca-c------gt-------g-c--------t-a-ca-atgg-tc-g-gta----
----c---a-aa-gg------------g-ttgcc----aa-----g-c-cg---c-g-ag
g--t-g------g----ag--ctaa----tccc-a-t-aaaa-cc--g--a-----c-cg
-ta-------------------g-t-cc--g-ga-----t---c-g-cagtc-t------
g--caac--------tcg-act-gc-gtga--ag-tcgg-a----a-tc-gc-tag-taa
tc--gt-gaat--cag-a-at-gtca-c-gg-t-------g-aatacgt-t-c-c--c--
----gggg------------a-t-tg--------------t--acaca-ccg--cc-cg-
t--caa-g-t---------c-a-t-g-g-----------a-a-gctgg----caaca-c-
c----tg--aa-------------g------c-c-gg----------t-----------t
c-c-t----a-----a--------c-------ccga----aag---------ga------
-gg------a-g-c----t----------t--tc-g-----------a------------
----------aa-----------------------g----gg-------ggg-tc-----
------------------------------------------------------------
------------------------------------------------------------
-------------------
>46
------------------gttt-g-atc-------at--ggctca---gatt-ga-a---
--cg-ct--------------ggca-ggc-c-t---------------------------
aac-----------a--------------c-a-------tgc------a------ag---
-----------------t----------------c-g-ag-c---g-------g------
--at-----g-aa--------------------gga----------------------g-
-----c-tt----g----ctc-------------------t--------------g--ga
-t--t---c--------ggc----------g-ga----------cg-g---g-tg----a
gt-aat-g-c--------cta-gg-------aa-t---c-t-gcc-t-gg-----tag-n
-gg-ga----taa-cg-------------tc-----------------------------
--cgg----a-aac-ggg-----cg--------------c------t-aa-ta-cc-a--
-cata----cg-t--cctga--ggga---gaaa---gt--------ggggat--------
-c-------ttc--gga-cct-----------c--cgc----t-at-c-----a-ga-tg
-----ag-c-c-t-------a----gg----t-cg-g----atta-g----c--a-g---
-ttggt--g---g-ggt-aaa-ggcc----t--a-cc-----aa---gg--c--ga-c-g
a-tc----------c---g---t-aact----g-g-t--ct---gag-a-gga-t-ga-t
-----ca-g--t-c-a----c-a-ct-gg--aac-t--g-a--g-aca-cg-----g-t-
cca-----g-act-c-----c--t------a-cggga-g-g--ca---g-c-agt-gggg
-a---ata-ttgna-caa-----t-gggcg-aaa----g---------cc-tga-t-cc-
a--g-cc-at--g-cc-g----cgtg-t--------------------------------
--g-t-g--aa---------gaagg---c-c-t--------tc-gg-at--t--------
----------------------------------g--t-------a-aa-g-c-a-c---
-t------tt--aa-gtt---gg------gagg-aa-ggg--c-----a-g-taa--gt-
t--aa-ta-cctt--g-----c------t--g--------------------------t-
tttt-a----------------c-gtt------------------------------a-c
caa---c-a--g-aa--t-a---ag--c-a------c----c--gg-cta-a-c-t---t
-----c---gtg-cca-------g-ca-g--cc-gc-g----------t--aa--ta---
c---n--------anag-gtgc-aa---------g--c--g--tt--a-a-tc--gg-a-
---a--tta-ct--g-ggc-gt-----a-aa-g--c-gc-gt------------------
---a-gg--tgg-----ttc--a------gc-aagt-t------g-g-at-gtg-aaat-
--------ccc-c----------------g-gg---------------------------
------------------------------------------------------------
------------------------------------------------------------
------------------------------------------------------------
--------------------------------------------------ctc-aa-cc-
t--g-ga-ac-----------------c-a---t-cc--aa-a-a-ct-ac-tg-a-g--
c-ta---------------------------------n-a--g-ta-c---gg--ta---
------------------------------------------------------------
------------------------------------------------------------
------------------------------------------------------------
--------------------------------------------g---------------
-agg--t------ggt-g--g-aa--ttt-cc-t-gt--g---------------t---a
-gc-g----gtg-aga--t----------------gc-g-t-ag-a-t-at--g-g-a--
a---gg-a----a-c---a---c-ca----------------------------------
------------------------------------g--t-----g-g--c-g-aa-g--
g--c-g-a--cc-a--c--ct------g-g-ac-t-g--at-a-c-tg-a---cac-tga
--g---------------------------------------------------------
------------------------------------------------------------
------------------------------------------------------------
--gt--g-c-----g-aaa----g-----c-g------t---ggg-ag-----c-aa-a-
-ca-gga--tt---ag-at-a-c----cct----gg-tag-t-cc----a-cg--ccg-t
-aaa-c-gatg-t-c-ga---c-t-----ncg--t-------t-ggg----at-cc-tt-
g-agat------c-----at-a-gt-gg--c-gc--a-------g--c-t----aac-g-
cga-t-aa-g-tcga--ccg-cct----gggg-agt-a-c-gg----cc----g-c----
-a-a---g--g---tt----aaa---------------ac-t-caaa--tg-aa--ttg-
a-c--gggg-ccc-gc-a----c-aa-g--c-g-gt-gg-ag------cat--g------
----t---gg-tt-taa-tt-ac--ctga-a-c----aa-c-g-c----g-aag-aa-c-
ctt-a-c-ct-gg-cc-tt-ga-----ca-----t-gc--t--gag-aac-t-t-t-cc-
ag-a-g-a----t-g-g-a--t-tgg-tg--c-c--t----tc--g---ggaa-ct-ca-
-g-acac-------------a-g-g---------tg-ct-g-cat-gg--c---tgc-cg
--tc--a-g-ct--c--gt-g-t-cgtga-g--atg--tt-gg---g-tt-----aag--
-------t-ccc--gta-a-c---g-a-g-c-g----c-aa----ccc-tt--gt-cc-t
tagtt--a-c-cag-c-a-c----ctc--ggg-t-g-------------gg-----at-t
-t----------------a-----agag-a-c----tg--ccgg-------------tg-
acaaac---c------gg-agg-aa-------------------g--gtggat-g--a--
cg-tc--a-g----tca-tcatgg-----c-cct-t----ac-gg-c-c-a-ggg-----
------------------------------------------------------------
-c-na-ca-c------gn-------g-aca-------------atgg-tc-g-g------
----c---a-aa-gg------------g-ttgcc----aa-----g-c-cg---c-g-ag
g--t-g------g----ag--ctaa----tcca---t-aaaa-cc--g--a-----t-cg
-ta-------------------g-t-cc--g-ga-----t---c-g-cagtc-t------
g--caac--------tcg-act-gc-gtga--ag-tcgg-a----a-tc-gc-tag-taa
tc--gt-gaat--cag-a-at-gtca-c-gg-t-------g-aatacgt-t-c-c--c--
----gggc------------c-t--g--------------t--acaca-ccg--cc-cg-
t--cac-a-c---------c-a-tgg-g-----------g-a-gtggg----ttgct-c-
c----ag--aa-------------g------c-n-----------------------aaa
t-cct----a-----a--------c-------cg-c----aag---------gg------
-ga------c-g-g----t----------t--ac-c-----------a------------
----------cg-----------------------g----ag-------tga-tt----c
a----tga--c-t-gggg-tga------------a---gt----------cgta------
a---------c------aa-gg----t-----agccg-------tagggg--aacctgcg
gctg---------------
>47
-------------------------------------------------att-ga-a---
--cg-ct----------ggc-ggca-ggc-c-t---------------------------
aac-----------a--------------c-a-------tgc------a------ag---
-----------------t----------------c-g-ag-c---g-------g------
--at-----g-aa--------------------gag----------------------ag
-----c-tt----g----ct--------------------c----------tct-g---a
-t--t---c--------a---gc-ggc---g-ga----------cg-g---g-tg----a
gt-aat-g-c--------cta-gg-------aa-t---c-t-gcc-t-gg-----tag-t
-gg-ggg-a-caa-cg-------------tc-----------------------------
--tcg----a-aag-gga-----cg--------------c------t-aa-ta-cc-g--
-cata----cg-t--cctac--ggga---gaaa---gca-------ggggac--------
-c-------ttc--ggg-cct-----------t-gcgc----t-at-c-----a-ga-tg
-----ag-c-c-t-------a----gg----t-cg-g----atta-g----c-ta-g---
-ttggt--g---a-ggt-aat-ggct----c--a-cc-----aa---gg--c--ga-c-g
a-tc----------c---g---t-aact----g-g-t--ct---gag-a-gga-t-ga-t
-----ca-g--t-c-a----c-a-ct-gg--aac-t--g-a--g-aca-cg-----g-t-
cca-----g-act-c-----c--t------a-cggga-g-g--ca---g-c-agt-gggg
-a---ata-ttgga-caa-----t-gggcg-aaa----g---------cc-tga-t-cc-
a--g-cc-at--g-cc-g----cgtg-t--------------------------------
--g-t-g--aa---------gaagg---t-c-t--------tc-gg-at--t--------
----------------------------------g--t-------a-aa-g-c-a-c---
-t------tt--aa-gtt---gg------gagg-aa-ggg--c-----a-g-taa--gc-
g--aa-ta-cctt--g-----c------t--g--------------------------t-
tttg-a----------------c-gtt------------------------------a-c
cga---c-a--g-aa--t-a---ag--c-a------c----c--gg-cta-a-c-----t
-----c-t-gtg-cca-------g-ca-g--cc-gc-g----------gt-aa--ta---
c-a-g--------a-gg-gtgc-aa---------g--c--g--tt--a-a-tc--gg-a-
---a--tta-ct--g-ggc-gt-----a-aa-g--c-gc-gc-gt---------------
---a-gg-ntgg-----ttt--g------tt-aact-t------g-a-at-gtg-aaat-
--------ccc-c----------------g-gg---------------------------
------------------------------------------------------------
------------------------------------------------------------
------------------------------------------------------------
--------------------------------------------------ctc-aa-cc-
t--g-gg-aa------------c-t-gc-a---t-cc--aa-a-a-ct-gg-gg-a-g--
c-ta---------------------------------g-a--g-ta-g---gg--ca---
------------------------------------------------------------
------------------------------------------------------------
------------------------------------------------------------
--------------------------------------------g-----------a---
-ggg--t------ggt-g--g-aa--ttt-cc-t-gt--g---------------t---a
-gc-g----gtg-aaa--t----------------gc-g-t-aa-a-t-at--a-g-g--
aa--gg-a----a-c---a---c-ct----------------------------------
------------------------------------g--t-----g-g--c-g-aa-g--
g--c-g-a--cc-a--c--ct------g-g-gc-t-c--at-a-c-tg-a---cac-tga
--g---------------------------------------------------------
------------------------------------------------------------
------------------------------------------------------------
--gt--g-c-----g-aaa----g-----c-g------t-g-ggg-ag-----c-aa-a-
-ca-gga--tt---aa-at-a-c----cct----gg-tag-t-cc----a-cg--ccg-t
-aaa-c-gatg-t-c-aa---c-t-ag--ccg--t-------t-gga----ag-cc-tt-
g-agc-----t-t-----tt-a-gt-gg--c-gc--a-------g--c-t----aac-g-
cat-t-aa-g-ttga--ccg-cct----gggg-agt-a-c-gg----cc----g-c----
-a-a---g--g---tt----aaa---------------ac-t-caaa--tg-aa--ttg-
a-c-ggggg-ccc-gc-a----c-aa-g--c-g-gt-gg-ag------cat--g------
----t---gg-tt-taa--t-tc--g-aa-g-c----aa-c-g-c----g-aag-aa-c-
ctt-a-c-ca-gg-cc-tt-ga-----ca-----t-cc----aatg-aac-t-t-t-cc-
ag-a-g-a----t-g-g-a--t-tgg-tg--c-c--t----tc--g---ggaa-ca-tt-
-g-agac-------------a-g-g---------tg-ct-g-cat-gg--c---tgt-cg
--tc--a-g-ct--c--gt-g-t-cgtga-g--atg--tt-gg---g-tt-----aag--
-------t-ccc--gta-a-c---g-a-g-c-g----c-aa----ccc-tt--gt-cc-t
tagtt--a-c-cag-c-a-c----atta-tgg-t-g-------------gg-----ca-c
-t-----------c-t-aa-----cgag-a-c----tg--ccgg-------------tg-
acaaac---c------gg-agg-aa--g------------g---t--ggggat-g--a--
cg-tc-ta-g----tca-tcatgg-----c-cct-t----ac-gg-c-c-t-ggg-c-t-
------------------------------------------------------------
-a-ca-ca-c------gt-------g-c--------t-a-ca-atgg-tc-g-gta----
----c---a-ga-gg------------g-ttgcc----aa-----g-c-cc---c-g-ag
g--t-g------g----ag--ctaa----tccc-a-t-taaa-tc--g--g-----t-cg
-ta-------------------t-t-cc--g-ga-----t---c-c-cagtc-t------
g--caac--------tcg-act-gc-cgtg--aa-tcgg-a----t-tc-gc-ttg-tta
ttcgcc-aatt--cac-a-at-ggcg-c-gg-t------gg-aatacgt-t-c-c--c--
----cggg------------t-g-tt----------------------------------
------------------------------------------------------------
------------------------------------------------------------
------------------------------------------------------------
------------------------------------------------------------
------------------------------------------------------------
------------------------------------------------------------
------------------------------------------------------------
-------------------
>48
------------------------------------------------------------
----------------------------c-c-t---------------------------
aac-----------a--------------c-a-------tgc-------------ag---
-----------------t----------------c-g-ag-c---g-------g------
---at----g-a---------------------gagg---------------------ag
-----c-tt----g----ctc-------------------c----t-----gga-t----
--------t----c---a---gc-ggc---g-ga----------cg-g---g-tg----a
gt-aat-g-a--------aaa-gg-------aa-t---c-t-gcc-t-gg-----tag-t
-gg-ggg-a-caa-cg-------------tt-----------------------------
--tcg----a-aag-gaa-----cg--------------c------t-aa-ta-cc-g--
-cata----cg-t--cctac--ggga---gaaa---gca-------ggggac--------
-c-------ttc--ggg-cct-----------t-gcgc----t-at-c-----a-ga-tg
-----ag-c-c-t-------a----gg----t-cg-g----atta-g----c-ta-g---
-ttggt--g---a-ggt-aat-ggct----c--a-cc-----aa---gg--c--ga-c-g
a-tc----------c---g---t-aact----g-g-t--ct---gag-a-gga-t-ga-t
-----ca-g--t-c-a----c-a-ct-gg--aac-t--g-a--g-aca-cg-----g-t-
cca-----g-act-c-----c--t------a-cggga-g-g--ca---g-c-agt-gggg
-a---ata-ttgga-caa-----t-gggcg-aaa----g---------cc-tga-t-cc-
a--g-cc-at--g-cc-g----cgtg-t--------------------------------
--g-t-g--aa---------gaagg---t-c-t--------tc-gg-at--t--------
----------------------------------g--t-------a-aa-g-c-a-c---
-t------tt--aa-gtt---gg------gaggaa--ggg--t-----t-g-tag-a-t-
t--aa-ta-ctct--g-----c------a--a--------------------------t-
tttg-a----------------c-gtt------------------------------a-c
cga---c-a--g-aa--t-a---ag--c-a------c----c-gg--cta-a-c-t----
-----c-t-gtg-cca-------g-ca-g--cc-gc-g----------gt-aa--ta---
c-a-g--------a-gg-gtgc-aa---------g--c--g--tt--a-a-tc--gg-a-
---a--tta-ct--g-ggc-gt-----a-aa-g--c-gc-gc-gt---------------
---a-gg--tgg-----ttt--g------tt-aagt-t------g-g-at-gtg-aaat-
--------ccc-c----------------g-gg---------------------------
------------------------------------------------------------
------------------------------------------------------------
------------------------------------------------------------
--------------------------------------------------ctc-aa-cc-
t--g-gg-aa------------c-t-gc-a---t-cc--aa-a-a-ct-gg-ca-a-g--
c-ta---------------------------------g-a--g-ta-t---gg--ta---
------------------------------------------------------------
------------------------------------------------------------
------------------------------------------------------------
--------------------------------------------g-----------a---
-ggg--t------ggt-g--g-aa--ttt-cc-t-gt--g---------------t---a
-gc-g----gtg-aaa--t----------------gc-g-t-ag-a-t-at--a-g-g--
aa--gg-a----a-c---a---c-ca----------------------------------
------------------------------------g--t-----g-g--c-g-aa-g--
g--c-g-a--cc-a--c--ct------g-g-ac-t-g--at-a-c-tg-a---cac-tga
--g---------------------------------------------------------
------------------------------------------------------------
------------------------------------------------------------
--gt--g-c-----g-aaa----g-----c-g------t-g-ggg-ag-----c-aa-a-
-ca-gga--tt---ag-at-a-c----cct----gg-tag-t-cc----a-cg--ccg-t
-aaa-c-gatg-t-c-aa---c-t-ag--ccg--t-------t-ggg----ag-cc-tt-
g-ag-----ct-c-----tt-a-gt-gg--c-gc--a-------g--c-t----aac-g-
cat-t-aa-g-ttga--ccg-cct----gggg-agt-a-c-gg----cc----g-c----
-a-a---g--g---tt----aaa---------------ac-t-caaa--tg-aa--ttg-
a-c-ggggg-ccc-gc-a----c-aa-g--c-g-gt-gg-ag------cat--g------
----t---gg--t-taa--t-tc--g-aa-g-c----aa-c-g-c----g-aag-aa-c-
ctt-a-c-ca--g-gc-tt-ga-----ca-----t-----c-catg-aac-t-t-t-cc-
ag-a-g-a----t-g-g-a--t-tgg-tg--c-c-------tt--c---ggaa-ca-tt-
-g-agac-------------a---g---------tg-ct-g-catggg--c---tgt-cg
--tc--a-g-ct--c--gt-g-t-cgtga-g--atg--tt-gg---g-tt-----aag--
-------t-ccc--gta-a-c---g-a-g-c-g----c-aa----ccc-tt--gt-cc-t
tagtt--a-c-cag-c-a-c----gtaa-tgg-t-g-------------gg-----ca-c
-t-----------c-t-aa-----ggag-a-c----tg--ccgg-------------tg-
acaaac---c------gg-agg-aa--g------------g---t--ggggat-g--a--
cg-tc-aa-g----tca-tcatgg-----c-cct-t----ac-gg-c-c-t-ggg-c-t-
------------------------------------------------------------
-a-ca-ca-c------gt-------g-c--------t-a-ca-atgg-tc-g-gta----
----c---a-aa-gg------------g-ttgcc----aa-----g-c-cg---c-g-ag
g--t-g------g----ag--ctaa----tccc-a-t-aaaa-cc--g--a-----t-cg
-ta-------------------g-t-cc--g-ga-----t---c-g-cagtc-t------
g--caac--------tcg-act-gc-gtga--ag-tcgg-a----a-tc-gc-tag-taa
tc--gg-gaat--cag-a-at-gtcg-c-gg-t-------g-aatacgt-t-c-c--c--
----gggc------------c-t-tg--------------t--tctct-ccg--cc-cg-
t--cac-a-c---------c-a-t-g-g-----------g-a-gtggg----ttgca-c-
c----ag--aa-------------g------t-a-gc----------t----------ag
t-c-t----a-----a--------c-------cttc------g---------ga------
-gg-a----c-g-g----t----------a--cc--------------------------
------------------------------------------------------------
------------------------------------------------------------
------------------------------------------------------------
-------------------
>49
---------------agagtt--g-atc-------ct--ggctc----gatt-ga-a---
--cg-ct----------ggc-ggca-ggc-c-t---------------------------
aac-----------a--------------c-a-------tgc------a------ag---
-----------------t----------------c-g-ag-c---g-------g------
---ta----g-a---------------------gag--------------------a-ag
-----c-tt----g----ctt-------------------c----t-----ctt-g---a
-------------g---a---gc-ggc---g-ga----------cg-g---g-tg----a
gt-aat-g-c--------cta-gg-------aa-t---c-t-gcc-t-gg-----tag-t
-gg-ggg-a-taa-cg-------------tt-----------------------------
--cgg----a-aac-gga-----cg--------------c------t-aa-ta-cc-g--
-cata----cg-t--cctac--ggga---gaaa---gca-------ggggac--------
-c-------ttc--ggg-cct-----------t-gcgc----t-at-c-----a-ga-tg
-----ag-c-c-t-------a----gg----t-cg-g----atta-g----c-ta-g---
-ttggt--g---g-ggt-aat-ggct----c--a-cc-----aa---gg--c--ga-c-g
a-tc----------c---g---t-aact----g-g-t--ct---gag-a-gga-t-ga-t
-----ca-g--t-c-a----c-a-ct-gg--aac-t--g-a--g-aca-cg-----g-t-
cca-----g-act-c-----c--t------a-cggga-g-g--ca---g-c-agt-gggg
-a---ata-ttgga-caa-----t-gggcg-aaa----g---------cc-tga-t-cc-
a--g-cc-at--g-cc-g----cgtg-t--------------------------------
--g-t-g--aa---------gaagg---t-c-t--------tc-gg-at--t--------
----------------------------------g--t-------a-aa-g-c-a-c---
-t------tt--aa-gtt---gg------gagg-aa-ggg--c-----a-g-taa-a-t-
t--aa-ta-cttt--g-----c------t--g--------------------------t-
tttg-a----------------c-gtt------------------------------a-c
cga---c-a--g-aa--t-a---ag--c-a------c----c--gg-cta-a-c-t----
-----c-t-gtg-cca-------g-ca-g--cc-gc-g----------gt-aa--ta---
c-a-g--------a-gg-gtgc-aa---------g--c--g--tt--a-a-tc--gg-a-
---a--tta-ct--g-ggc-gt-----a-aa-g--c-gc-gc-gt---------------
---a-gg--tgg-----tta--g------tt-aagt-t------g-a-at-gtg-aaat-
--------ccc-c----------------g-gg---------------------------
------------------------------------------------------------
------------------------------------------------------------
------------------------------------------------------------
--------------------------------------------------ctc-aa-cc-
t--g-gg-aa------------c-t-gc-a---t-tc--aa-a-a-ct-ga-ct-g-a--
c-ta---------------------------------g-a--g-ta-t---gg--ta---
------------------------------------------------------------
------------------------------------------------------------
------------------------------------------------------------
--------------------------------------------g-----------a---
-ggg--t------ggt-g--g-aa--ttt-cc-t-gt--g---------------t---a
-gc-g----gtg-aaa--t----------------gc-g-t-ag-a-t-at--a-g-g--
aa--gg-a----a-c---a---c-ca----------------------------------
------------------------------------g--t-----g-g--c-g-aa-g--
g--c-g-a--cc-a--c--ct------g-g-ac-t-g--at-a-c-tg-a---cac-tga
--g---------------------------------------------------------
------------------------------------------------------------
------------------------------------------------------------
--gt--g-c-----g-aaa----g-----c-g------t-g-ggg-ag-----c-aa-a-
-ca-gga--tt---ag-at-a-c----cct----gg-tag-t-cc----a-cg--ccc-g
-taa-c-gatg-t-c-aa---c-t-ag--ccg--t-------t-gag----ag-cc-tt-
g-ag-----ct-c-----tt-a-at-gg--c-gc--a-------g--c-t----aac-g-
cat-t-aa-g-ttga--ccg-cct----gggg-agt-a-c-gg----cc----g-c----
-a-a------g---tt----aaa---------------ac-t-ccaa--tg-aa--ttg-
a-c-ggggg--cc-gc-a----c-aa-g--c-g-gt-gg-ag------cat--g------
----t---gg-tt-taa--t-tc--g-aa-g-c----aa-c-g-c----g-aag-aa-c-
ctt-a-c-ca-gg-cc-tt-ga-----ca-----t--c--c-aatg-aac-t-t-t-ct-
ag-a-g-a----t-a-g-a--t-tgg-tg--c-c--t----tc--g---ggaa-ca-tt-
-g-agac-------------a-g-g---------tg-ct-g-cat-gg--c---tgt-cg
--tc--a-g-ct--c--gt-g-t-cgtga-g--atg--tt-gg---g-tt-----aag--
-------t-ccc--gta-a-c---g-a-g-c-g----c-aa----ccc-tt--gt-cc-t
tagtt--a-c-cag-c-a-c----gtca-tgg-t-g-------------gg-----ca-c
-t-----------c-t-aa-----ggag-a-c----tg--ccgg-------------tg-
acaaac---c------gg-agg-aa--g------------g---t--ggggat-g--a--
cg-tc-aa-g----tca-tcatgg-----c-cct-t----ac-gg-c-c-t-ggg-c-t-
------------------------------------------------------------
-a-ca-ca-c------gt-------g-c--------t-a-ca-atgg-tc-g-gta----
----c---a-ga-gg------------g-ttgcc----aa-----g-c-cg---c-g-ag
g--t-g------g----ag--ctaa----tccc-a-c-aaaa-cc--g--a-----t-cg
-ta-------------------g-t-cc--g-ga-----t---c-g-cagtc-t------
g--caac--------tcg-act-gc-gtga--ag-tcgg-a----a-tc-gc-tag-taa
tc--gc-gaat--cag-a-at-gtcg-c-gg-t-------g-aatacgt-t-c-c--c--
----gggc------------c-t-tg--------------t--acaca-ccg--cc-cg-
t--cac-a-c---------c-a-t-g-g-----------g-a-gtggg----ttgca-c-
c----ag--aa-------------g------t-a-gc----------t----------ag
t-c-t----a-----a--------c-------cttc----g-g---------ga------
-gg-a----c-g-g----t----------t--ac-c-----------a------------
----------cg-----------------------g----tg-------tga-tt----c
a----tga--c-t-gggg-tga------------a---gt----------cgta------
a---------c------aa-gg----t-----aacc------------------------
-------------------
>50
------------------------------------------------------------
------------------------------------------------------------
--------------------------------------------------------g---
-----------------t----------------c-g-ag-c---g-------g------
---ta----g-a---------------------gaga----------------tcga-ag
-----c-tt----g----ctt-------------------c----t-----ctt-g---a
-------------g---a---gc-ggc---g-ga----------cg-g---g-tg----a
gt-aat-g-c--------cta-gg-------ac-----------c-t-gg-----tag-t
-gg-ggg-a-taa-cg-------------tt-----------------------------
--cgg----a-aac-gga-----cg--------------c------t-aa-ta-cc-g--
-cata----cg-t--cctac--ggga---gaaa---gca-------ggggac--------
--------------ggg-cct-----------t-gcgc----t-at-c-----a-ga-tg
-----ag-c-c-t-------a----gg----t-cg-g----atta-g----c-ta-g---
-ttggt--g---g-ggt-aat-ggct----c--a-cc-----aa---gg--c--ga-c-g
a-tc----------c---g---t-aact----g-g-t--ct---gag-a-gga-t-ga-t
-----ca-g--t-c-a----c-a-ct-gg--aac-t--g-a--g-aca-cg-----g-t-
cca-----g-act-c-----c--t------a-cggga-g-g--ca---g-c-agt-gggg
-a---a-a-ttgga-caa-----t-gggcg-aaa----g---------cc-tga-t-cc-
a--g-cc-at--g-cc-g----cgtg-t--------------------------------
--g-t-g--aa---------gaagg---t-c-t--------tc-gg-at--t--------
----------------------------------g--t-------a-aa-g-c-a-c---
-t------tt--aa-gtt---gg------gagg-aa-ggg--c-----a-g-tta-c-c-
t--aa-ta-cgta--a-----ttctagat--g--------------------------t-
tttg-a----------------c-gtt------------------------------a-c
cga---c-a--g-aa--t-a---ag--c-a------c----c--gg-cta-a-c-t----
-----c-t-gtg-cca-------g-ca-g--cc-gc-g----------gt-aa--ta---
c-a-g--------a-gg-gtgc-aa---------g--c--g--tt--a-a-tc--gg-a-
---a--tta-ct--g-ggc-gt-----a-a-------ac-gc-gt---------------
---a-gg--tgg-----ttt--g------tt-aagt-t------g-g-at-gtg-aaat-
--------ccc-c----------------g-gg---------------------------
------------------------------------------------------------
------------------------------------------------------------
------------------------------------------------------------
--------------------------------------------------ctc-aa-cc-
t--g-gg-aa------------c-t-gc-a---t-tc--aa-a-a-ct-ga-ct-g-a--
c-ta---------------------------------g-a--g-ta-t---gg--ta---
------------------------------------------------------------
------------------------------------------------------------
------------------------------------------------------------
--------------------------------------------g-----------a---
-ggg--t------ggt-g--g-aa--ttt-cc-t-gt--g---------------t---a
-gc-g----gtg-aaa--t----------------gc-g-t-ag-a-t-at--a-g-g--
aa--gg-a----a-c---a---c-ca----------------------------------
------------------------------------g--t-----g-g--c-g-aa-g--
g--c-g-a--cc-a--c--ct------g-g-ac-t-a--at-a-c-tg-a---cac-tga
--g---------------------------------------------------------
------------------------------------------------------------
------------------------------------------------------------
--gt--g-c-----g-aaa----g-----c-g------t-g-ggg-ag-----c-aa-a-
-ca-gga--tt---ag-at-a-c----cct----gg-tag-t-cc----a-cg--ccg-t
-aaa-c-gatg-t-c-aa---c-t-ag--ccg--t-------t-gga----ag-cc-tt-
g-ag-----ct-t-----tt-a-gt-gg--c-gc--a-------g--c-t----aac-g-
cat-t-aa-g-ttga--ccg-cct----gggg-agt-a-c-gtacggcc----g-c----
-a-a---g--g---tt----aaa---------------ac-t-caaa--tg-aa--tt--
----ggggg-ccc-gc-a----c-aa-g--c-g-gt-gg-ag------cat--g------
----t---gg-tt-taa--t-tc--g-aa-g-c----aa-c-g-c----g-aag-aa-c-
ctt-a-c-ca-gg-cc-tt-ga-----ca-----t--c--c-aatg-aac-t-t-t-cc-
ag-a-g-a----t-g-g-a--t-tgg-tg--c-c--t----tc--g---ggaa-ca-tt-
-g-agac-------------a-g-g---------tg-ct-g-cat-gg--c---tgt-cg
--tc--a-g-ct--c--gt-g-t-cgtga-g--atg--tt-gg---g-tt-----aag--
-------t-ccc--gta-a-c---g-a-g-c-g----c-aa----ccc-tt--gt-cc-t
tagtt--a-c-cac----------gtta-tgg-t-g-------------gg-----ca-c
-t-----------c-t-aa-----ggag-a-c----tg--ccgg-------------tg-
acaaac---c------gg-agg-aa--g------------g---t--ggggat-g--a--
cg-tc-aa-g----tca-tcatgg-----c-cct-t----ac-gg-c-c-t-ggg-c-t-
------------------------------------------------------------
-a-ca-ca-c------gtgacgctga-c--------t-a-ca-atgg-tc-g-gta----
----c---a-ga-gg------------g-ttgcc----aa-----g-c------c-ggag
g--t-g------g----ag--ctaa----tccc-a-t-aaaa-cc--g--a-----t-cg
-ta-------------------g-t-cc--g-ga-----t---c-g-cagtc-t------
g--caac--------tcg-act-gc-gtga--ag-tcgg-a----a-tc-gc-tag-taa
tc--g---aat--cag-a-at-gtcg-c-gg-t-------g-aatacgt-t-c-c--c--
----gggc------------c-t-tg--------------t--acaca-ccg--cc-cg-
t--cac-a-c---------c-a-t-g-g-----------g-a-gtgg-----ttgca-c-
c----ag--aa-------------g------t-a-gc----------t----------ag
t-c-t----a-----a--------c-------cttc----g-g---------ga------
-gg-a----c--------------------------------------------------
------------------------------------------------------------
------------------------------------------------------------
------------------------------------------------------------
-------------------
>51
--------------aagagttt-g-atc-------at--ggctca---gatt-ga-a---
--cg-ct----------ggc-ggca-ggc-c-t---------------------------
aac-----------a--------------c-a-------tgc------a------ag---
-----------------t----------------c-g-ag-c---g-------g------
---ta----g-a---------------------gag-------------------gt--g
-----c-tt----g----cac-------------------c----t-----ctt-g---a
-------------g---a---gc-ggc---g-ga----------cg-g---g-tg----a
gt-aat-a-c--------cta-gg-------aa-t---c-t-gcc-t-gg-----tag-t
-gg-ggg-a-taa-cg-------------tt-----------------------------
--cgg----a-aac-gga-----cg--------------c------t-aa-ta-cc-g--
-cata----cg-t--cctac--ggga---gaaa---gca-------ggggac--------
-c-------ttc--ggg-cct-----------t-gcgc----t-at-c-----a-ga-tg
-----ag-c-c-t-------a----gg----t-cg-g----atta-g----c-ta-g---
-ttggt--g---a-ggt-aat-ggct----c--a-cc-----aa---gg--c--ta-c-g
a-tc----------c---g---t-aact----g-g-t--ct---gag-a-gga-t-ga-t
-----ca-g--t-c-a----c-a-ct-gg--aac-t--g-a--g-aca-cg-----g-t-
cca-----g-act-c-----c--t------a-cggga-g-g--ca---g-c-agt-gggg
-a---ata-ttgga-caa-----t-gggcg-aaa----g---------cc-tga-t-cc-
a--g-cc-at--g-cc-g----cgtg-t--------------------------------
--g-t-g--aa---------gaagg---t-c-t--------tc-gg-at--t--------
----------------------------------g--t-------a-aa-g-c-a-c---
-t------tt--aa-gtt---gg------gagg-aa-ggg--c-----a-t-taa-c-c-
t--aa-ta-cgtt--a-----g------t--g--------------------------c-
tttg-a----------------c-gtt------------------------------a-c
cga---c-a--g-aa--t-a---ag--c-a------c----c--gg-cta-a-c-t----
-----c-t-gtg-cca-------g-ca-g--cc-gc-g----------gt-aa--ta---
c-a-g--------a-gg-gtgc-aa---------g--c--g--tt--a-a-tc--gg-a-
---a--tta-ct--g-ggc-gt-----a-aa-g--c-gc-gc-gt---------------
---a-gg--tgg-----ttt--g------tt-aagt-t------g-a-at-gtg-aaat-
--------ccc-c----------------g-gg---------------------------
------------------------------------------------------------
------------------------------------------------------------
------------------------------------------------------------
--------------------------------------------------ctc-aa-cc-
t--g-gg-aa------------c-t-gc-a---t-cc--aa-a-a-ct-gg-ca-a-g--
c-ta---------------------------------g-a--g-ta-t---gg--ta---
------------------------------------------------------------
------------------------------------------------------------
------------------------------------------------------------
--------------------------------------------g-----------a---
-ggg--t------ggt-g--g-aa--ttt-cc-t-gt--g---------------t---a
-gc-g----gtg-aaa--t----------------gc-g-t-ag-a-t-at--a-g-g--
aa--gg-a----a-c---a---c-ca----------------------------------
------------------------------------g--t-----g-g--c-g-aa-g--
g--c-g-a--cc-a--c--ct------g-g-ac-t-g--at-a-c-tg-a---cac-tga
--g---------------------------------------------------------
------------------------------------------------------------
------------------------------------------------------------
--gt--g-c-----g-aaa----g-----c-g------t-g-ggg-ag-----c-aa-a-
-ca-gga--tt---ag-at-a-c----cct----gg-tag-t-cc----a-cg--ccg-t
-aaa-c-gatg-t-c-aa---c-t-ag--ccg--t-------t-ggg----ag-tc-tt-
g-aa-----ct-c-----tt-a-gt-gg--c-gc--a-------g--c-t----aac-g-
cat-t-aa-g-ttga--ccg-cct----gggg-agt-a-c-gg----cc----g-c----
-a-a---g--g---tt----aaa---------------ac-t-caaa--tg-aa--ttg-
a-c-ggggg-ccc-gc-a----c-aa-g--c-g-gt-gg-ag------cat--g------
----t---gg-tt-taa--t-tc--g-aa-g-c----aa-c-g-c----g-aag-aa-c-
ctt-a-c-ca-gg-cc-tt-ga-----ca-----t--c--c-aatg-aac-t-t-t-ct-
ag-a-g-a----t-a-g-a--t-tgg-tg--c-c--t----tc--g---ggaa-ca-tt-
-g-agac-------------a-g-g---------tg-ct-g-cat-gg--c---tgt-cg
--tc--a-g-ct--c--gt-g-t-cgtga-g--atg--tt-gg---g-tt-----aag--
-------t-ccc--gta-a-c---g-a-g-c-g----c-aa----ccc-tt--gt-cc-t
tagtt--a-c-cag-c-a-c----gtaa-tgg-t-g-------------gg-----ca-c
-t-----------c-t-aa-----ggag-a-c----tg--ccgg-------------tg-
acaaac---c------gg-agg-aa--g------------g---t--ggggat-g--a--
cg-tc-aa-g----tca-tcatgg-----c-cct-t----ac-gg-c-c-t-ggg-c-t-
------------------------------------------------------------
-a-ca-ca-c------gt-------g-c--------t-a-ca-atgg-tc-g-gta----
----c---a-aa-gg------------g-ttgcc----aa-----g-c-cg---c-g-ag
g--t-g------g----ag--ctaa----tccc-a-t-aaaa-cc--g--a-----t-cg
-ta-------------------g-t-cc--g-ga-----t---c-g-cagtc-t------
g--caac--------tcg-act-gc-gtga--ag-tcgg-a----a-tc-gc-tag-taa
tc--gt-gaat--cag-a-at-gtca-c-gg-t-------g-aatacgt-t-c-c--c--
----gggc------------c-t-tg--------------t--acaca-ccg--cc-cg-
t--cac-a-c---------c-a-t-g-g-----------g-a-gtggg----ttgca-c-
c----ag--aa-------------g------t-a-gc----------t----------ag
t-c-t----a-----a--------c-------cctc----g-g---------ga------
-gg-a----c-g-g----t----------t--ac-c-----------a------------
----------cg-----------------------g----tg-------tga-tt----c
a----tga--c-t-gggg-tga------------a---gt----------cgta------
a---------c------aa-gg----t-----agccgta-------gggg--aacctgcg
gctg---------------
>52
------------------------------------------------------------
------------------------------------------------------------
---------------------------tta-a-------tac------g------ac---
-----------------t----------------c-a-ct-a---t-------a------
---ga----g-c---------------------acg-------------------gg-ta
-----c-tt----g----tac-------------------c----t-----ggt-g---g
--------c----g---a---gc-ggc---g-ga----------cg-g---g-tg----a
gt-aat-a-c--------cta-gg-------aa-t---c-t-gcc-t-gg-----tag-t
-gg-ggg-a-taa-cg-------------tt-----------------------------
--cgg----a-aac-gga-----cg--------------c------t-aa-ta-cc-g--
-cata----cg-t--cctac--ggga---gaaa---gca-------ggggac--------
-c-------ttc--ggg-cct-----------t-gcgc----t-at-c-----a-ga-tg
-----ag-c-c-t-------a----gg----t-cg-g----atta-g----c-ta-g---
-ttggt--g---a-ggt-aat-ggct----c--a-cc-----aa---gg--c--ta-c-g
a-tc----------c---g---t-aact----g-g-t--ct---gag-a-gga-t-ga-t
-----ca-g--t-c-a----c-a-ct-gg--aac-t--g-a--g-aca-cg-----g-t-
cca-----g-act-c-----c--t------a-cggga-g-g--ca---g-c-agt-gggg
-a---ata-ttgga-caa-----t-gggcg-aaa----g---------cc-tga-t-cc-
a--g-cc-at--g-cc-g----cgtg-t--------------------------------
--g-t-g--aa---------gaagg---t-c-t--------tc-gg-at--t--------
----------------------------------g--t-------a-aa-g-c-a-c---
-t------tt--aa-gtt---gg------gagg-aa-ggg--c-----a-t-taa-c-c-
t--aa-ta-cgtt--g-----g------t--g--------------------------t-
cttg-a----------------c-gtt------------------------------a-c
cga---c-a--g-aa--t-a---ag--c-a------c----c--gg-cta-a-c-t----
-----c-t-gtg-cca-------g-ca-g--cc-gc-g----------gt-aa--ta---
c-a-g--------a-gg-gtgc-aa---------g--c--g--tt--a-a-ta--cg-g-
---a--tt--ct--g-ggc-gt-------aa-g--c-gc-gc-gt---------------
---a-gg--tgg-----ttt--g------tt-aagt-t------g-g-at-gtg-aaat-
--------ccc-c----------------g-gg---------------------------
------------------------------------------------------------
------------------------------------------------------------
------------------------------------------------------------
--------------------------------------------------ctc-aa-cc-
t--g-gg-aa------------c-t-gc-a---t-tc--aa-a-a-ct-ga-ca-a-g--
c-ta---------------------------------g-a--g-ta-t---gg--ta---
------------------------------------------------------------
------------------------------------------------------------
------------------------------------------------------------
--------------------------------------------g-----------a---
-ggg--t------ggt-g--g-aa--ttt-cc-t-gt--g---------------t---a
-gc-g----gtg-aaa--t----------------gc-g-t-ag-a-t-at--a-g-g--
aa--gg-a----a-c---a---c-ca----------------------------------
------------------------------------g--t-----g-g--c-g-aa-g--
g--c-g-a--cc-a--c--ct------g-g-ac-t-g--at-a-c-tg-a---cac-tga
--g---------------------------------------------------------
------------------------------------------------------------
------------------------------------------------------------
--gt--g-c-----g-aaa----g-----c-g------t-g-ggg-ag-----c-aa-a-
-ca-gga--tt---ag-at-a-c----cct----gg-tag-t-cc----a-cg--ccg-t
-aaa-c-gatg-t-c-aa---c-t-ag--ccg--t-------t-ggg----ag-cc-tt-
g-ag-----ct-c-----tt-a-gt-gg--c-gc--a-------g--c-t----aac-g-
cat-t-aa-g-ttga--ccg-cct----gggg-agt-a-c-gg----cc----g-c----
-a-a---g--g---tt----aaa---------------ac-t-caaa--tg-aa--ttg-
a-c-ggggg-ccc-gc-a----c-aa-g--c-g-gt-gg-ag------cat--g------
----t---gg-tt-taa--t-tc--g-aa-g-c----aa-c-g-c----g-aag-aa-c-
ctt-a-c-ca-gg-cc-tt-ga-----ca-----t--c--c-aatg-aac-t-t-t-cc-
ag-a-g-a----t-g-g-a--t-ggg-tg--c-c--t----tc--g---ggaa-ca-tt-
-g-agac-------------a-g-g---------tg-ct-g-cat-gg--c---tgt-cg
--tc--a-g-ct--c--gt-g-t-cgtga-g--atg--tt-gg---g-tt-----aag--
-------t-ccc--gta-a-c---g-a-g-c-g----c-aa----ccc-tt--gt-cc-t
tagtt--a-c-cag-c-a-c----gtaa-tgg-t-g-------------gg-----ca-c
-t-----------c-t-aa-----ggag-a-c----tg--ccgg-------------tg-
acaaac---c------gg-agg-aa--g------------g---t--ggggat-g--a--
cg-tc-aa-g----tca-tcatgg-----c-cct-t----ac-gg-c-c-t-ggg-c-t-
------------------------------------------------------------
-a-ca-ca-c------gt-------g-c--------t-a-ca-atgg-tc-g-gta----
----c---a-ga-gg------------g-ttgcc----aa-----g-c-cg---c-g-ag
g--t-g------g----ag--ctaa----tccc-a-g-aaaa-cc--g--a-----t-cg
-ta-------------------g-t-cc--g-ga-----t---c-g-cagtc-t------
g--caac--------tcg-act-gc-gtga--ag-tcgg-a----a-tc-gc-tag-taa
tc--gc-gaat--cag-a-at-gtcg-c-gg-t-------g-aatacgt-t-c-c--c--
----gggc------------c-t-tg--------------t--acaca-ccg--cc-cg-
t--cac-a-c---------c-a-t-g-g-----------g-a-gtggg----ttgca-c-
c----ag--aa-------------g------t-a-gc----------t----------ag
t-c-t----a-----a--------c-------cttc----g-g---------ga------
-gg-a----c-g-g----t----------t--ac-c-----------a------------
----------cg-----------------------g----tg-------tga-tt----a
------------------------------------------------------------
------------------------------------------------------------
-------------------
>53
---------------agagttt-g-atc-------ct--ggctca---gatt-ga-a---
--cg-ct----------ggc-ggca-ggc-c-t---------------------------
aac-----------a--------------c-a-------tgc------a------ag---
-----------------t----------------c-g-ag-c---g-------g------
---ta----g-a---------------------gggg---------------------tg
-----c-tt----g----cac-------------------c----t-----ctt-g---a
-------------g---a---gc-ggc---g-ga----------cg-g---g-tg----a
gt-aat-a-t--------cta-gg-------aa-t---c-t-gcc-t-gg-----tag-t
-gg-ggg-a-taa-cg-------------tt-----------------------------
--cgg----a-aac-gga-----cg--------------c------t-aa-ta-cc-g--
-cata----cg-t--cctac--ggga---gaaa---gca-------ggggac--------
-c-------ttc--ggg-cct-----------t-gcgc----t-at-c-----a-ga-tg
-----ag-c-c-t-------a----ga----t-cg-g----atta-g----c-ta-g---
-ttggt--g---a-ggt-aat-ggct----c--a-cc-----aa---gg--c--ta-c-g
a-tc----------c---g---t-aact----g-g-t--ct---gag-a-gga-t-ga-t
-----ca-g--t-c-g----c-a-ct-gg--aac-t--g-a--g-aca-cg-----g-t-
cca-----g-act-c-----c--t------a-cggga-g-g--ca---g-c-agt-gggg
-a---ata-ttgga-caa-----t-gggcg-aaa----g---------cc-tga-t-cc-
a--g-cc-at--g-cc-g----cgtg-t--------------------------------
--g-t-g--aa---------gaagg---t-c-t--------tc-gg-at--t--------
----------------------------------g--t-------a-aa-g-c-a-c---
-t------tt--aa-gtt---gg------gagg-aa-ggg--c-----a-t-taa-c-c-
t--aa-ta-cgtt--a-----g------t--g--------------------------t-
cttg-a----------------c-gtt------------------------------a-c
cga---c-a--g-aa--t-a---ag--c-a------c----c--gg-cta-a-c-t----
-----c-t-gtg-cca-------g-ca-g--cc-gc-g----------gt-aa--ta---
c-a-g--------a-gg-gtgc-aa---------g--c--g--tt--a-a-tc--gg-a-
---a--tta-ct--g-ggc-gt-----a-aa-g--c-gc-gc-gt---------------
---a-gg--tgg-----ttt--g------tt-aagt-t------g-a-at-gtg-aaat-
--------ccc-c----------------g-gg---------------------------
------------------------------------------------------------
------------------------------------------------------------
------------------------------------------------------------
--------------------------------------------------ctc-aa-cc-
t--g-gg-aa------------c-t-gc-a---t-cc--aa-a-a-ct-gg-ca-a-g--
c-ta---------------------------------g-a--g-ta-t---gg--ta---
------------------------------------------------------------
------------------------------------------------------------
------------------------------------------------------------
--------------------------------------------g-----------a---
-ggg--t------agt-g--g-aa--ttt-cc-t-gt--g---------------t---a
-gc-g----gtg-aaa--t----------------gc-g-t-ag-a-t-at--a-g-g--
aa--gg-a----a-c---a---c-ca----------------------------------
------------------------------------g--t-----g-g--c-g-aa-g--
g--c-g-a--ct-a--c--ct------g-g-ac-t-g--at-a-c-tg-a---cac-tga
--g---------------------------------------------------------
------------------------------------------------------------
------------------------------------------------------------
--gt--g-c-----g-aaa----g-----c-g------t-g-ggg-ag-----c-aa-a-
-ca-gga--tt---ag-at-a-c----cct----gg-tag-t-cc----a-cg--ccg-t
-aaa-c-gatg-t-c-aa---c-t-ag--ccg--t-------t-ggg----ag-tc-tt-
g-aa-----ct-c-----tt-a-gt-gg--c-gc--a-------g--c-t----aac-g-
cat-t-aa-g-ttga--ccg-cct----gggg-agt-a-c-gg----cc----g-c----
-a-a---g--g---tt----aaa---------------ac-t-caaa--tg-aa--ttg-
a-c-ggggg-ccc-gc-a----c-aa-g--c-g-gt-gg-ag------cat--g------
----t---gg-tt-taa--t-tc--g-aa-g-c----aa-c-g-c----g-aag-aa-c-
ctt-a-c-ca-gg-cc-tt-ga-----ca-----t--c--c-aatg-aac-t-t-t-ct-
ag-a-g-a----t-a-g-a--t-tgg-tg--c-c--t----tc--g---ggaa-ca-tt-
-g-agac-------------a-g-g---------tg-ct-g-cat-gg--c---tgt-cg
--tc--a-g-ct--c--gt-g-t-cgtga-g--atg--tt-gg---g-tt-----aag--
-------t-ccc--gta-a-c---g-a-g-c-g----c-aa----ccc-tt--gt-cc-t
tagtt--a-c-cag-c-a-c----gtaa-tgg-t-g-------------gg-----ca-c
-t-----------c-t-aa-----ggag-a-c----tg--ccgg-------------tg-
acaaac---c------gg-agg-aa--g------------g---t--ggggat-g--a--
cg-tc-aa-g----tca-tcatgg-----c-cct-t----ac-gg-c-c-t-ggg-c-t-
------------------------------------------------------------
-a-ca-ca-c------gt-------g-c--------t-a-ca-atgg-gt-g-gta----
----c---a-ga-gg------------g-ttgcc----aa-----g-c-cg---c-g-ag
g--t-g------g----ag--ctaa----tccc-t-t-aaag-cc--a--t-----t-ct
-ca-------------------g-t-tc--g-ga-----t---t-g-taggc-t------
g--aaac--------tcg-cct-ac-atga--ag-ctgg-a----g-tt-ac-tag-taa
tc--gc-agat--cag-a-at-gctg-c-gg-t-------g-aatgcgt-t-c-c--c--
----gggt------------c-t-tg--------------c--acaca-ccg--cc-cg-
t--ca-------------------------------------------------------
------------------------------------------------------------
------------------------------------------------------------
------------------------------------------------------------
------------------------------------------------------------
------------------------------------------------------------
------------------------------------------------------------
-------------------
>54
-------------------------------------------------att-gt-t---
--cg-ct----------ggc-ggca-ggc-c-t---------------------------
aac-----------a--------------c-a-------tgc------a------ag---
-----------------t----------------c-g-ag-c---g-------g------
---ta----g-a---------------------gaga---------------------ag
-----c-tt----g----ctt-------------------c----t-----ctt-g---a
-------------g---a---gc-ggc---g-ga----------cg-g---g-tg----a
gt-aat-g-c--------cta-gg-------aa-t---c-t-gcc-t-gg-----tag-t
-gg-ggg-a-taa-cg-------------tt-----------------------------
--cgg----a-aac-gga-----cg--------------c------t-aa-ta-cc-g--
-cata----cg-t--cctac--ggga---gaaa---gca-------ggggac--------
-c-------ttc--ggg-cct-----------t-gcgc----t-at-c-----a-ga-tg
-----ag-c-c-t-------a----gg----t-cg-g----atta-g----c-ta-g---
-ttggt--g---a-ggt-aat-ggct----c--a-cc-----aa---gg--c--ta-c-g
a-tc----------c---g---t-aact----g-g-t--ct---gag-a-gga-t-ga-t
-----ca-g--t-c-a----c-a-ct-gg--aac-t--g-a--g-aca-cg-----g-t-
cca-----g-act-c-----c--t------a-cggga-g-g--ca---g-c-agt-gggg
-a---ata-ttgga-caa-----t-gggcg-aaa----g---------cc-tga-t-cc-
a--g-cc-at--g-cc-g----cgtg-t--------------------------------
--g-t-g--aa---------gaagg---t-c-t--------tc-gg-at--t--------
----------------------------------g--t-------a-aa-g-c-a-c---
-t------tt--aa-gtt---gg------gagg-aa-ggg--c-----a-g-tta-c-c-
t--aa-ta-cgtg--a-----t------t--g--------------------------t-
tttg-a----------------c-gtt------------------------------a-c
cga---c-g--g-aa--t-a---ag--c-a------c----c--gg-cta-a-c-t----
-----c-t-gtg-cca-------g-ca-g--cc-gc-g----------gt-aa--ta---
c-a-g--------a-gg-gtgc-aa---------g--c--g--tt--a-a-tc--gg-a-
---a--tta-ct--g-ggc-gt-----a-aa-g--c-gc-gc-gt---------------
---a-gg--tgg-----ttt--g------tt-aagt-t------g-g-at-gtg-aaat-
--------ccc-c--------------cgg-gg---------------------------
------------------------------------------------------------
------------------------------------------------------------
------------------------------------------------------------
--------------------------------------------------ttc-aa-cc-
t--g-gg-aa------------c-t-gc-a---t-tc--aa-a-a-ct-ga-tt-g-a--
c-ta---------------------------------g-a--g-ta-t---gg--ta---
------------------------------------------------------------
------------------------------------------------------------
------------------------------------------------------------
--------------------------------------------g-----------a---
-ggg--t------ggg-g--g-at--ttt-cc-t-gt--g---------------t---a
-gc-g----gtg-gaa--t----------------gc-g-t-ag-a-tatt--a-g-a--
aa--gg-a----a-c----c--c-ag----------------------------------
------------------------------------t--t-----g-c--c-g-aa-g--
g--g-c-gaccc---cc--tt------g-a-ac-t-t--at-a-c-tg-a---cac-tga
--a---------------------------------------------------------
------------------------------------------------------------
------------------------------------------------------------
--gt-gg-c-----g-aaa----c-----c-t------g-g-ggg-ag-----ccaa-a-
-cg-gga--tt---ag-at--ac----cct----gg-tag-t-cc----a-cg--ccg-t
-aaa-c-gatg-t-c-aa---c-t-ag--ccg--t-------g-ggg----ag-cc-tt-
g-ag-----ct-c-----tt-a-gt-gg--c-gc--a-------g--c-t----aac-g-
cat-t-aa-g-ttga--ccg-cct----gggg-agt-a-c-gg----cc----g-c----
-a-a---g--g---tt----aaa---------------ac-t-caaa--tg-aa--ttg-
a-c-ggggg-ccc-gc-a----c-aa-g--c-g-gt-gg-ag------cat--g------
----t---gg-tt-taa--t-tc--g-aa-g-c----aa-c-g-c----g-aag-aa-c-
ctt-a-c-ca-gg-cc-tt-ga-----ca-----t--c--c-aatg-aac-t-t-t-ct-
ag-a-g-a----t-a-g-a--t-tgg-tg--c-c--t----tc--g---ggaa-ca-tt-
-g-agac-------------a-g-g---------tg-ct-g-cat-gg--c---tgt-cg
--tc--a-g-ct--c--gt-g-t-cgtga-g--atg--tt-gg---g-tt-----aag--
-------t-ccc--gta-a-c---g-a-g-c-g----c-aa----ccc-tt--gt-cc-t
tagtt--a-c-cag-c-a-c----gtaa-tgg-t-g-------------gg-----ca-c
-t-----------c-t-aa-----ggag-a-c----tg--ccgg-------------tg-
acaaac---c------gg-agg-aa--g------------g---t--ggggat-g--a--
cg-tc-aa-g----tca-tcatgg-----c-cct-t----ac-gg-c-c-t-ggg-c-t-
------------------------------------------------------------
-a-ca-ca-c------gt-------g-c--------t-a-ca-atgg-tc-g-gta----
----c---a-ga-gg------------g-ttgcc----aa-----g-c-cg---c-g-ag
g--t-g------g----ag--ctaa----tccc-a-c-aaaa-cc--g--a-----t-cg
-ta-------------------g-t-cc--g-ga-----t---c-g-cagtc-t------
g--caac--------tcg-act-gc-gtga--ag-tcgg-a----a-tc-gc-tag-taa
tc--gc-gaat--cag-a-at-gtcg-c-gg-t-------g-aatacgt-t-c-c--c--
----gggc------------c-t-------------------------------------
------------------------------------------------------------
------------------------------------------------------------
------------------------------------------------------------
------------------------------------------------------------
------------------------------------------------------------
------------------------------------------------------------
------------------------------------------------------------
-------------------
>55
-----------------agttt-g-atc-------ct--ggctca---gatt-ga-a---
--cg-ct----------ggc-ggca-ggc-c-t---------------------------
aac-----------a--------------c-a-------tgc------a------ag---
-----------------t----------------c-g-ag-c---g-------g------
---ta----g-a---------------------gag-------------------gt--g
-----c-tt----g----cac-------------------c----t-----ctt-g---a
-------------g---a---gc-ggc---g-ga----------cg-g---g-tg----a
gt-aat-a-c--------cta-gg-------aa-t---c-t-gcc-t-gg-----tag-t
-gg-ggg-a-taa-cg-------------tt-----------------------------
--cgg----a-aac-gga-----cg--------------c------t-aa-ta-cc-g--
-cata----cg-t--cctac--ggga---gaaa---gca-------ggggac--------
-c-------ttc--ggg-cct-----------t-gcgc----t-at-c-----a-ga-tg
-----ag-c-c-t-------a----gg----t-cg-g----atta-g----c-ta-g---
-ttggt--g---a-ggt-aat-ggct----c--a-cc-----aa---gg--c--ta-c-g
a-tc----------c---g---t-aact----g-g-t--ct---gag-a-gga-t-ga-t
-----ca-g--t-c-a----c-a-ct-gg--aac-t--g-a--g-aca-cg-----g-t-
cca-----g-act-c-----c--t------a-cggga-g-g--ca---g-c-agt-gggg
-a---ata-ttgga-caa-----t-gggcg-aaa----g---------cc-tga-t-cc-
a--g-cc-at--g-cc-g----cgtg-t--------------------------------
--g-t-g--aa---------gaagg---t-c-t--------tc-gg-at--t--------
----------------------------------g--t-------a-aa-g-c-a-c---
-t------tt--aa-gtt---gg------gagg-aa-ggg--c-----a-g-taa-a-t-
t--aa-ta-cttt--g-----c------t--g--------------------------t-
tttg-a----------------c-gtt------------------------------a-c
cga---c-a--g-aa--t-a---ag--c-a------c----c--gg-cta-a-c-t----
-----c-t-gtg-cca-------g-ca-g--cc-gc-g----------gt-aa--ta---
c-a-g--------a-gg-gtgc-aa---------g--c--g--tt--a-a-tc--gg-a-
---a--tta-ct--g-ggc-gt-----a-aa-g--c-gc-gc-gt---------------
---a-gg--tgg-----ttt--g------tt-aagt-t------g-a-at-gtg-aaat-
--------ccc-c----------------g-gg---------------------------
------------------------------------------------------------
------------------------------------------------------------
------------------------------------------------------------
--------------------------------------------------ctc-aa-cc-
t--g-gg-aa------------c-t-gc-a---t-cc--aa-a-a-ct-gg-ca-a-g--
c-ta---------------------------------g-a--g-ta-t---gg--ta---
------------------------------------------------------------
------------------------------------------------------------
------------------------------------------------------------
--------------------------------------------g-----------a---
-ggg--t------agt-g--g-aa--ttt-cc-t-gt--g---------------t---a
-gc-g----gtg-aaa--t----------------gc-g-t-ag-a-t-at--a-g-g--
aa--gg-a----a-c---a---c-ca----------------------------------
------------------------------------g--t-----g-g--c-g-aa-g--
g--c-g-a--ct-a--c--ct------g-g-ac-t-g--at-a-c-tg-a---cac-tga
--g---------------------------------------------------------
------------------------------------------------------------
------------------------------------------------------------
--gt--g-c-----g-aaa----g-----c-g------t-g-ggg-ag-----c-aa-a-
-ca-gga--tt---ag-at-a-c----cct----gg-tag-t-cc----a-cg--cca-t
-aaa-c-gatg-t-c-aa---c-t-ag--ccg-tt-------t-ggg----ag-tc-tt-
gaaa-----ct-c-----tt-a-gt-gg--c-gc--a-------g--c-t----aac-g-
cat-t-aa-g-ttga--ccg-cct----gggg-agt-a-c-gg----cc----g-c----
-a-a---g--g---tt----aaa---------------ac-t-caaa--tg-aa--ttg-
a-c-ggggg-ccc-gc-a----c-aa-g--c-g-gt-gg-ag------cat--g------
----t---gg-ct-taa--t-tc--g-aa-g-c----aa-c-g-c----g-aag-aa-c-
ctt-a-c-ca-gg-cc-tt-ga-----ca-----t--c--c-aatg-aac-t-t-t-ct-
ag-a-g-a----t-a-g-a--t-tgg-tg--c-c--t----tc--g---ggaa-ca-tt-
-g-agac-------------a-g-g---------tg-ct-g-cat-gg--c---tgt-cg
--tc--a-g-ct--c--gt-g-t-cgtga-g--atg--tt-gg---g-tt-----aag--
-------t-ccc--gta-a-c---g-a-g-c-g----c-aa----ccc-tt--gt-cc-t
tagtt--a-c-cag-c-a-c----gtta-tgg-t-g-------------gg-----ca-c
-t-----------c-t-aa-----ggag-a-c----tg--ccgg-------------tg-
acaaac---c------gg-agg-aa--g------------g---t--ggggat-g--a--
cg-tc-aa-g----tca-tcatgg-----c-cct-t----ac-gg-c-c-t-ggg-c-t-
------------------------------------------------------------
-a-ca-ca-c------gt-------g-c--------t-a-ca-atgg-tc-g-gta----
----c---a-ga-gg------------g-ttgcc----aa-----g-c-cg---c-g-ag
g--t-g------g----ag--ctaa----tccc-a-t-aaaa-cc--g--a-----t-cg
-ta-------------------g-t-cc--g-ga-----t---c-g-cagtc-t------
g--caac--------tcg-act-gc-gtga--ag-tcgg-a----a-tc-gc-tag-taa
tc--gc-gaat--cag-a-at-gtcg-c-gg-t-------g-aatacgt-t-c-c--c--
----gggc------------c-t-tg--------------t--acaca-ccg--cc-cg-
t--cac-a-c---------c-a-t-g-g-----------g-a-gcggg----ttgca-c-
c----ag--aa-------------g------t-a-gc----------t----------ag
t-c-t----a-----a--------c-------cttc----g-g---------ga------
-gg-a----c-g-g----t----------t--ac-c-----------a------------
----------cg-----------------------g----tg-------tga-tt----c
a----tga--c-t-gggg-tga------------a---gt----------cgta------
a---------c------aa-gg----t-----aacca-----------------------
-------------------
>56
--------------------------------------------g--------gg-g---
-----at---------tggc-ggca-------g----------c----------------
tag-----------a--------------c-a-------tgc-------------ag---
-----------------t----------------c-g-ag-c---g--------------
---------gcagc---------------------------------------------g
-----cgtc---------ctt-------------------c------ggg---------a
-t-gccggc----g---a---gc-ggc---g-ga----------cg-g---g-tg----a
gt-aat-g-c--------cta-gg-------aa-t---c-t-gcc-t-gg-----ttg-t
-gg-ggg-a-taa----------------ctc----------------------------
-----------ggg-gaaactcgag--------------c------t-aa-ta-cc-g--
-cata----cg-t--cctac--ggga---gaaa---gcg-------ggggat--------
-c-------ttc--gga-cct-----------c-gcgc----t-ac-c-----a-ga-tg
-----ag-c-c-t-------a----gg----t-cg-g----atta-g----c-ta-g---
-ttggt--g---a-gga-aaa-ggct----c--a-cc-----aa---gg--c--ga-c-g
a-tc----------c---g---t-agct----g-g-t--ct---gag-a-gga-t-ga-t
-----ca-g--c-c-a----c-a-ct-gg--aac-t--g-a--g-aca-cg-----g-t-
cca-----g-act-c-----c--t------a-cggga-g-g--ca---g-c-agt-gggg
-a---ata-ttgga-caa-----t-gggcg-aaa----g---------cc-tga-t-cc-
a--g-cc-at--g-cc-g----cgtg-t--------------------------------
--g-t-g--aa---------gaagg---t-c-t--------tc-gg-at--t--------
----------------------------------g--t-------a-aa-g-c-a-c---
-t------ta--aa-gtt---gg------gagg-aa-ggg--c-----a-g-taa--gc-
t--aa-ta-cctt--g-----c------t--g--------------------------t-
tttg-a----------------c-gtt------------------------------a-c
cga---c-a--g-at--t-a---ag--c-a------c----c--gg-cta-a-c-t---t
-----c---gtg-cca-------g-ca-g--cc-gc-g----------gt-aa--ta---
c-g-a--------a-gg-gtgc-aa---------g--c--g--tt--a-a-ac--gg-a-
---a--tta-ct--g-ggc-gt-----a-aa-g--c-cc-gc-gt---------------
---a-gg--tgg-----ttt--g------at-aagt-t------g-g-at-gtg-aaag-
--------ccc-c----------------g-gg---------------------------
------------------------------------------------------------
------------------------------------------------------------
------------------------------------------------------------
--------------------------------------------------ctc-aa-cc-
t--g-gg-aa------------t-t-gc-a---t-cc--aa-a-a-ct-gt-ct-g-a--
c-ta---------------------------------g-a--g-ta-t---gg--ca---
------------------------------------------------------------
------------------------------------------------------------
------------------------------------------------------------
--------------------------------------------g-----------a---
-ggg--t------ggt-g--g-aa--ttt-cc-t-gt--g---------------t---a
-gc-g----gtg-aaa--t----------------cc-g-t-ag-a-t-at--a-g-g--
aa--gg-a----a-c---a---c-ca----------------------------------
------------------------------------g--t-----c-g--c-g-aa-g--
g--c-g-a--cc-a--c--ct------g-g-gc-t-a--at-a-c-tg-a---cac-tga
--g---------------------------------------------------------
------------------------------------------------------------
------------------------------------------------------------
--gt--g-c-----g-aaa----g-----c-g------t-g-ggg-ag-----c-aa-a-
-ca-gga--tt---ag-at-a-c----cct----gg-tag-t-cc----a-cg--ccg-t
-aaa-c-gatg-t-c-ga---c-t-ag--ccg--t-------t-ggg----at-cc-aa-
g-aga-----t-c-----tt-a-gt-gg--c-gc--a-------g--c-t----aac-g-
cat-t-aa-g-tcga--ccg-cct----gggg-agt-a-c-gg----cc----g-c----
-a-a---g--g---tt----aaa---------------tc-t-caaa--tg-aa--ttg-
a-c-cgggg-ccc-gc-a----c-aa-g--c-c-gt-gg-ag------cat--g------
----t---gg-tt-taa--t-tc--g-aa-g-c----aa-c-g-c----g-aag-aa-c-
ctt-a-g-ca-gg-cc-ta-ga-----ca-----t-gc----agag-aac-t-t-a-cc-
ag-a-g-a----t-g-g-a--t-tgg-tg--c-c--t----tc--g---ggaa-ct-ct-
-g-acac-------------a-g-g---------tg-ct-g-cat-cg--c---tgt-cg
--tc--a-g-ct--c--ct-g-t-cgaga-g--atg--tt-gg---g-at-----aag--
-------t-ccc--gta-a-c---g-a-g-c-g----c-aa----cgc-tt--gt-cc-t
tactt--a-c-cag-c-a-cg---tcatgc---t-g-------------gg-----ca-c
-t-----------c-t-aa-----ggag-a-c----tg--cggg-------------tg-
acttac---c------gg-agg-aa--g------------g---t--ggggat-g--a--
cg-tc-aa-g----tca-tcatgg-----c-cca-t----ac-gg-c-c-t-ggg-c-t-
------------------------------------------------------------
-a-ca-ca-c------gt-------g-c--------t-a-ca-atgg-tc-g-gta----
----c---a-aa-gg------------g-ttgcc----aa-----g-c-cg---c-g-ag
g--t-g------g----ag--ctaa----tccc-a-t-aaaa-cc--g--a-----t-cg
-ta-------------------g-t-cc--g-ga-----t---c-g-cagtc-t------
g--caac--------tcg-act-gc-gtga--ag-tcgg-a----a-tc-gc-tag-taa
tc--------------------------------------g-------------------
------------------------------------------------------------
t------------------------g----------------------------------
------------------------------------------------------------
------------------------------------------------------------
------------------------------------------------------------
------------------------------------------------------------
------------------------------------------------------------
------------------------------------------------------------
-------------------
>57
-----------------------------------cc--ccctca---gat--ga-a---
--cg-ct----------ggc-ggca-ggc---c---------------------------
tac-----------a--------------c-a-------tgc------a------ag---
-----------------t----------------c-g-ag-c---g-------g------
--at-----g-aa--------------------gag----------------------ag
-----c-tt----g----ct--------------------c----------tct-g---a
-t--t---c--------a---gc-ggc---g-ga----------cg-g---g-tg----a
gt-aat-g-c--------cta-gg-------aa-t---c-t-gcc-t-gg-----tag-g
-gg-ggg-a-caa-cg-------------tt-----------------------------
--tcg----a-aag-gaa-----cg--------------c------t-aa-ta-cc-g--
-cata----cg-t--cctac--ggga---gaaa---gca-------ggggac--------
-c-------ttc--ggg-cct-----------t-gcgc----t-at-c-----a-ga-tg
-----ag-c-c-t-------a----gg----t-cg-g----atta-g----c-ta-g---
-ttggt--g---a-ggt-aat-ggct----c--a-cc-----aa---gg--c--ga-c-g
a-tc----------c---g---t-aact----g-g-t--ct---gag-a-gga-t-ga-t
-----ca-g--t-c-a----c-a-ct-gg--aac-t--g-a--g-aca-cg-----g-t-
cca-----g-acc-c-----c--t------a-cggga-g-g--ca---g-c-agg-gggg
-a---att-ttgga-caa-----t-gggcg-aaa----g---------cc-tga-t-cc-
a--g-cc-at--g-cc-g----cgtg-t--------------------------------
--g-t-g--aa---------gaagg---t-c-t--------tc-gg-at--t--------
----------------------------------g--t-------a-aa-g-c-a-c---
-t------tt--aa-gtt---gg------gagg-aa-ggg--c-----a-t-taa--cc-
t--aa-ta-cgtt--a-----g------t--g--------------------------t-
tttg-a----------------c-gtt------------------------------a-c
cga---c-a--g-aa--t-a---ag--c-a------c----c--gg-cta-a-c-t---t
-----c---gtg-cca-------g-ca-g--cc-gc-g----------gt-aa--ta---
c-g-a--------a-gg-gtgc-aa---------g--c--g--tt--a-a-tc--gg-a-
---a--tta-ct--g-ggc-gt-----a-aa-g--c-gc-gc-gt---------------
---a-gg--ggg-----ttt--g------tt-aagt-t------g-g-aa-gtg-aaag-
--------ccc-c----------------g-gg---------------------------
------------------------------------------------------------
------------------------------------------------------------
------------------------------------------------------------
--------------------------------------------------ctc-aa-cc-
t--g-gg-aa------------c-t-gc-t---t-tc--aa-a-a-ct-gg-ca-a-g--
c-ta---------------------------------g-a--g-ta-t---gg--ca---
------------------------------------------------------------
------------------------------------------------------------
------------------------------------------------------------
--------------------------------------------g-----------a---
-ggg--g------ggt-g--g-aa--ttt-cc-t-gt--g---------------t---a
-gc-g----gtg-aaa--t----------------gc-g-t-ag-a-t-at--a-g-g--
aa--gg-a----a-c---a---c-ca----------------------------------
------------------------------------g--g-----g-g--c-g-aa-g--
g--c-g-a--cc-c--c--ct------g-g-gc-t-a--at-a-c-tg-a---cac-tga
--g---------------------------------------------------------
------------------------------------------------------------
------------------------------------------------------------
--gt--g-c-----g-aaa----g-----c-g------g-g-ggg-ag-----c-aa-a-
-ca-gga--tt---ag-at-a-c----cct----gg-tag-t-cc----c-cg--ccg-t
-aaa-c-gatg-t-c-ga---c-t-ag--ccg--t-------t-ggg----at-cc-tt-
g-aga-----t-c-----tt-a-gg-gg--c-gc--a-------g--c-t----aac-g-
cat-t-aa-g-tcga--ccg-cct----gggg-agt-a-c-gg----cc----g-c----
-a-a---g--g---tt----aaa---------------ac-t-caaa--tg-aa--ttg-
a-c-ggggg-ccc-gc-a----c-aa-g--c-g-gg-gg-ag------cat--g------
----g---gg-tt-taa--t-tc--g-aa-g-c----aa-c-g-c----g-aag-aa-c-
ctt-a-c-ca-gg-cc-tt-ga-----ca-----t-gc----agag-aac-t-t-t-cc-
ag-a-g-a----t-g-g-a--t-ggg-tg--c-c--t----tc--g---ggaa-ct-ct-
-g-acac-------------a-g-g---------tg-ct-g-cat-gg--c---tgt-cg
--tc--a-g-ct--c--gt-g-t-cgtga-g--atg--tt-gg---g-tt-----aag--
-------t-ccc--gta-a-c---g-a-g-c-g----c-aa----ccc-tt--gt-cc-t
tagtt--a-c-cag-c-a-c----gtca-tgg-g-g-------------gg-----ca-c
-t-----------c-t-aa-----ggag-a-c----tg--ccgg-------------tg-
acaaac---c------gg-agg-aa--g------------g---g--ggggat-g--a--
cg-tc-aa-g----tca-tcatgg-----c-cct-t----ac-gg-c-c-t-ggg-c-t-
------------------------------------------------------------
-a-ca-ca-c------gt-------g-c--------t-a-ca-atgg-tc-g-gta----
----c---a-aa-gg------------g-ttgcc----aa-----g-c-cg---c-g-ag
g--g-g------g----ag--ctaa----tccc-a-t-aaaa-cc--g--a-----t-cg
-ta-------------------g-t-cc--g-ga-----t---c-g-cagtc-t------
g--caac--------tcg-act-gc-gtga--ag-tcgg-a----a-tc-gc-tag-taa
tc--gt-gaat--cag-a-at-gtca-c-gg-t-------g-aatacgt-t-c-c--c--
----gggc------------c-t-tg--------------t--acaca-ccg--cc-cg-
t--cac-a-c---------c-a-t-g-g-----------g-a-ggggg----ttgct-c-
c----ag--aa-------------g------t-a-gc----------t----------ag
t-c-t----a-----a--------c-------cttc----g-g---------ga------
-gg-a----c-g-g----t----------t--ac-c-----------c------------
----------cg-----------------------g----ag-------tga-tt----c
a----tga--c-t-gggg-tga------------a---aa----------a---------
------------------------------------------------------------
-------------------
>58
------------------------------------------------------a-a---
--cg-ct----------ggc-ggca-ggc-c-t---------------------------
aac-----------a--------------c-a-------tgc------a------ag---
-----------------t----------------c-g-ag-c---g-------g------
---ta----g-a---------------------gagg---------------------tg
-----c-tt----g----cac-------------------c----t-----ctt-g---a
-------g---------a---gc-ggc---g-ga----------cg-g---g-tg----a
gt-aat-g-c--------cta-gg-------aa-t---c-t-gcc-t-gg-----tag-t
-gg-ggg-a-taa-cg-------------ct-----------------------------
--cgg----a-aac-gga-----cg--------------c------t-aa-ta-cc-g--
-cata----cg-t--cctac--ggga---gaaa---gca-------ggggac--------
-c-------ttc--ggg-cct-----------t-gcgc----t-at-c-----a-ga-tg
-----ag-c-c-t-------a----gg----t-cg-g----atta-g----c-ta-g---
-ttggt--g---a-ggt-aat-ggct----c--a-cc-----aa---gg--c--ga-c-g
a-tc----------c---g---t-aact----g-g-t--ct---gag-a-gga-t-ga-t
-----ca-g--t-c-a----c-a-ct-gg--aac-t--g-a--g-aca-cg-----g-t-
cca-----g-act-c-----c--t------a-cggga-g-g--ca---g-c-agt-gggg
-a---ata-ttgga-caa-----t-gggcg-aaa----g---------cc-tga-t-cc-
a--g-cc-at--g-cc-g----cgtg-t--------------------------------
--g-t-g--aa---------gaagg---t-c-t--------tc-gg-at--t--------
----------------------------------g--t-------a-aa-g-c-a-c---
-t------tt--aa-gtt---gg------gagg-aa-ggg--c-----a-t-taa-c-c-
t--aa-ta-cgtt--a-----g------t--g--------------------------t-
tttg-a----------------c-gtt------------------------------a-c
cga---c-a--g-aa--t-a---ag--c-a------c----c--gg-cta-a-c-t----
-----c-t-gtg-cca-------g-ca-g--cc-gc-g----------gt-aa--ta---
c-a-g--------a-gg-gtgc-aa---------g--c--g--tt--a-a-tc--gg-a-
---a--tta-ct--g-ggc-gt-----a-aa-g--c-gc-gc-gt---------------
---a-gg--tgg-----ttt--g------tt-aagt-t------g-g-at-gtg-aaag-
--------ccc-c----------------g-gg---------------------------
------------------------------------------------------------
------------------------------------------------------------
------------------------------------------------------------
--------------------------------------------------ctc-aa-cc-
t--g-gg-aa------------c-t-gc-a---t-tc--aa-a-a-ct-ga-ca-a-g--
c-ta---------------------------------g-a--g-ta-t---gg--ta---
------------------------------------------------------------
------------------------------------------------------------
------------------------------------------------------------
--------------------------------------------ga----------a---
-ggg--t------ggt-g--g-aa--ttt-cc-t-gt--g---------------t---a
--ccg----gtg-aaa--t----------------gc-c-t--a-a-a-tt--t-g-g--
aa--gg-a----a-c---a---c-cc----------------------------------
------------------------------------t--t-----g-g--c-g-aa-g--
g--c-a-a--cc----c--ct------g-g-ac-t-g--at-a-c-tg-a---cac-tga
--g---------------------------------------------------------
------------------------------------------------------------
------------------------------------------------------------
--gt--g-c-----g-aaa----g-----c-g------t---ggg-ag-----c-aa-a-
-ca-gga--tt---ag-at-a-c----cct----gg-tag-t-cc----a-cg--ccg-t
-aaa-c-gatt-t-c-aa---c-t-ag--ccg----------t-ggg----ag-cc-tt-
g-ag-----tt-c-----tt-a-gt-gg--c-gc--a-------g--c-t----aac-g-
cat-t-aa-a-gttg--acg-cct----gggg-agt-a-c-gg----cc----c-c----
-a-a---g--g---tt----aaa---------------ac-t-caaa--tg-aa--ttg-
a-c-ggggg-ccc-gc-a----c-aa-g--c-g-gt-gg-ag------cat--g------
----t---gg-tt-taa--t-tc--g-aa-g-c----aa-c-g-c----g-aag-aa-c-
ctt-a-c-ca-gg-cc-tt-ga-----ca-----t--c--c-aatg-aac-t-t-t-cc-
ag-a-g-a----t-g-g-a--t-tgg-tg--c-c--t----tc--g---ggaa-ca-tt-
-g-agac-------------a-g-g---------tg-ct-g-cat-gg--c---tgt-cg
--tc--a-g-ct--c--gt-g-t-cgtga-g--atg--tt-gg---g-tt-----aag--
-------t-ccc--gta-a-c---g-a-g-c-g----c-aa----ccc-tt--gt-cc-t
tagtt--a-c-cag-c-a-c----gtta-tgg-t-g-------------gg-----ca-c
-t-----------c-t-aa-----ggag-a-c----tg--ccgg-------------tg-
acaaac---c------gg-agg-aa--g------------g---t--ggggat-g--a--
cg-tc-aa-g----tca-tcatgg-----c-cct-t----ac-gg-c-c-t-ggg-c-t-
------------------------------------------------------------
-a-ca-ca-c------gt-------g-c--------t-a-ca-atgg-tc-g-gta----
----c---a-ga-gg------------g-ttgcc----aa-----g-c-cg---c-g-ag
g--t-g------g----ag--ctaa----tccc-a-t-aaaa-cc--g--a-----t-cg
-ta-------------------g-t-cc--g-ga-----t---c-g-cagtc-t------
g--caac--------tcg-act-gc-gtga--ag-tcgg-a----a-tc-gc-tag-taa
tc--gc-gaat--cag-a-at-gtcg-c-gg-t-------g-aatacgt-t-c-c--c--
----gggc------------c-t-tg--------------t--acaca-ccg--cc-cg-
t--cac-a-c---------c-a-t-g-g-----------g-a-gtggg----ttgca-c-
c----ag--aa-------------g------t-a-gc----------t----------ag
t-c-t----a-----a--------c-------cttc----g-g---------gg------
-gg-a----c-g-g----t----------t--ac-c-----------a------------
----------cg-----------------------g----tg-------tat-tc-----
----atga--c-------------------------------------------------
------------------------------------------------------------
-------------------
>59
------------------------------------------------------------
------------------------------------------------------------
------------------------------------------------------------
------------------------------------------------------------
------------------------------------------------------------
------------------------------------------------------------
------------------------ggc---g-ga----------cg-g---g-tg----a
gt-aat-g-c--------cta-gg-------aa-t---c-t-gcc-t-gg-----tag-t
-gg-ggg-a-taa-cg-------------tc-----------------------------
--cgg----a-aac-ggg-----cg--------------c------t-aa-ta-cc-g--
-cata----cg-t--cctga--ggga---gaaa---g-------tgggggat--------
-c-------ttc--gga-cct-----------c-acgc----t-at-c-----a-ga-tg
-----ag-c-c-t-------a----gg----t-cg-g----atta-g----c-ta-g---
-ttggt--g---g-ggt-aaa-ggcc----t--a-cc-----aa---gg--c--ga-c-g
a-tc----------c---g---t-aact----g-g-t--ct---gag-a-gga-t-ga-t
-----ca-g--t-c-a----c-a-ct-gg--aac-t--g-a--g-aca-cg-----g-t-
cca-----g-act-c-----c--t------a-cggga-g-g--ca---g-c-agt-gggg
-a---ata-ttgga-caa-----t-gggcg-aaa----g---------cc-tga-t-cc-
a--g-cc-at--g-cc-g----cgtg-t--------------------------------
--g-t-g--aa---------gaagg---t-c-t--------tc-gg-at--t--------
----------------------------------g--t-------a-aa-g-c-a-c---
-t------tt--aa-gtt---gg------gagg-aa-ggg--c-----a-g-taa--gt-
t--aa-ta-cctt--g-----c------t--g--------------------------t-
tttg-a----------------c-gtt------------------------------a-c
caa---c-a--g-aa--t-a---ag--c-a------c----c--gg-cta-a-c-t---t
-----c---gtg-cca-------g-ca-g--cc-gc-g----------gt-aa--ta---
c-g-a--------a-gg-gtgc-aa---------g--c--g--tt--a-a-tc--gg-a-
---a--tta-ct--g-ggc-gt-----a-aa-g--c-gc-gc-gt---------------
---a-gg--tgg-----ttc--a------gc-aagt-t------g-g-at-gtg-aaat-
--------ccc-c----------------g-gg---------------------------
------------------------------------------------------------
------------------------------------------------------------
------------------------------------------------------------
--------------------------------------------------ctc-aa-cc-
t--g-gg-aa------------c-t-gc-a---t-cc--aa-a-a-ct-ac-tg-a-g--
c-ta---------------------------------g-a--g-ta-c---gg--ta---
------------------------------------------------------------
------------------------------------------------------------
------------------------------------------------------------
--------------------------------------------g-----------a---
-ggg--t------ggt-g--g-aa--ttt-cc-t-gt--g---------------t---a
-cc-g----gtg-aaa--t----------------gc-g-t-ac-a-t-at--a-g-g--
aa--gg-a----a-c---a---c-ca----------------------------------
------------------------------------g--t-----g-g--c-g-ac-g--
g--c-g-a--cc-a--c--ct------g-g-ac-t-g--at-a-c-tg-a---cac-tga
--g---------------------------------------------------------
------------------------------------------------------------
------------------------------------------------------------
--gt--g-c-----g-aaa----g-----c-g------t-g-ggg-ag-----c-aa-a-
-ca-gga--tt---ag-at-a-c----ctt----tg-tag-t-cc----a-cg--ccg-t
-aaa-c-gatg-t-c-ga---c-t-ag--ccg--t-------t-ggg---aat-cc-tg-
g-atat------c-----tt-a-gt-gg--c-gc--a-------g--c-t----aac-g-
cga-t-aa-g-tcga--ccg-cct----gggg-agt-a-c-gg----cg----g-t----
-a-a---g--g---tt----aaa---------------ac-t-caaa--tg-aa--ttg-
a-c-ggggg-ccc-gc-a----c-aa-g--c-g-gt-gg-ag------cat--g------
----t---gg-tt-taa--t-tc--g-aa-g-c----aa-c-gaa----g-aag-aa-c-
ctt-a-c-ct-gg-cc-tt-ga-----ca-----t-gct-t--gag-aac-t-t-t-cc-
ag-a-g-a----t-g-g-a--t-tgg-tg--c-c--t----tc--g---ggaa-ct-ca-
-g-acac-------------a-g-g---------tg-ct-g-cat-gg--c---tgt-cg
--tc--a-g-ct--c--gt-g-t-cgtga-g--atg--tt-gg---g-tt-----aag--
-------t-ccc--gta-a-c---g-a-g-c-g----c-aa----ccc-tt--gt-cc-t
tagtt--a-c-cag-c-a-c----ctc--ggg-t-g-------------gg-----ca-c
-t-----------a-t-aa-----ggag-a-c----tg--ccgg-------------tg-
acaaac---c------gg-agg-aa--g------------g---t--ggggat-g--a--
cg-tc-aa-g----tca-tcatgg-----c-cct-t----ac-gg-c-c-a-ggg-c-t-
------------------------------------------------------------
-a-ca-ca-c------gt-------g-c--------t-a-ca-atgg-tc-g-gta----
----c---a-aa-gg------------g-ttgcc----aa-----g-c-cg---c-g-ag
g--t-g------g----ag--ctaa----tccc-a-t-aaaa-cc--g--a-----t-cg
-ta-------------------g-t-cc--g-ga-----t---c-g-cagtc-t------
g--caac--------tcg-act-gc-gtga--ag-tcgg-a----a-tc-gc-tag-taa
tc--gt-gaat--cag-a-at-gtca-c-gg-t-------g-aatacgt-t-c-c--c--
----gggc------------c-t-tg--------------t--acaca-ccg--cc-cg-
t--cac-a-c---------c-a-t-g-g-----------g-a-gtggg----ttgct-c-
c----ag--aa-------------g------t-a-gc----------t----------ag
t-c-t----a-----a--------c-------cg-c----aag---------gg------
-gg-a----c-g-g----t----------t--cc-t-----------c------------
----------t-------------------------------------------------
------------------------------------------------------------
------------------------------------------------------------
-------------------
>60
------------------------------------------------------------
--cgtct---------ctgt----------------------------------------
tat-----------g------tg------t-ag----cttgt------a------at---
------------------------------------------------------------
---ca----g-c---------------------atg----------------------ag
-----c-ctt---g----ttt-------------------c----t-----gct-a---a
g-------a----g---g---gc-tgc---g-gt----------tg-------ag----t
gg-act-a-c--------atc-gg-------ca-t---c-t-gct-c-cg-----tag-t
-gg-ggg-a-taa-gg-------------tt-----------------------------
--ggg----t-tcc-ggg-----tg--------------c------t-aa-ta-cc-g--
-cata----cg-t--cctac--ggga---gaaa---gca-------ggggac--------
-c-------ttc--ggg-cct-----------t-gcgc----t-at-c-----a-ga-tg
-----ag-c-c-t-------a----gg----t-cg-g----atta-g----c-ta-g---
-ttggt--g---a-ggt-aat-ggct----c--a-cc-----aa---gg--c--ta-c-g
a-tc----------c---g---t-aact----g-g-t--ct---gag-a-gga-t-ga-t
-----ca-g--t-c-a----c-a-ct-gg--aac-t--g-a--g-aca-cg-----g-t-
cca-----g-act-c-----c--t------a-cggga-g-g--ca---g-c-agt-gggg
-a---ata-ttgga-caa-----t-gggcg-aaa----g---------cc-tga-t-cc-
a--g-cc-at--g-cc-g----cgtg-t--------------------------------
--g-t-g--aa---------gaagg---t-c-t--------tc-gg-at--t--------
----------------------------------g--t-------a-aa-g-c-a-c---
-t------tt--aa-gtt---gg------gagg-aa-ggg--c-----a-g-taa-a-t-
t--aa-ta-cttt--g-----c------t--g--------------------------c-
tttg-a----------------c-gtt------------------------------a-c
cga---c-a--g-aa--t-a---ag--c-a------c----c--gg-cta-a-c-t----
-----c-t-gtg-cca-------g-ca-g--cc-gc-g----------gt-aa--ta---
c-a-g--------a-gg-gtgc-aa---------g--c--g--tt--a-a-tc--gg-a-
---a--tta-ct--g-ggc-gt-----a-aa-g--c-gc-gc-gt---------------
---a-gg--tgg-----ttt--g------tt-aagt-t------g-a-at-gtg-aaat-
--------ccc-c----------------g-gg---------------------------
------------------------------------------------------------
------------------------------------------------------------
------------------------------------------------------------
--------------------------------------------------ctc-aa-cc-
t--g-gg-aa------------c-t-gc-a---t-cc--aa-a-a-ct-gg-ca-a-g--
c-ta---------------------------------g-a--g-ta-t---gg--ta---
------------------------------------------------------------
------------------------------------------------------------
------------------------------------------------------------
--------------------------------------------g-----------a---
-ggg--t------agt-g--g-aa--ttt-cc-t-gt--g---------------t---a
-gc-g----gtg-aaa--t----------------gc-g-t-ag-a-t-at--a-g-g--
aa--gg-a----a-c---a---c-ca----------------------------------
------------------------------------g--t-----g-g--c-g-aa-g--
g--c-g-a--ct-a--c--ct------g-g-ac-t-g--at-a-c-tg-a---cac-tga
--g---------------------------------------------------------
------------------------------------------------------------
------------------------------------------------------------
--gt--g-c-----g-aaa----g-----c-g------t-g-ggg-ag-----c-aa-a-
-ca-gga--tt---ag-at-a-c----cct----gg-tag-t-cc----a-cg--ccg-t
-aaa-c-gatg-t-c-aa---c-t-ag--ccg--t-------t-ggg----ag-tc-tt-
g-aa-----ct-c-----tt-a-gt-gg--c-gc--a-------g--c-t----aac-g-
cat-t-aa-g-ttga--ccg-cct----gggg-agt-a-c-gg----cc----g-c----
-a-a---g--g---tt----aaa---------------ac-t-caaa--tg-aa--ttg-
a-c-ggggg-ccc-gc-a----c-aa-g--c-g-gt-gg-ag------cat--g------
----t---gg-tt-taa--t-tc--g-aa-g-c----aa-c-g-c----g-aag-aa-c-
ctt-a-c-ca-gg-cc-tt-ga-----ca-----t--c--c-aatg-aac-t-t-t-ct-
ag-a-g-a----t-a-g-a--t-tgg-tg--c-c--t----tc--g---ggaa-ca-tt-
-g-agac-------------a-g-g---------tg-ct-g-cat-gg--c---tgt-cg
--tc--a-g-ct--c--gt-g-t-cgtga-g--atg--tt-gg---g-tt-----aag--
-------t-ccc--gta-a-c---g-a-g-c-g----c-aa----ccc-tt--gt-cc-t
tagtt--a-c-cag-c-a-c----gtaa-tgg-t-g-------------gg-----ca-c
-t-----------c-t-aa-----ggag-a-c----tg--ccgg-------------tg-
acaaac---c------gg-agg-aa--g------------g---t--ggggat-g--a--
cg-tc-aa-g----tca-tcatgg-----c-cct-t----ac-gg-c-c-t-ggg-c-t-
------------------------------------------------------------
-a-ca-ca-c------gt-------g-c--------t-a-ca-atgg-tc-g-gta----
----c---a-aa-gg------------g-ttgcc----aa-----g-c-cg---c-g-ag
g--t-g------g----ag--ctaa----tccc-a-t-aaaa-cc--g--a-----t-cg
-ta-------------------g-t-cc--g-ga-----t---c-g-cagtc-t------
g--caac--------tcg-act-gc-gtga--ag-tcgg-a----a-tc-gc-tag-taa
tc--gt-gaat--cag-a-at-gtca-c-gg-t-------g-aatacgt-t-c-c--c--
----gggc------------c-t-tg--------------t--acaca-ccg--cc-cg-
t--cac-a-c---------c-a-t-g-g-----------g-a-gtggg----ttgca-c-
c----ag--aa-------------g------t-a-gc----------t----------ag
t-c-t----a----------------------cctc----g-g---------ga------
-gg-a----c-g---tcgt----------g--ac-t-----------a------------
----------tg-----------------------c----ag-------taa-ta-----
------------------------------------------------------------
------------------------------------------------------------
-------------------
>61
---------------agagttt-g-atc-------at--ggctca---gatt-ga-a---
--cg-ct----------ggc-ggca-ggc-c-t---------------------------
aac-----------a--------------c-a-------tgc------a------ag---
-----------------t----------------c-g-ag-c---g-------g------
---ta----g-----------------------aga-------------------ga-ag
-----c-tt----g----ctt-------------------c----t-----ctt-g---a
-------------g---a---gc-ggc---g-ga----------cg-g---g-tg----a
gt-aat-g-c--------cta-gg-------aa-t---c-t-gcc-t-gg-----tag-t
-gg-ggg-a-taa-cg-------------ct-----------------------------
--cgg----a-aac-gga-----cg--------------c------t-aa-ta-cc-g--
-cata----cg-t--cctac--ggga---gaaa---gca-------ggggac--------
-c-------ttc--ggg-cct-----------t-gcgc----t-at-c-----a-ga-tg
-----ag-c-c-t-------a----gg----t-cg-g----atta-g----c-ta-g---
-ttggt--g---a-ggt-aat-ggct----c--a-cc-----aa---gg--c--ga-c-g
a-tc----------c---g---t-aact----g-g-t--ct---gag-a-gga-t-ga-t
-----ca-g--t-c-a----c-a-ct-gg--aac-t--g-a--g-aca-cg-----g-t-
cca-----g-act-c-----c--t------a-cggga-g-g--ca---g-c-agt-gggg
-a---ata-ttgga-caa-----t-gggcg-aaa----g---------cc-tga-t-cc-
a--g-cc-at--g-cc-g----cgtg-t--------------------------------
--g-t-g--aa---------gaagg---t-c-t--------tc-gg-at--t--------
----------------------------------g--t-------a-aa-g-c-a-c---
-t------tt--aa-gtt---gg------gagg-aa-ggg--c-----a-t-taa-c-c-
t--aa-ta-cgtt--a-----g------t--g--------------------------t-
tttg-a----------------c-gtt------------------------------a-c
cga---c-a--g-aa--t-a---ag--c-a------c----c--gg-cta-a-c-t----
-----c-t-gtg-cca-------g-ca-g--cc-gc-g----------gt-aa--ta---
c-a-g--------a-gg-gtgc-aa---------g--c--g--tt--a-a-tc--gg-a-
---a--tta-ct--g-ggc-gt-----a-aa-g--c-gc-gc-gt---------------
---a-gg--tgg-----ttc--g------tt-aagt-t------g-g-at-gtg-aaat-
--------ccc-c----------------g-gg---------------------------
------------------------------------------------------------
------------------------------------------------------------
------------------------------------------------------------
--------------------------------------------------ctc-aa-cc-
t--g-gg-aa------------c-t-gc-a---t-tc--aa-a-a-ct-gt-cg-a-g--
c-ta---------------------------------g-a--g-ta-t---gg--ta---
------------------------------------------------------------
------------------------------------------------------------
------------------------------------------------------------
--------------------------------------------g-----------a---
-ggg--t------ggt-g--g-aa--ttt-cc-t-gt--g---------------t---a
-gc-g----gtg-aga--t----------------gc-g-t-ag-a-t-at--a-g-g--
aa--gg-a----a-c---a---c-ca----------------------------------
------------------------------------g--t-----g-g--c-g-aa-g--
g--c-g-a--cc-a--c--ct------g-g-ac-t-g--at-a-c-tg-a---cac-tga
--g---------------------------------------------------------
------------------------------------------------------------
------------------------------------------------------------
--gt--g-c-----g-aaa----g-----c-g------t-g-ggg-ag-----c-aa-a-
-ca-gga--tt---ag-at-a-c----cct----gg-tag-t-cc----a-cg--ccg-t
-aaa-c-gatg-t-c-aa---c-t-ag--ccg--t-------t-ggg----ag-cc-tt-
g-ag-----ct-c-----tt-a-gt-gg--c-gc--a-------g--c-t----aac-g-
cat-t-aa-g-ttga--ccg-cct----gggg-agt-a-c-gg----cc----g-c----
-a-a---g--g---tt----aaa---------------ac-t-caaa--tg-aa--ttg-
a-c-ggggg-ccc-gc-a----c-aa-g--c-g-gt-gg-ag------cat--g------
----t---gg-tt-taa--t-tc--g-aa-g-c----aa-c-g-c----g-aag-aa-c-
ctt-a-c-ca-gg-cc-tt-ga-----ca-----t--c--c-aatg-aac-t-t-t-cc-
ag-a-g-a----t-g-g-a--t-tgg-tg--c-c--t----tc--g---ggaa-ca-tt-
-g-agac-------------a-g-g---------tg-ct-g-cat-gg--c---tgt-cg
--tc--a-g-ct--c--gtgg-t-cgtga-g--atg--tt-gg---g-tt-----aag--
-------t-ccc--gta-a-c---g-a-g-c-g----c-aa----ccc-tt--gt-cc-t
tagtt--a-c-cag-c-a-c----gtaa-tgg-t-g-------------gg-----ca-c
-t-----------c-t-aa-----ggag-a-c----tg--ccgg-------------tg-
acaaac---c------gg-agg-aa--g------------g---t--ggggat-g--a--
cg-tc-aa-g----tca-tcatgg-----c-cct-t----ac-gg-c-c-t-ggg-c-t-
------------------------------------------------------------
-a-ca-ca-c------gt-------g-c--------t-a-ca-atgg-tc-g-gta----
----c---a-ga-gg------------g-ttgcc----aa-----g-c-cg---c-g-ag
g--t-g------g----ag--ctaa----tccc-a-g-aaaa-cc--g--a-----t-cg
-ta-------------------g-t-cc--g-ga-----t---c-g-cagtc-t------
g--caac--------tcg-act-gc-gtga--ag-tcgg-a----a-tc-gc-tag-taa
tc--gc-gaat--cag-a-at-gtcg-c-gg-t-------g-aatacgt-t-c-c--c--
----gggc------------c-t-tg--------------t--acaca-ccg--cc-cg-
t--cac-a-c---------c-a-t-g-g-----------g-a-gtggg----ttgca-c-
c----ag--aa-------------g------t-a-gc----------t----------ag
t-c-t----a-----a--------c-------cttc----g-g---------ga------
-gg-a----c-g-g----t----------t--ac-c-----------a------------
----------cg-----------------------g----tg-------tga-tt----c
a----tga--c-t-gggg-tga------------a---gt----------cgta------
a---------c------aa-gg----t-----agccgt-------agggg--aacctgcg
gctg---------------
>62
--------------gagagttt-g-atc-------ct--ggctca---gatt-ga-a---
--cg-ct----------ggc-ggca-ggc-c-t---------------------------
aac-----------a--------------c-a-------tgc------a------ag---
-----------------t----------------c-g-ag-c---g-------g------
---ta----g-a---------------------gag--------------------a-ag
-----c-tt----g----ctt-------------------c----t-----ctt-g---a
-------------g---a---gc-ggc---g-ga----------cg-g---g-tg----a
gt-aat-g-c--------cta-gg-------aa-t---c-t-gcc-t-gg-----tag-t
-gg-ggg-a-taa-cg-------------tt-----------------------------
--cgg----a-aac-gga-----cg--------------c------t-aa-ta-cc-g--
-cata----cg-t--cctac--ggga---gaaa---gca-------ggggac--------
-c-------ttc--ggg-cct-----------t-gcgc----t-at-c-----a-ga-tg
-----ag-c-c-t-------a----gg----t-cg-g----atta-g----c-ta-g---
-ttggt--g---g-ggt-aat-ggct----c--a-cc-----aa---gg--c--ga-c-g
a-tc----------c---g---t-aact----g-g-t--ct---gag-a-gga-t-ga-t
-----cg-g--t-c-a----c-a-ct-gg--aac-t--g-a--g-aca-cg-----g-t-
cca-----g-act-c-----c--t------a-cggga-g-g--ca---g-c-agt-gggg
-a---ata-ttgga-caa-----t-gggcg-aaa----g---------cc-tga-t-cc-
a--g-cc-at--g-cc-g----cgtg-t--------------------------------
--g-t-g--aa---------gaagg---t-c-t--------tc-gg-at--t--------
----------------------------------g--t-------a-aa-g-c-a-c---
-t------tt--aa-gtt---gg------gagg-aa-ggg--t-----t-g-tag-a-t-
t--aa-ta-ctct--g-----c------a--a--------------------------t-
tttg-a----------------c-gtt------------------------------a-c
cga---c-a--g-aa--t-a---ag--c-a------c----c--gg-cta-a-c-t----
-----c-t-gtg-cca-------g-cg-g--cc-gc-g----------gt-aa--ta---
c-a-g--------a-gg-gtgc-aa---------g--c--g--tt--a-a-tc--gg-a-
---a--tta-ct--g-ggc-gt-----a-aa-g--c-gc-gc-gt---------------
---a-gg--tgg-----tta--g------tt-aagt-t------g-g-at-gtg-aaat-
-------nccc-c----------------g-gg---------------------------
------------------------------------------------------------
------------------------------------------------------------
------------------------------------------------------------
--------------------------------------------------ctcaaa-cc-
t--g-gg-aa------------c-t-gc-a---t-tc--aa-a-a-ct-ga-ct-g-a--
c-ta---------------------------------g-a--g-ta-t---gg--ta---
------------------------------------------------------------
------------------------------------------------------------
------------------------------------------------------------
--------------------------------------------g-----------a---
-ggg--t------ggt-g--gaa---ttt-cc-t-gt--g---------------t---a
-gc-g----gcg-aaa--t----------------gc-g-t-ag-a-t-at--a-g-g--
aa--gg-a----a-c---a---c-ca----------------------------------
------------------------------------g--t-----g-g--c-g-aa-g--
g--c-g-a--cc-a--c--ct------g-g-ac-t-g--at-a-c-tg-a---cac-tga
--g---------------------------------------------------------
------------------------------------------------------------
------------------------------------------------------------
--gt--g-c-----g-aaa----g-----c-g------t-g-ggg-ag-----c-aa-a-
-ca-gga--tt---ag-at-a-c----cct----gg-tag-t-cc----a-cg--ccg-t
-aaa-c-gatg-t-c-aa---c-t-ag--ccg--t-------t-ggg----ag-cc-tt-
g-ag-----ct-c-----tt-a-gt-gg--c-gc--a-------g--c-t----aac-g-
cat-t-aa-g-ttga--ccg-cct----gggg-agt-a-c-gg----cc----g-c----
-a-a---g--g---gt----taa--------------aac-t-caaa--tg-aa-nttg-
a-c-gggggnccc-gc-a----c-aa-g--c-g-gtggg-ag------cat--g------
----t---gg-tt-taa--t-tc--g-aa-g-c----aa-c-g-c----g-aag-aa-c-
ctt-a-c-ca-gg-cc-tt-ga-----ca-----t--c--c-aatg-aac-t-t-t-ct-
ag-a-g-a----t-a-g-a--t-tgg-tg--c-c--t----tc--g---ggaa-ca-tt-
-g-agac-------------a-g-g---------tg-ct-g-cat-gg--c---tgt-cg
--tc--a-g-ct--c--gt-g-t-cgtga-g--atg--tt-gg---g-tt-----aag--
-------t-ccc--gta-a-c---g-a-g-c-g----c-aa----ccc-tt--gt-cc-t
tagtt--a-c-cag-c-a-c----gtaa-tgg-t-g-------------gg-----ca-c
-t-----------c-t-aa-----ggag-a-c----tg--ccgg-------------tg-
acaaac---c------gg-agg-aa--g------------g---t--ggggat-g--a--
cg-tc-aa-g----tca-tcatgg-----c-cct-t----ac-gg-c-c-t-ggg-c-t-
------------------------------------------------------------
-a-ca-ca-c------gt-------g-c--------t-a-ca-atgg-tc-g-gta----
----c---a-ga-gg------------g-ttgcc----aa-----g-c-cg---c-g-ag
g--t-g------g----ag--ctaa----tccc-a-c-aaaa-cc--g--a-----t-cg
-ta-------------------g-t-cc--g-ga-----t---c-g-cagtc-t------
g--caac--------tcg-act-gc-gtga--ag-tcgg-a----a-tc-gc-tag-taa
tc--gc-gaat--cag-a-at-gtcg-c-gg-t-------g-aatacgt-t-c-c--c--
----gggc------------c-a-tg--------------t--acaca-ccg--cc-cg-
t--cac-a-c---------c-a-t-g-g-----------g-a-gtggg----ttgca-c-
c----ag--aa-------------g------t-a-gc----------t----------ag
t-c-t----a-----a--------c-------cttc----g-g---------ga------
-gg-a----c-g-g----t----------t--ac-c-----------a------------
----------cg-----------------------g----tg-------tga-tt----c
a----tga--c-t-gggg-tga------------a---gt----------cgta------
a---------c------aa-gg----t-----agccgt-------ag-------------
-------------------
>63
-----------------------------------at--ggctcac--gatt-ga-a---
--cg-ag----------tac-ggca-ggc-t-t---------------------------
aac-----------a--------------c-a-------tgc------a------ag---
-----------------t----------------c-g-ag-c---g-------gatga--
-----------y---------------------ygg-------------------ga--g
-----c-ty---gm----tyc-------------------t----g-----aat-t---c
-------------a---g---tc-gkc---g-gr----------mg-g---g-tg----a
gt-aaw-g-c--------cta-gg-------aatc---t-g-cgw-d-kg-----tag-w
-gg-ggg-a-caa-cg-------------tt-----------------------------
--tmg----a-amg-gaa-----cg-------------aa------t-aa-tr-yc-g--
-catm----cg-t--cctac--ggga---gaaa---gca-------ggggac--------
-c-------ttc--ggg-cct-----------t-gcgc----t-at-c-----a-ga-tg
-----ag-c-c-t-------a----gg----t-cg-g----atta-g----c-ta-g---
-ttggt--g---a-ggt-aat-ggct----c--a-cc-----aa---gg--c--aa-c-g
a-tc----------c---g---t-aact----g-g-t--ct---gag-a-gga-t-ga-t
-----ca-g--t-c-a----c-a-ct-gg--aac-t--g-a--g-aca-cg-----g-t-
cca-----g-act-c-----c--t------a-cggga-g-g--ca---g-c-agt-gggg
-a---ata-ttgga-caa-----t-gggcg-aaa----g---------cc-tga-t-cc-
a--g-cc-at--g-cc-g----cgtg-t--------------------------------
--g-t-g--aa---------gaagg---t-c-t--------tc-gg-at--t--------
----------------------------------g--t-------a-aa-g-c-a-c---
-t------tt--aa-gtt---gg------gagg-aa-ggg--c-----a-t-taa-c-c-
t--aa-ta-cgtt--a-----g------t--g--------------------------t-
tttg-a----------------c-gtt------------------------------a-c
cga---c-a--g-aa--t-a---ag--c-a------c----c--gg-cta-a-c-t----
-----c-t-gtg-cca-------g-ca-g--cc-gc-g----------gt-aa--ta---
c-a-g--------a-gg-gtgc-aa---------g--c--g--tt--a-a-tc--gg-a-
---a--tta-ct--g-ggc-gt-----a-aa-g--c-gc-gc-gt---------------
---a-gg--tgg-----ttt--g------tt-aagt-t------g-g-at-gtg-aaag-
--------ccc-c----------------g-gg---------------------------
------------------------------------------------------------
------------------------------------------------------------
------------------------------------------------------------
--------------------------------------------------ctc-aa-cc-
t--g-gg-aa------------c-t-gc-a---t-tc--aa-a-a-ct-ga-ca-a-g--
c-ta---------------------------------g-a--g-ta-t---gg--ta---
------------------------------------------------------------
------------------------------------------------------------
------------------------------------------------------------
--------------------------------------------g-----------a---
-ggg--t------ggt-g--g-aa--ttt-cc-t-gt--g---------------t---a
-gc-g----gtg-aaa--t----------------gc-g-t-ag-a-t-at--a-g-g--
aa--gg-a----a-c---a---c-ca----------------------------------
------------------------------------g--t-----g-g--c-g-aa-g--
g--c-g-a--cc-a--c--ct------g-g-ac-t-g--at-a-c-tg-a---cac-tga
--g---------------------------------------------------------
------------------------------------------------------------
------------------------------------------------------------
--gt--g-c-----g-aaa----g-----c-g------t-g-ggg-ag-----c-aa-a-
-ca-gga--tt---ag-at-a-c----cct----gg-tag-t-cc----a-cg--ccg-t
-aaa-c-gatg-t-c-aa---c-t-ag--ccg--t-------t-ggg----ag-cc-tt-
g-ag-----ct-c-----tt-a-gt-gg--c-gc--a-------g--c-t----aac-g-
cat-t-aa-g-ttga--ccg-cct----gggg-agt-a-c-gg----cc----g-c----
-a-a---g--g---tt----aaa---------------ac-t-caaa--tg-aa--ttg-
a-c-ggggg-ccc-gc-a----c-aa-g--c-g-gt-gg-ag------cat--g------
----t---gg-tt-taa--t-tc--g-aa-g-c----aa-c-g-c----g-aag-aa-c-
ctt-a-c-ca-gg-cc-tt-ga-----ca-----t--c--c-aatg-aac-t-t-t-cc-
ag-a-g-a----t-g-g-a--t-tgg-tg--c-c--t----tc--g---ggaa-ca-tt-
-g-agac-------------a-g-g---------tg-ct-g-cat-gg--c---tgt-cg
--tc--a-g-ct--c--gt-g-t-cgtga-g--atg--tt-gg---g-tt-----aag--
-------t-ccc--gta-a-c---g-a-g-c-g----c-aa----ccc-tt--gt-cc-t
tagtt--a-c-cag-c-a-c----gtca-tgg-t-g-------------gg-----ca-c
-t-----------c-t-aa-----ggag-a-c----tg--ccgg-------------tg-
acaaac---c------gg-agg-aa--g------------g---t--ggggat-g--a--
cg-tc-aa-g----tca-tcatgg-----c-cct-t----ac-gg-c-c-t-ggg-c-t-
------------------------------------------------------------
-a-ca-ca-c------gt-------g-c--------t-a-ca-atgg-tc-g-gta----
----c---a-ga-gg------------g-ttgcc----aa-----g-c-cg---c-g-ag
g--t-g------g----ag--ctaa----tccc-a-c-aaaa-cc--g--a-----t-cg
-ta-------------------g-t-cc--g-ga-----t---c-g-cagtc-t------
g--caac--------tcg-act-gc-gtga--ag-tcgg-a----a-tc-gc-tag-taa
tc--gc-gaat--cag-a-at-gtcg-c-gg-t-------g-aatacgt-t-c-c--c--
----gggc------------c-t-tg--------------t--acaca-ccg--cc-cg-
t--cac-a-c---------c-a-t-g-g-----------g-a-gtggg----ttgca-c-
c----ag--aa-------------g------t-a-gc----------t----------ag
t-c-t----a-----a--------c-------cttc----g-g---------ga------
-gg-a----c-g-g----t----------t--ac-c-----------a------------
----------cg-----------------------g----tg-------tga-tt----c
a----tga--c-t-gggg-tga------------a---gt----------cgta------
a---------c------aa-gg----t-----aaccgtaa------aggg----------
-------------------
>64
------------------------------------------------------------
------------------------------------------------------------
------------------------------------------------------------
------------------------------------------------------------
-----------------------------------g----------------------ag
-----c-tt----g----ct--------------------c----------ttc-g---a
-t--t---c--------a---gc-ggc---g-ga----------cg-g---g-tg----a
gt-aat-g-c--------cta-gg-------aa-t---c-t-gcc-t-gg-----tag-t
-gg-ggg-a-caa-cg-------------tt-----------------------------
--tcg----a-aag-gaa-----cg--------------c------t-aa-ta-cc-g--
-cata----cg-t--cctac--ggga---gaaa---gca-------ggggac--------
-c-------ttc--ggg-cct-----------t-gcgc----t-at-c-----a-ga-tg
-----ag-c-c-t-------a----gg----t-cg-g----atta-g----c-ta-g---
-ttggt--g---a-ggt-aat-ggct----c--a-cc-----aa---gg--c--ga-c-g
a-tc----------c---g---t-aact----g-g-t--ct---gag-a-gga-t-ga-t
-----ca-g--t-c-a----c-a-ct-gg--aac-t--g-a--g-aca-cg-----g-t-
cca-----g-act-c-----c--t------a-cggga-g-g--ca---g-c-agt-gggg
-a---ata-ttgga-caa-----t-gggcg-aaa----g---------cc-tga-t-cc-
a--g-cc-at--g-cc-g----cgtg-t--------------------------------
--g-t-g--aa---------gaagg---t-c-t--------tc-gg-at--t--------
----------------------------------g--t-------a-aa-g-c-a-c---
-t------tt--aa-gtt---gg------gagg-aa-ggg--c-----a-t-taa--cc-
t--aa-ta-cgtt--a-----g------t--g--------------------------t-
tttg-a----------------c-gtt------------------------------a-c
cga---c-a--g-aa--t-a---ag--c-a------c----c--gg-cta-a-c-----t
-----c-t-gtg-cca-------g-ca-g--cc-gc-g----------gt-aa--ta---
c-a-g--------a--c-gtgc-aa---------g--c--g--tt--a-a-tc--gg-a-
---a--tta-ct--g-ggc-gt-----a-aa-g--c-gc-gc-gt---------------
---a-gg--tggc---cttt--g------tt-aagt-t------g-g-at-gtg-aaag-
--------ccc-c----------------g-gg---------------------------
------------------------------------------------------------
------------------------------------------------------------
------------------------------------------------------------
--------------------------------------------------ctc-aa-cc-
t--g-gg-aa------------c-t-gc-a---t-cc--aa-a-a-ct-gg-ca-a-g--
c-ta---------------------------------g-a--g-ta-c---gg--ta---
------------------------------------------------------------
------------------------------------------------------------
------------------------------------------------------------
--------------------------------------------g-----------a---
-ggg--t-----aggt-g--g-aa--ttt-cc-t-gt--g---------------t---a
-gc-g----gtg-aaa--t----------------gc-g-t-ag-a-t-at--a-g-g--
aa--gg-a----a-c---a---c-ca----------------------------------
------------------------------------g--t-----g-g--c-g-aa-g--
g--c-g-a--cc-a--c--ct------g-g-ac-t-g--at-a-c-tg-a---cac-tga
--g---------------------------------------------------------
------------------------------------------------------------
------------------------------------------------------------
--gt--g-c-----g-aaa----g-----c-g------t-g-ggg-ag-----c-aa-a-
-ca-gga--tt---ag-at-a-c----cct----gg-tag-t-cc----a-cg--ccg-t
-aaa-c-gatg-t-c-aa---c-t-ag--ccg--t-------t-gga----at-cc-tt-
g-aga-----t-t-----tt-a-gt-gg--c-gc--a-------c--g-t----aac-g-
cat-t-aa-g-ttga--ccg-cct----gggg-agt-a-c-gg----cc----g-c----
-a-a---g--g---tt----aaa---------------ac-t-caaa--tg-aa--ttg-
a-c-ggggg-ccc-gc-a----c-aa-g--c-g-gt-gg-ag------cat--g------
----t---gg-tt-taa--t-tc--g-aa-g-c----aa-c-g-c----g-aag-aa-c-
ctt-a-caca-gg-cc-tt-ga-----ca-----t-gc----agag-aac-t-t-t-cc-
ag-a-g-a----t-g-g-a--t-tggttg--c-c--t----tc--g---ggaa-ct-ct-
-g-acac-------------a-g-g---------tg-ct-g-cat-gg--c---tgt-cg
--tc--a-g-ct--c--gt-g-t-cgtga-g--atg--tt-gg---g-tt-----aag--
-------t-ccc--gta-a-c---g-a-g-c-g----c-aa----ccc-tt--gt-cc-t
tagtt--a-c-cag-c-a-c----gtta-tgg-t-g-------------gg-----ca--
-----------------aa-----ggag-a-c----tg--ccgg-------------tg-
acaaac---c------gg-agg-aa--g------------g---t--ggggat-g--a--
cg-tc-aa-g----tca-tcatgg-----c-cct-t----ac-gg-c-c-t-ggg-c---
------------------------------------------------------------
---ca-ca-c------gt-------g-c--------t-a-ca-atggttc-g-gta----
----c---a-ga-gg------------g-ttgcc----aa-----g-c-cg---c-g-ag
g--t-g------g----ag--ctaa----tctc-a-c-aaaa-cc--g--a-----t-cg
-ta-------------------g-t-cc--g-ga-----t---c-g-cagtc-t------
g--caac--------tcg-act-gc-gtga--ag-tcgg-a----a-tc-gc-tag-taa
tc--gc-gaat--cag-a-at-gtcg-c-gg-t-------g-aatacgt-t-c-c--c--
----gggc------------c-t-tg--------------t--acaca-ccg--cc-cg-
t--cac-a-c---------c-a-t-g-g-----------g-a-gtgggt---ttgca-c-
c----ag--aa-------------g------t-a-gc----------t----------ag
t-c-t----a-----a--------c-------cttc----g-g-----------------
------------------------------------------------------------
------------------------------------------------------------
------------------------------------------------------------
------------------------------------------------------------
-------------------
>65
-----------------------------------------------------gg-g---
--aa-gg----------ggg-ggcg-g-----c---------------------------
taa-----------a--------------c-a-------tgc------a------ag---
-----------------t----------------c-g-ag-c---g-------g------
--tt-----g-ac--------------------ggg----------------------ag
-----c-tt----g----ct--------------------c----------cct-g---a
-t--t---c--------a---gc-ggc---g-ga----------cg-g---g-tg----a
gt-aat-g-c--------cta-gg-------aa-t---c-t-gcc-t-at-----tag-t
-gg-ggg-a-caa-cg-------------tt-----------------------------
--tcg----a-aag-gaa-----cg--------------c------t-aa-ta-cc-g--
-cata----cg-t--cctac--ggga---gaaa---gca-------ggggac--------
-c-------ttc--ggg-cct-----------t-gcgc----t-aa-t-----a-ga-tg
-----ag-c-c-t-------a----gg----t-cg-g----atta-g----c-ta-g---
-ttggt--g---g-ggt-aaa-ggct----c--a-cc-----aa---gg--c--ga-c-g
a-tc----------c---g---t-aact----g-g-t--ct---gag-a-gga-t-ga-t
-----ca-g--t-c-a----c-a-ct-gg--aac-t--g-a--g-aca-cg-----g-t-
cca-----g-act-c-----c--t------a-cggga-g-g--ca---g-c-agt-gggg
-a---ata-ttgga-caa-----t-gggcg-aaa----g---------cc-tga-t-cc-
a--g-cc-at--g-cc-g----cgtg-t--------------------------------
--g-t-g--aa---------gaagg---t-c-t--------tc-gg-at--t--------
----------------------------------g--t-------a-aa-g-c-a-c---
-t------tt--aa-gtt---gg------gagg-aa-ggg--c-----a-g-taa--at-
t--aa-ta-cttt--g-----c------t--g--------------------------t-
tttg-a----------------c-gtt------------------------------a-c
cga---c-a--g-aa--t-a---ag--c-a------c----c--gg-cta-a-c-t---c
-----t---gtg-cca-------g-ca-g--cc-gc-g----------gt-aa--ta---
c-a-g--------a-gg-gtgc-aa---------g--c--g--tt--a-a-tc--gg-a-
---a--tta-ct--g-ggc-gt-----a-aa-g--c-gc-gc-gt---------------
---a-gg--tgg-----ttt--g------tt-aagt-t------g-g-at-gtg-aaag-
--------ccc-c----------------g-gg---------------------------
------------------------------------------------------------
------------------------------------------------------------
------------------------------------------------------------
--------------------------------------------------ctc-aa-cc-
t--g-gg-aa------------c-t-gc-a---t-cc--aa-a-a-ct-gg-ca-a-g--
c-ta---------------------------------g-a--g-ta-c---gg--ta---
------------------------------------------------------------
------------------------------------------------------------
------------------------------------------------------------
--------------------------------------------g-----------a---
-ggg--t------ggt-g--g-aa--ttt-cc-t-gt--g---------------t---a
-gc-g----gtg-aaa--t----------------gc-g-t-ag-a-t-at--a-g-g--
aa--gg-a----a-c---a---c-ca----------------------------------
------------------------------------g--t-----g-g--c-g-aa-g--
g--c-g-a--cc-a--c--ct------g-g-ac-t-g--at-a-c-tg-a---cac-tga
--g---------------------------------------------------------
------------------------------------------------------------
------------------------------------------------------------
--gt--g-c-----g-aaa----g-----c-g------t-g-ggg-ag-----c-aa-a-
-ca-gga--tt---ag-at-a-c----cct----gg-tag-t-cc----a-cg--ccg-t
-aaa-c-gatg-t-c-aa---c-t-ag--ccg--t-------t-gga----at-cc-tt-
g-aga-----t-t-----tt-a-gt-gg--c-gc--a-------g--c-t----aac-g-
cat-t-aa-g-ttga--ccg-cct----gggg-agt-a-c-gg----cc----g-c----
-a-a---g--g---tt----aaa---------------ac-t-caaa--tg-aa--ttg-
a-c-ggggg-ccc-gc-a----c-aa-g--c-g-gt-gg-ag------cat--g------
----t---gg-tt-taa--t-tc--g-aa-g-c----aa-c-g-c----g-aag-aa-c-
ctt-a-c-ct-gg-cc-tt-ga-----ca-----t-gc----tgag-aac-t-t-t-cc-
ag-a-g-a----t-g-g-a--t-tgg-tg--c-c--t----tc--g---ggaa-ct-ca-
-g-acac-------------a-g-g---------tg-ct-g-cat-gg--c---tgt-cg
--tc--a-g-ct--c--gt-g-t-cgtga-g--atg--tt-gg---g-tt-----aag--
-------t-ccc--gta-a-c---g-a-g-c-g----c-aa----ccc-tt--gt-cc-t
tagtt--a-c-cag-c-a-c----gtta-tgg-t-g-------------gg-----aa-c
-t-----------c-t-aa-----ggag-a-c----tg--ccgg-------------tg-
acaaac---c------gg-agg-aa--g------------g---t--ggggat-g--a--
cg-tc-aa-g----tca-tcatgg-----c-cct-t----ac-gg-c-c-a-ggg-c-t-
------------------------------------------------------------
-a-ca-ca-c------gt-------g-c--------t-a-ca-atgg-tc-g-gta----
----c---a-aa-gg------------g-ttgcc----aa-----g-c-cg---c-g-ag
g--t-g------g----ag--ctaa----tccc-a-t-aaaa-cc--g--a-----t-cg
-ta-------------------g-t-cc--g-ga-----t---c-g-cagtc-t------
g--caac--------tcg-act-gc-gtga--ag-tcgg-a----a-tc-gc-tag-taa
tc--gt-gaat--cag-a-at-gtca-c-gg-t-------g-aatacgt-t-c-c--c--
----gggc------------c-t-tg--------------t--acaca-ccg--cc-cg-
t--cac-a-c---------c-a-t-g-g-----------g-a-gtggg----ttgca-c-
c----ag--aa-------------g------t-a-gc----------t----------ag
t-c-t----a-----a--------c-------cttc----g-g---------ga------
-gg-a----c-g-g----t----------a--cc--------------------------
------------------------------------------------------------
------------------------------------------------------------
---------------------------------------------acgta--ttcttgcg
-------------------
>66
------------------------------------------------------------
------------------------a-------t---------------------------
------------------------------------------------------------
-----------------t--------------------ag--------------------
------------------------------------------------------------
-------tc---------------------------------------------------
------------------------ggc---g-ga----------cg-g---g-tg----a
gt-aat-g-c--------cta-gg-------aa-t---c-t-gcc-t-gg-----tag-t
-gg-ggg-a-caa-cg-------------tt-----------------------------
--tcg----a-aag-gaa-----cg-----------------------aa-ta-cc-g--
-cata----cg-t--cctac--ggga---gaaa---gca-------ggggac--------
-c-------ttc--ggg---------------ttgcgc----t-at-c-----a-ga-tg
-----ag-c-c-t-------a----gg----t-cg-g----atta-g----c-ta-g---
-ttggt--g---a-ggt-aat-ggct----c--a-cc-----aa---gg--c--ga-c-g
a-tc----------c---g---t-aact----g-g-t--ct---gag-a-gga-t-ga-t
-----ca-g--t-c-aca--cgaact-ga--gac---ggtacca-gta-cg-----g-t-
cca-----g-act-c-----c--t------a-cggga-g-g--ca---g-c-agt-gggg
-a---ata-ttgga-caa-----t-gggcg-aaa----g---------cc-tga-t-cc-
a--g-cc-at--g-cc-g------------------------------------------
--g-t-g--aa---------gaagg---t-c-t--------tc-gg-at--t--------
----------------------------------g--t-------a-aa-g-c-a-c---
-t------tt--aa-gtt---ggg-----aagccagtcggtgt---agagg-tac--gtt
t--aa-ta-ctct--g-----c---------a--------------------------t-
tttg-a----------------c-gtt------------------------------a-c
cga---c-a--g-aa--t-a---ag--c-a------c----c--gg-cta-a-c-t----
-----c-t-gtg-cca-------g-ca-g--cc-gc-g----------gt-aa--ta---
c-a-g--------a-gg-gtgc-aa---------g--c--g--tt--a-a-tc--gg-a-
---a--tta-ct--g-ggc-gt-----a-aa-g--c-gc-gc-gt---------------
---a-gg--tgg-----ttc--g------tt-aagt-t------g-g-at-gtg-aa---
--------ccc------------------g-gg---------------------------
------------------------------------------------------------
------------------------------------------------------------
------------------------------------------------------------
--------------------------------------------------ctc-aa-cc-
t--g-gg-aa------------c-t-gc-a---t-cc--aa-a-a-ct-gg-cg-a-g--
c-ta---------------------------------g-a--g-ta-t---gg--ta---
------------------------------------------------------------
------------------------------------------------------------
------------------------------------------------------------
--------------------------------------------g-----------a---
-ggg--t------ggt-g--g-aa--ttt-cg-t-gt--g---------------t---a
-gc-g----gtg-aaa--t----------------gc-g-t-ag-a-t-at--a-g-g--
aa--gg-a----a-c---a---c-ca----------------------------------
------------------------------------gatt-----a-gtcctg-aa-g--
g--c-g-a--cc-a--c--ctgaggtca-g-ac-t-g--at-a-c-tg-a---cac-tga
--g---------------------------------------------------------
------------------------------------------------------------
------------------------------------------------------------
--gt--g-c-----g-aaa----g-----c-g------t-g-ggg-ag-----c-aa-a-
-ca-gga--tt---ag-at-a------ccc-------tag-t-cc----a-cg--ccg-t
-aaa-c-gatg-t-c-aa---c-t-ag--ccg--t-------t-gaccagtag-cc-tt-
g-ag-----ct-c-----tt-a-gt-gg--c-gc--a-------g--c-t----aac-g-
cat-t-aa-g-ttga--ccg-cct----gggg-----a---gg----cc----g-c----
-a-a---g--g---tt----aaa---------------ac-t-caaa--tg-aa--ttg-
a-c-ggggg-ccc-gc-a----c-aa-g--c-g-gt-gg-ag------cat--g------
----t---gg-tt-taa--t-tc--g-aa-g-c---------g-c----g-aag-aa-c-
ctt-a-c-ca-gg-cc-tt-ga-----ca-----t-ccaatgaacgggactttt-t-cc-
ag-a-g-a----t-g-g-a--t-tgg-tg--c-c--t----tc--g---ggaa-ca-tt-
-g-agac-------------a-g-g---------tg-ct-g-cat-gg--c---tgt-cg
--tc--a-g-ct--c-----g-t-cgtga-g--atg--tt-gg---g-tt-----aag--
-------t-ccc--gta-a-c---g-a-g-c-g----c-aa----ccc-tt--gt-cc-t
tagtt--a-c-cag-c-a-c----gtaa-tgg-t-g-----------------------c
-t-----------c-t-aa-----ggag-a-c----tg--ccgg-------------tg-
acaaac---c------gg-agg-aaagg------atca--gtggt--ggggat-g--a--
cg-tc-aa-g----tca-tcatgg-----c-cct-t----ac-gg-c-c-t-ggg-c-ta
c-------------------------------------------------------acgg
tacgatcaac------gt-------g-c--------t-a-ca-atgg-tc-g-gta----
----c---a-aa-gg------------g-ttgcc----aa-----g-c-cg---c-g-ag
g--t-g------g----agc---------tccc-a-t-aaaa-cc--g--a-----t-cg
-ta---------------------------g-ga-----t---c-g-cagtc-t------
g--caacgggtacgttcg-act-gc-gtga--ag-tcgg-a----a-tc-gc-tag----
--------------------------------t-----------------t---------
----------------------t-------------------------------------
---------------------a-----------------g--------------------
-------------------------------t---------------t------------
---------a--------------c-----------------------------------
----a------g------t-----------------------------------------
------------------------------------------------------------
------------------------------------------------------------
------------------------------------------------------------
-------------------
>67
-----------------------------------cg--ggaaaaa--aaat-gg-g---
--gg-ttgga-aaaactggc-ggct-ggc-c-t---------------------------
aaa-----------a--------------c-a-------tgc-------------ag---
-----------------t----------------c-g-ag-c---g-------g------
--at-----g-aa--------------------ggg----------------------ag
-----c-tt----g----ctc-------------------c------------t-g--ga
-t--t---c--------a---gc-ggc---g-ga----------cg-g---g-tg----a
gt-aat-g-c--------cta-gg-------aa-t---c-t-gcc-t-gg-----tag-t
-gg-ggg-a-taa-cg-------------tc-----------------------------
--cgg----a-aac-ggg-----cg--------------c------t-aa-ta-cc-g--
-cata----cg-t--cctga--ggga---gaaa---g-------tgggggat--------
-c-------ttc--gga-cct-----------c-acgc----t-at-c-----a-ga-tg
-----ag-c-c-t-------a----gg----t-cg-g----atta-g----c-ta-g---
-ttggt--g---g-ggt-aaa-ggcc----t--a-cc-----aa---gg--c--ga-c-g
a-tc----------c---g---t-aact----g-g-t--ct---gag-a-gga-t-ga-t
-----ca-g--t-c-a----c-a-ct-gg--aac-t--g-a--g-aca-cg-----g-t-
cca-----g-act-c-----c--t------a-cggga-g-g--ca---g-c-agt-gggg
-a---ata-ttgga-caa-----t-gggcg-aaa----g---------cc-tga-t-cc-
a--g-cc-at--g-cc-g----cgtg-t--------------------------------
--g-t-g--aa---------gaagg---t-c-t--------tc-gg-at--t--------
----------------------------------g--t-------a-aa-g-c-a-c---
-t------tt--aa-gtt---gg------gagg-aa-ggg--c-----a-g-taa--gt-
t--aa-ta-cctt--g-----c------t--g--------------------------t-
tttg-a----------------c-gtt------------------------------a-c
caa---c-a--g-aa--t-a---ag--c-a------c----c--gg-cta-a-c-t---t
-----c---gtg-cca-------g-ca-g--cc-gc-g----------gt-aa--ta---
c-g-a--------a-gg-gtgc-aa---------g--c--g--tt--a-a-tc--gg---
---a--tta-ct--g-ggc-gt-----a-aa-g--c-gc-gc-gt---------------
---a-gg--tgg-----ttc--a------gc-aagt-t------g-g-at-gtg-aaat-
--------ccc-c----------------g-gg---------------------------
------------------------------------------------------------
------------------------------------------------------------
------------------------------------------------------------
--------------------------------------------------ctc-aa-cc-
t--g-gg-aa------------c-t-gc-a---t-cc--aa-a-a-ct-ac-tg-a-g--
c-ta---------------------------------g-a--g-ta-c---gg--ta---
------------------------------------------------------------
------------------------------------------------------------
------------------------------------------------------------
--------------------------------------------g-----------a---
-ggg--t------ggt-g--g-aa--ttt-cc-t-gt--g---------------t---a
-gc-g----gtg-aaa--t----------------gc-g-t-ag-a-t-at--a-g-g--
aa--gg-a----a-c---a---c-ca----------------------------------
------------------------------------g--t-----g-g--c-g-aa-g--
g--c-g-a--cc-a--c--ct------g-g-ac-t-g--at-a-c-tg-a---cac-tga
--g---------------------------------------------------------
------------------------------------------------------------
------------------------------------------------------------
--gt--g-c-----g-aaa----g-----c-g------t-g-ggg-ag-----c-aa-a-
-ca-gga--tt---ag-at-a-c----cct----gg-tag-t-cc----a-cg--ccg-t
-aaa-c-gatg-t-c-ga---c-t-ag--ccg--t-------t-ggg----at-cc-tt-
g-agat------c-----tt-a-gt-gg--c-gc--a-------g--c-t----aac-g-
cga-t-aa-g-tcga--ccg-cct----gggg-agt-a-c-gg----cc----g-c----
-a-a---g--g---tt----aaa---------------ac-t-caaa--tg-aa--ttg-
a-c-ggggg-ccc-gc-a----c-aa-g--c-g-gt-gg-ag------cat--g------
----t---gg-tt-taa--t-tc--g-aa-g-c----aa-c-g-c----g-aag-aa-c-
ctt-a-c-ct-gg-cc-tt-ga-----ca-----t-gc--t--gag-aac-t-t-t-cc-
ag-a-g-a----t-g-g-a--t-tgg-tg--c-c--t----tc-gg---ggaa-ct-ca-
-g-acac-------------a-g-g---------tg-ct-g-cat-gg--c---tgt-cg
--tc--a-g-ct--c--gt-g-t-cgtga-g--atg--tt-gg---g-tt-----aag--
-------t-ccc--gta-a-c---g-a-g-c-g----c-aa----ccc-tt--gt-cc-t
tagtt--a-c-cag-c-a-c----ctc--ggg-t-g-------------gg-----ca-c
-t-----------c-t-aa-----ggag-a-c----tg--ccgg-------------tg-
acaaac---c------gg-agg-aa--g------------g---t--ggggat-g--a--
cg-tc-aa-g----tca-tcatgg-----c-cct-t----ac-gg-c-c-a-ggg-c-t-
------------------------------------------------------------
-a-ca-ca-c------gt-------g-c--------t-a-ca-atgg-tc-g-gta----
----c---a-aa-gg------------g-ttgcc----aa-----g-c-cg---c-g-ag
g--t-g------g----ag--ctaa----tccc-a-t-aaaa-cc--g--a-----t-cg
-ta-------------------g-t-cc--g-ga-----t---c-g-cagtc-t------
g--caac--------tcg-act-gc-gtga--ag-tcgg-a----a-tc-gc-tag-taa
tc--gt-gaat--cag-a-at-gtca-c-gg-t-------g-aatacgt-t-c-c--c--
----gggc------------c-t-tg--------------t--acaca-ccg--cc-cg-
t--cac-a-c---------c-a-t-g-g-----------g-a-gtggg----ttgct-c-
c----ag--aa-------------g------t-a-gc----------t----------ag
t-c-t----a-----a--------c-------cg-c----aag---------gg------
-gg-a----c-g-g----t----------a--cc-t------------------------
----------cg-----------------------g----ag-------tga-tc----a
t----gaa--c-c-ggtt-ct---------------------------------------
------------------------------------------------------------
-------------------
>68
---------------agagttt-g-atc-------at--ggctca---gatt-ga-a---
--cg-ct----------ggc-ggca-ggc-c-t---------------------------
aac-----------a--------------c-a-------tgc------a------ag---
-----------------t----------------c-g-ag-c---g-------g------
--at-----g-ac-------------------gggg----------------------ag
-----c-tt----g----ct--------------------c----ct---gctt-g---a
-t--t---c--------a---gc-ggc---g-ga----------cg-g---g-tg----a
gt-aat-g-c--------cta-gg-------aa-t---c-t-gcc-t-gg-----tag-t
-gg-ggg-a-caaccg-------------tt-----------------------------
--tcg----a-aag-gaa-----cg--------------c------t-aa-ta-cc-g--
-cata----cg-t--cctac--ggga---gaaa---gca-------ggggac--------
-c-------ttc--ggg-cct-----------t-gcgc----t-attc-----a-ga-tg
-----ag-c-c-t-------a----g--------g-g----atta-g----c-ta-g---
-ttggt--g---g-ggt-aat-ggct----c--a-cc-----aa---gg--c--ga-c-g
a-tc----------c---g---t-aact----g-gtt--ct---gag-a-gga-t-ga-t
-----ca-g--t-c-a----c-a-ct-gg--aac-t--g-a--g-aca-cg-----g-t-
cca-----g-act-c-----c--t------a-cggga-g-g--ca---g-c-agt-gggg
-a---ata-ttgga-caa-----t-gggcg-aaa----g---------cc-tga-t-cc-
a--g-cc-at--g-cc-g----cgtg-t--------------------------------
--g-t-g--aa---------gaagg---t-c-t--------tc-gg-at--t--------
----------------------------------g--t-------a-aa-g-c-a-c---
-t------tt--aa-gtt---gg------gagg-aa-ggg--c-----a-g-taa--gt-
t--aa-ta-cctt--g-----c------t--g--------------------------t-
tttg-a----------------c-gtt------------------------------a-c
cga---c-a--g-aa--t-a---ag--c-a-----------c--gg-cta-g-c-----t
-----c-t-gtg-cca-------g-ca-g--cc-gc-g----------gt-aa--ta---
c-a-g--------a-gg-gtgc-aa---------g--c--g--tt--a-a-tc--gg-a-
---a--tta-ct--g-ggc-gt-----a-aa-g--c-gc-gc-gt---------------
---a-gg--tgg-----ttt--g------tt-aagt-t------g-g-at-gtg-aaag-
--------ccc-c----------------g-gg---------------------------
------------------------------------------------------------
------------------------------------------------------------
------------------------------------------------------------
--------------------------------------------------ctc-aa-cc-
t--g-gg-aa------------c-t-gc-a---t-cc--aa-a-a-ct-gg-ca-a-g--
c-ta---------------------------------g-a--g-ta-c---gg--ta---
------------------------------------------------------------
------------------------------------------------------------
------------------------------------------------------------
--------------------------------------------g-----------a---
-ggg--t------ggt-g--g-aa--ttt-cc-t-gt--g---------------t---a
-gc-g----gtg-aaa--t----------------gc-g-t-ag-a-t-at--a-g-g--
aa--gg-a----a-c---a---c-ca----------------------------------
------------------------------------g--t-----g-g--c-g-aa-g--
g--c-g-a--cc-a--c--ct------g-g-ac-t-g--at-a-c-tg-a---cac-tga
--g---------------------------------------------------------
------------------------------------------------------------
------------------------------------------------------------
--gt--g-c-----g-aaa----g-----c-g------t-g-ggg-ag-----c--a-a-
-ca-gga--tt---ag-at-a-c----cct----gg-tag-t-cc----a-cg--ccg-t
-aaa-c-gatg-t-c-aa---c-t-ag--ccg--t-------t-gga----at-cc-tt-
g-aga-----t-t-----tt-a-gt-gg--c-gc--a-------g--c-t----aac-g-
cat-t-aa-g-ttga--ccg-cct----gggg-agt-a-c-gg----cc----g-c----
-a-a---g--g---tt----aaa---------------ac-t-caaa--tg-aa--ttg-
a-c-ggggg-ccc-gc-a----c-aa-g--c-g-gt-gg-ag------cat--g------
----t---gg-tt-taa--t-tc--g-aa-g-c----aa-c-g-c----g-aag-aa-c-
ctt-a-c-ca-gg-cc-tt-ga-----ca-----t-gc----agag-aac-t-t-t-cc-
ag-a-g-a----t-g-g-a--t-tgg-tg--c-c--t----tc--g---ggaa-ct-ct-
-g-acac-------------a-g-g---------tg-ct-g-cat-gg--c---tgt-ca
tctc--a-g-ct--c--gt-g-t-cgtga-g--atg--tt-gg---g-tt-----aag--
-------t-ccc--gta-a-c---g-a-g-c-g----c-aa----ccc-tt--gt-cc-t
tagtt--a-c-cag-caa-c----gtta-tgg-t-g-------------gg-----ca-c
-t-----------c-a-aa-----ggag-a-c----tg--ccgg-------------tg-
acaaac---c------gg-agg-aa--g------------g---t--ggggat-g--a--
cg-tc-aa-g----tcattcatgg-----c-cct-t----ac-gg-c-c-t-ggg-c-t-
------------------------------------------------------------
-a-ca-ca-c------gt-------g-c--------t-a-ca-atgg-tc-g-gta----
----c---a-ga-gg------------g-ttgcc----aa-----g-c-cg---c-g-ag
g--tcg------g----ag--ctaa----tctc-a-c-aaaa-cc--g--a----tc-tg
-ta-------------------g-t-cc--g-ga-----t---c-g-cagtc-t------
g--caac--------tcg-act-gc-gtga--ag-tcgg-a----a-tcggc-tag-taa
tc--gc-gaat--cag-a-at-gtcg-c-gg-t-------g-aatacgt-t-c-c--c--
----gggc------------c-t-tg--------------t--acaca-ccg--cc-cg-
t--cac-a-c---------c-aat-g-g-----------g-a-gtggg----ttgca-c-
c----ag--aa-------------g------t-a-gc----------t----------ag
t-c-t----a-----a--------c-------cttc----g-g---------ga------
-gg-a----c-g-g----t----------t--ac-c-----------a------------
----------cg-----------------------g----tg-------tga-tt----c
a----tga--c-t-gggg-tga------------a---gt----------cgta------
a---------c------aa-gg----t-----agcc------------------------
-------------------
>69
-------------------ttt-g-atc-------at--ggctca---gatt-ga-a---
--cg-ct--------------ggca-ggc-c-t---------------------------
aac-----------a--------------c-a-------tgc------a------ag---
-----------------t----------------c-g-ag-c---g-------g------
--at-----g-aa--------------------gga----------------------g-
-----c-tt----g----ctc-------------------c------------t-g--ga
-t--t---c--------a---gc-ggc---g-ga----------cg-g---g-tg----a
gt-aat-g-c--------cta-gg-------aa-t---c-t-gcc-t-gg-----tag-t
-gg-gga---taa-cg-------------tc-----------------------------
--cg-----a-aac-ggg-----cg--------------c------t-na-ta-cc-g--
-cata----cg-t--cctga--ggga---gaaa---gt--------ggggat--------
-c-------ttc--gga-cct-----------ccacgc----t-at-c-----a-ga-tg
-----ag-c-c-t-------a----ag----t-cg-g----atta-g----c-ta-g---
-ttggt--g---g-gta-aan-tacc----t--a-cc-----aa---gg--c--ga-c-g
a-tc--------------n---n-aact----g-g-t--ct---gag-a--ga-t-ga-t
-----ca-g--t-c-a----c-a-ct-gg--aac-t--g-a--g-aca-cg-----g-t-
cca-----g-act-c-----c--t------a-cggag-----gca---g-c-agt-gggg
-a---ata-ttgga-caa-----t-gggcg-aaa----g---------cc-tga-t-cc-
a--g-cc-at--g-cc-g----cgtg-t--------------------------------
--g------aa---------gaagg---t-c-t--------tc-gg-at--t--------
----------------------------------g--t-------a-aa-g-c-a-c---
-t------tt--aa-gtt---gg------gagg-aa-ggg--c-----a-g-taa--gt-
t--aa-ta-cctt--g-----c------t--g----------------------------
tttg-a----------------c-gtt------------------------------a-c
caa---c-a--g-aa--t-ag------c-a------c----c--gg-ctt-tcc-taact
t----c---gtg-cca-------g-ca-g--cc-gc-g----------gt-aa--ta---
c---g--------a-ag-gtgc-aa---------g--c--g--tt--a-a-tc--gg-a-
---a--tta-ct--g-ggc-gt-----a-aa-g--c-gc-gt-ag---------------
-----gt--gga-----ttc--a------ac-aagt-t------g-g-at-gtg-aaat-
--------ccc------------------g-gg---------------------------
------------------------------------------------------------
------------------------------------------------------------
------------------------------------------------------------
--------------------------------------------------ctc-aa-cc-
t--g-gg-aa------------c-t-gc-a---t-cc--aa-a-a-ct-ac-tg-a-g--
c-t----------------------------------g-a--g-ta-c---gg--ta---
------------------------------------------------------------
------------------------------------------------------------
------------------------------------------------------------
--------------------------------------------g-----------a---
-ggg--t------ggt-g--g-aa---tt-cc-t-gt--g---------------c---a
-gc-g----gtg-aaa--t----------------gc-g-t-ag-a-t-at--a-g-a--
ag-----a----a-c---a---c-ca----------------------------------
------------------------------------g--t-----g-g--c-g-aa-aaa
g--c-g-a--cc-a--c--ct------g-g-ac-t-g--at-a-c-tg-a---cac-tga
--g---------------------------------------------------------
------------------------------------------------------------
------------------------------------------------------------
--gt-------------------g--cagc-g------t-g-ggg-ag-----c-ag-a-
-ca-gga--tt---ag-at-a-c----cct----gg-tag-t-cc----a-cg--ccg-t
-aaa-c-gatg-t-c-ga---c-t-ag--ccg--t-------t-ggg----at-cc-tt-
g-agat------c-----tt-a-gt-gg--c-gc--a-------g--c-t----aac-g-
cga-t-aa-g-tcga--ccg-cct-----ggg-agt-a-c-gg----cc----g-c----
-a-a---g--g---tt----aaa----------------c-t-caaa--tg-aa--ttg-
a-c-ggggg-ccc-gc-a----c-aa-g--c-g-gt-gg-ag------cat--g------
----t---gg-tt-taa--t-tc--g-aa-g-c----aa-c-g-c----g-aag-aa-c-
ctt-a-c-ct-gg-cc-tt-ga-----ca-----t-gc--t--gag-aac-t-t-t-cc-
ag-a-g-a----t-g-g-a--t-tgg-tg--c-c--t----tc-------gaa-ct-ca-
-g-acac-------------a-g-g---------tg-ct-g-ca---g--c---tgt-cg
--tc--a-g-ct--c--gt-g-t-cgtga-g--atg--tt-gg---g-tt-----aag--
-------t--cc--gta-a-c---g-a-g-c-g----c-aa----ccc-tt--gt-cc-a
tggtt--a-c-cag-c-a-c----ctc--ggt-g-g-------------ga-----ct-c
-t----------------a-----agag-a-c----tg--ccgg-------------tg-
acaaac---c------gg-agg-aa-----------------------gggat-g--a--
cg-tc-aa-g----tca-tcatgg-----c-cct-t----ac-gg-c-c-a-ggg-c-t-
------------------------------------------------------------
----a-ca-c------gt-------g-c--------t-a-ca-atgg-tc-g-gta----
----c---a-aa-gg------------gtttgcc----aa-----g-c-cg---c-g-ag
g--t-g------g----ag--ctaa----tcca---t-aaaa-cc--g--a-----t-cg
-ta-------------------g-t-cc--g-ga-----t---c-g-cagtc-t------
g--caac--------tcg-act-gc-gtga--ag-tcgg-a----a-tc-gc-tag-taa
tc--gt-gaat--cag-a-at-gtca-c-gg-t-------g-aatacgt-t---c--c--
----cggc------------c-t-tg--------------t----aca-ccg--cc-cg-
t--cac-a-c---------c-a-t-g-g-----------g-a-gtggg----ttgct-c-
c----ag--aa-------------g------t-a-gc----------t----------ag
t-c-t----a-----a--------c-------cg-c----aag---------gg------
-ga------c-g-g----t----------t--ac-n-----------a------------
----------cg-----------------------g----ag-------tga-tt----c
a----tga--c-t-gggg-tga------------a---gt----------cgta------
a---------c------aa-gg----n-----agccg-------tngggg--aacctgcg
gct----------------
>70
-------------------------------------------------att-ga-a---
--cg-ct----------ggc-ggca-ggc-c-t---------------------------
aac-----------a--------------c-a-------tgc------a------ag---
-----------------t----------------c-g-ag-c---g-------g------
---ta----g-a---------------------gagg---------------------ag
-----c-tt----g----ctc-------------------c----t-----ctt-g---a
-------------g---a---gc-ggc---g-ga----------cg-g---g-tg----a
gt-aat-g-c--------cta-gg-------aa-t---c-t-gcc-t-gg-----tag-t
-gg-ggg-a-taa-cg-------------tt-----------------------------
--cgg----a-aac-gga-----cg--------------c------t-aa-ta-cc-g--
-cata----cg-t--cctac--ggga---gaaa---gca-------ggggac--------
-c-------ttc--ggg-cct-----------t-gcgc----t-at-c-----a-ga-tg
-----ag-c-c-t-------a----gg----t-cg-g----atta-g----c-ta-g---
-ttggt--g---a-ggt-aat-ggct----c--a-cc-----aa---gg--c--ga-c-g
a-tc----------c---g---t-aact----g-g-t--ct---gag-a-gga-t-ga-t
-----ca-g--t-c-a----c-a-ct-gg--aac-t--g-a--g-aca-cg-----g-t-
cca-----g-act-c-----c--t------a-cggga-g-g--ca---g-c-agt-gggg
-a---ata-ttgga-caa-----t-gggcg-aaa----g---------cc-tga-t-cc-
a--g-cc-at--g-cc-g----cgtg-t--------------------------------
--g-t-g--aa---------gaagg---t-c-t--------tc-gg-at--t--------
----------------------------------g--t-------a-aa-g-c-a-c---
-t------tt--aa-gtt---gg------gagg-aa-ggg--c-----a-g-taa-a-t-
t--aa-ta-cttt--g-----c------t--g--------------------------t-
tttg-a----------------c-gtt------------------------------a-c
cga---c-a--g-aa--t-a---ag--c-a------c----c--gg-cta-a-c-t----
-----c-t-gtg-cca-------g-ca-g--cc-gc-g----------gt-aa--ta---
c-a-g--------a-gg-gtgc-aa---------g--c--g--tt--a-a-tc--gg-a-
---a--tta-ct--g-ggc-gt-----a-aa-g--c-gc-gc-gt---------------
---a-gg--tgg-----ttt--g------tt-aagt-t------g-g-at-gtg-aaat-
--------ccc-c----------------g-gg---------------------------
------------------------------------------------------------
------------------------------------------------------------
------------------------------------------------------------
--------------------------------------------------ctc-aa-cc-
t--g-gg-aa------------c-t-gc-a---t-tc--aa-a-a-ct-ga-ct-g-a--
c-ta---------------------------------g-a--g-ta-t---gg--ta---
------------------------------------------------------------
------------------------------------------------------------
------------------------------------------------------------
--------------------------------------------g-----------a---
-ggg--t------ggt-g--g-aa--ttt-cc-t-gt--g---------------t---a
-gc-g----gtg-aaa--t----------------gc-g-t-ag-a-t-at--a-g-g--
aa--gg-a----a-c---a---c-ca----------------------------------
------------------------------------g--t-----g-g--c-g-aa-g--
g--c-g-a--cc-a--c--ct------g-g-ac-t-a--at-a-c-tg-a---cac-tga
--g---------------------------------------------------------
------------------------------------------------------------
------------------------------------------------------------
--gt--g-c-----g-aaa----g-----c-g------t-g-ggg-ag-----c-aa-a-
-ca-gga--tt---ag-at-a-c----cct----gg-tag-t-cc----a-cg--ccg-t
-aaa-c-gatg-t-c-aa---c-t-ag--ccg--t-------t-gga----ag-cc-tt-
g-ag-----ct-t-----tt-a-gt-gg--c-gc--a-------g--c-t----aac-g-
cat-t-aa-g-ttga--ccg-cct----gggg-agt-a-c-gg----cc----g-c----
-a-a---g--g---tt----aaa---------------ac-t-caaa--tg-aa--ttg-
a-c-ggggg-ccc-gc-a----c-aa-g--c-g-gt-gg-ag------cat--g------
----t---gg-tt-taa--t-tc--g-aa-g-c----aa-c-g-c----g-aag-aa-c-
ctt-a-c-ca-gg-cc-tt-ga-----ca-----t--c--c-aatg-aac-t-t-t-ct-
ag-a-g-a----t-a-g-a--t-tgg-tg--c-c--t----tc--g---ggaa-cattt-
-g-agac-------------a-g-g---------tg-ct-g-cat-gg--c---tgt-cg
--tc--a-g-ct--c--gt-g-t-cgtga-g--atg--tt-gg---g-tt-----aag--
-------t-ccc--gta-a-c---g-a-g-c-g----c-aa----ccc-tt--gt-cc-t
tagtt--a-c-cag-c-a-c----gtaa-tgg-t-g-------------gg-----ca-c
-t-----------c-t-aa-----ggag-a-c----tg--ccgg-------------tg-
acaaac---c------gg-agg-aaagg------------g---g--ggggat-g--a--
cg-tc-aa-g----tca-tcatgg-----c-cct-t----ac-gg-c-c-tgggg-c-t-
------------------------------------------------------------
-a-ca-ca-c------gt-------g-c--------t-a-ca-atgg-tcgg-gta----
----c---a-ga-gg------------g-ttgccc--aag-----c-c-cg---c-g-ag
g--t-g------g----ag--ctaa----tccc-a-c-aaaa-cc--g--a-----t-cg
nta-------------------g-t-cc-ng-ga-----t---c-g-cagtc-t------
g--caac--------tcgnact-g------------------------------------
------------------------------------------------------------
------------------------------------------------------------
------------------------------------------------------------
------------------------------------------------------------
------------------------------------------------------------
------------------------------------------------------------
------------------------------------------------------------
------------------------------------------------------------
------------------------------------------------------------
-------------------
>71
---------------------------------------ggcatg---------------
---------------------ggca-gct-a-c---------------------------
cat-----------g---------------------------------c------ag---
-----------------t----------------c-g-ag-c---g-------g------
--at-----g-ag--------------------gga----------------------g-
-----c-tt----g----ctc-------------------c------------t-g--ga
-t--t---c--------a---gc-ggc---g-ga----------cg-g---g-tg----a
gt-aat-g-c--------cta-gg-------aa-t---c-t-gcc-t-gg-----tag-t
-gg-ggg-a-taa-cg-------------tc-----------------------------
--cgg----a-aac-ggg-----cg--------------c------t-aa-ta-cc-g--
-cata----cg-t--cctga--ggga---gaaa---g-------tgggggat--------
-c-------ttc--gga-cct-----------c-acgc----t-at-c-----a-ga-tg
-----ag-c-c-t-------a----gg----t-cg-g----atta-a----c-ta-g---
-ttggt--g---g-ggt-aaa-ggcc----t--a-cc-----aa---gg--c--ga-c-g
a-tc----------c---g---t-aact----g-g-t--ct---gag-a-gga-t-ga-t
-----ca-a--t-c-a----c-a-ct-gg--aac-t--g-a--c-aca-cg-----g-t-
cca-----g-act-c-----c--t------a-cggga-g-g--ca---g-c-agt-gggg
-a---ata-ttgga-caa-----t-gggcg-aaa----g---------cc-tga-t-cc-
a--g-cc-at--g-cc-g----cgtg-t--------------------------------
--g-t-g--aa---------gaagg---t-c-t--------tc-gg-at--t--------
----------------------------------g--t-------a-aa-g-c-a-c---
-t------tt--aa-gtt---gg------gagg-aa-ggg--c-----a-g-taa--gt-
t--aa-ta-cctt--g-----c------t--g--------------------------t-
tttg-a----------------c-gtt------------------------------a-c
caa---c-a--g-aa--g-a---ag--c-a------c----c--gg-cta-a-c-t---t
-----c---gtg-cca-------g-ca-g--cc-gc-g----------gt-aa--ta---
c-g-a--------a-gg-gtgc-aa---------g--c--g--tt--a-a-tc--gg-a-
---a--tta-ct--g-ggc-gt-----a-aa-g--c-gc-gc-gtc--------------
---a-gg--tgg-----ttc--a------gc-aagt-t------g-g-at-gtg-aaat-
--------ccc-c----------------g-gg---------------------------
------------------------------------------------------------
------------------------------------------------------------
------------------------------------------------------------
--------------------------------------------------ctc-aa-cc-
t--g-gg-aa------------c-t-gc-a---t-cc--aa-aga-ct-ac-tg-a-g--
c-ta---------------------------------g-a--g-ta-c---gg--ta---
------------------------------------------------------------
------------------------------------------------------------
------------------------------------------------------------
--------------------------------------------g-----------a---
-ggg--t------ggt-a--g-aa--ttt-cc-t-gt--g---------------t---a
-gc-g----gtg-aaa--t----------------gc-g-t-ag-a-t-at--a-g-g--
aa--gg-a----a-c---a---c-ca----------------------------------
------------------------------------g--t-----g-g--c-g-aa-c--
g--c-g-a--cc-a--c--ct------g-g-ac-t-g--at-a-c-tg-a---cac-tga
--g---------------------------------------------------------
------------------------------------------------------------
------------------------------------------------------------
--gt--g-c-----g-aaa----g-----c-g------t-g-cgg-ag-----c-aa-a-
-ca-gga--tt---ag-at-a-c----cct----gg-tag-t-cc----a-cg--ccg-t
-aaa-c-gatg-t-c-ga---c-t-ag--ccg--t-------t-ggg----at-cc-tt-
g-agat------c-----tt-a-gt-gg--c-gc--a-------g--c-t----aac-g-
cga-t-aa-g-tcga--ccg-cctg---gggg-agt-a-c-gg----cc----g-c----
-a-a---g--g---tt----aaa---------------ac-t-caaa--tg-aa--ttg-
a-c-ggggg-ccc-gc-a----c-aa-g--c-g-gt-gg-ag------cat--g------
----t--ggg-tt-taa--t-tc--g-aa-g-c----aa-c-g-c----g-aag-aa-c-
cat-a-c-ct-gg-cc-tt-ga-----ca-----t-gc--t--gag-aac-tat-t-cc-
ag-a-g-a----t-a-g-a--t-tcg-tg--c-c--t----tc--g---ggaa-ct-ca-
-g-acac-------------a-g-g---------tg-ct-g-cat-gg--c---tgt-cg
--tc--a-g-ct--c--gt-g-t-cgtga-g--atg--tt-gg---g-tt-----aag--
-------t-ccc--gta-a-c---g-a-g-c-g----c-aa----ccc-tt--gt-cc-t
tagtt--a-c-cag-c-a-c----ctc--ggg-t-g-------------gg-----ca-c
-t-----------c-t-aa-----ggag-a-c----tg--ccgg-------------tg-
acaaac---c------gg-agg-aa--g------------g---t--ggggat-g--a--
cg-tc-aa-g----tca-tcatgg-----c-cct-t----ac-gg-c-c-a-ggg-c-t-
------------------------------------------------------------
-a-ca-ca-c------gt-------g-c--------t-a-ca-atgg-tc-g-gta----
----c---a-aa-gg------------g-ttgcc----aa-----g-c-cg---c-g-ag
g--t-g------g----ag--ctaa----tccc-a-t-aaaa-cc--g--a-----t-cg
-ta-------------------g-t-cc--g-ga-----t---c-g-cagtc-t------
g--caac--------tcg-act-gc-gtga--ag-tcgg-a----a-tc-gc-tag-taa
tc--gt-gaat--cag-a-at-gtca-c-gg-t-------g-aatacgt-t-c-c--c--
----gggc------------c-t-tg--------------t--acaca-ccg--cc-cg-
t--cac-a-c---------c-a-t-g-g-----------g-a-gtggg----ttgct-c-
c----ag--aa-------------g------t-a-gc----------t----------ag
t-c-t----a-----a--------c-------cg-c----aag---------gg------
-ga------c-g-g----t----------a--cc-acggat------a------------
----------tc-----------------------a----gg-------tgt--------
------------------------------------------------------------
------------------------------------------------------------
-------------------
>72
--------------------------------------------------------g---
--gg-ca----------ggg-gggc-aag-t-c---------------------------
tac-----------a--------------c-a-------tgc------a------ag---
-----------------t----------------c-g-ag-c---g-------g------
---ta----g-a---------------------gag-------------------aa--g
-----c-tt----g----ctt-------------------c----t-----ctt-g---a
-------------g---a---gc-ggc---g-ga----------cg-g---g-tg----a
gt-aat-a-c--------cta-gg-------aa-t---c-t-gcc-t-ga-----tag-t
-gg-ggg-a-taa-cg-------------tt-----------------------------
--cgg----a-aac-gga-----cg--------------c------t-aa-ta-cc-g--
-cata----cg-t--cctac--ggga---gaaa---gca-------ggggac--------
-c-------ttc--ggg-cct-----------t-gcgc----t-at-c-----a-ga-tg
-----ag-c-c-t-------a----gg----t-cg-g----atta-g----c-ta-g---
-ttggt--g---a-ggt-aat-ggct----c--a-cc-----aa---gg--c--ta-c-g
a-tc----------c---g---t-aact----g-g-t--ct---gag-a-gga-t-ga-t
-----ca-g--t-c-a----c-a-ct-gg--aac-t--g-a--g-aca-cg-----g-t-
cca-----g-act-c-----c--t------a-cggga-g-g--ca---g-c-agt-gggg
-a---ata-ttgga-caa-----t-gggcg-aaa----g---------cc-tga-t-cc-
a--g-cc-at--g-cc-g----cgtg-t--------------------------------
--g-t-g--aa---------gaagg---t-c-t--------tc-gg-at--t--------
----------------------------------g--t-------a-aa-g-c-a-c---
-t------tt--aa-gtt---gg------gagg-aa-ggg--c-----a-t-taa-c-c-
t--aa-ta-cgtt--a-----g------t--g--------------------------t-
cttg-a----------------c-gtt------------------------------a-c
cga---c-a--g-aa--t-a---ag--c-a------c----c--gg-cta-a-c-t----
-----c-t-gtg-cca-------g-ca-g--cc-gc-g----------gt-aa--ta---
c-a-g--------a-gg-gtgc-aa---------g--c--g--tt--a-a-tc--gg-a-
---a--tta-ct--g-ggc-gt-----a-aa-g--c-gc-gc-gt---------------
---a-gg--tgg-----ttt--g------tt-aagt-t------g-a-at-gtg-aaat-
--------ccc-c----------------g-gg---------------------------
------------------------------------------------------------
------------------------------------------------------------
------------------------------------------------------------
--------------------------------------------------ctc-aa-cc-
t--g-gg-aa------------c-t-gc-a---t-cc--aa-a-a-ct-gg-ca-a-g--
c-ta---------------------------------g-a--g-ta-t---gg--ta---
------------------------------------------------------------
------------------------------------------------------------
------------------------------------------------------------
--------------------------------------------g-----------a---
-ggg--t------agt-g--g-aa--ttt-cc-t-gt--g---------------t---a
-gc-g----gtg-aaa--t----------------gc-g-t-ag-a-t-at--a-g-g--
aa--gg-a----a-c---a---c-ca----------------------------------
------------------------------------g--t-----g-g--c-g-aa-g--
g--c-g-a--ct-a--c--ct------g-g-ac-t-g--at-a-c-tg-a---cac-tga
--g---------------------------------------------------------
------------------------------------------------------------
------------------------------------------------------------
--gt--g-c-----g-aaa----g-----c-g------t-g-ggg-ag-----c-aa-a-
-ca-gga--tt---ag-at-a-c----cct----gg-tag-t-cc----a-cg--ccg-t
-aaa-c-gatg-t-c-aa---c-t-ag--ccg--t-------t-ggg----ag-tc-tt-
g-aa-----ct-c-----tt-a-gt-gg--c-gc--a-------g--c-t----aac-g-
cat-t-aa-g-ttga--ccg-cct----gggg-agt-a-c-gg----cc----g-c----
-a-a---g--g---tt----aaa---------------ac-t-caaa--tg-aa--ttg-
a-c-ggggg-ccc-gc-a----c-aa-g--c-g-gt-gg-ag------cat--g------
----t---gg-tt-taa--t-tc--g-aa-g-c----aa-c-g-c----g-aag-aa-c-
ctt-a-c-ca-gg-cc-tt-ga-----ca-----t--c--c-aatg-aac-t-t-t-ct-
ag-a-g-a----t-a-g-a--t-tgg-tg--c-c--t----tc--g---ggaa-ca-tt-
-g-agac-------------a-g-g---------tg-ct-g-cat-gg--c---tgt-cg
--tc--a-g-ct--c--gt-g-t-cgtga-g--atg--tt-gg---g-tt-----aag--
-------t-ccc--gta-a-c---g-a-g-c-g----c-aa----ccc-tt--gt-cc-t
tagtt--a-c-cag-c-a-c----gtaa-tgg-t-g-------------gg-----ca-c
-t-----------c-t-aa-----ggag-a-c----tg--ccgg-------------tg-
acaaac---c------gg-agg-aa--g------------g---t--ggggat-g--a--
cg-tc-aa-g----tca-tcatgg-----c-cct-t----ac-gg-c-c-t-ggg-c-t-
------------------------------------------------------------
-a-ca-ca-c------gt-------g-c--------t-a-ca-atgg-tc-g-gta----
----c---a-aa-gg------------g-ttgcc----aa-----g-c-cg---c-g-ag
g--t-g------g----ag--ctaa----tccc-a-t-aaaa-cc--g--a-----t-cg
-ta-------------------g-t-cc--g-ga-----t---c-g-cagtc-t------
g--caac--------tcg-act-gc-gtga--ag-tcgg-a----a-tc-gc-tag-taa
tc--gt-gaat--cag-a-at-gtca-c-gg-t-------g-aatacgt-t-c-c--c--
----gggc------------c-t-tg--------------t--acaca-ccg--cc-cg-
t--cac-a-c---------c-a-t-g-g-----------g-a-gtggg----ttgca-c-
c----ag--aa-------------g------t-a-gc---------tt----------ag
t-c-t----a-----a--------c-------cttc----g-g---------ga------
-gg-a----c--------------------------------------------------
-----------g-----------------------g----ta-------cca-ta----g
a----tga--t-c-tgcc------------------------------------------
------------------------------------------------------------
-------------------
>73
---------------agagttt-g-atc-------ct--ggctca---gatt-ga-a---
--cg-ct----------ggc-ggca-ggc-c-t---------------------------
aac-----------a--------------c-a-------tgc------a------ag---
-----------------t----------------c-g-ag-c---g-------g------
--ta-----g-ag--------------------agg----------------------ag
-----c-tt----g----ct--------------------t----------ctc-t---t
-g--a---g--------a---gc-ggc---g-ga----------cg-g---g-gg----a
gt-aat-g-c--------cta-gg-------aa-t---c-t-gcc-t-gg-----tgg-t
-gg-ggg-a-taa-cg-------------tt-----------------------------
--cgg----a-aac-gga-----cg--------------c------t-aa-ta-cc-g--
-cata----cg-t--cctac--ggga---gaaa---gcg-------ggggac--------
-c-------ttc--ggg-cct-----------c-gcgc----c-at-c-----a-ga-tg
-----ag-c-c-t-------a----gg----t-cg-g----atta-g----c-ta-g---
-ttggt--g---a-ggt-aac-ggct----c--a-cc-----aa---gg--c--ga-c-g
a-tc----------c---g---t-aact----g-g-t--ct---gag-a-gga-t-ga-t
-----ca-g--t-c-a----c-a-ct-gg--aac-t--g-a--g-aca-cg-----g-t-
cca-----g-act-c-----c--t------a-cggga-g-g--ca---g-c-agt-gggg
-a---ata-ttgga-caa-----t-gggcg-aaa----g---------cc-tga-t-cc-
a--g-cc-at--g-cc-g----cgtg-t--------------------------------
--g-t-g--aa---------gaagg---t-c-t--------tc-gg-at--t--------
----------------------------------g--t-------a-aa-g-c-a-c---
-t------tt--aa-gtt---gg------gagg-aa-ggg--c-----a-g-taa--gt-
t--aa-ta-cctt--g-----c------t--g--------------------------t-
tttg-a----------------c-gtt------------------------------a-c
caa---c-a--g-aa--t-a---ag--c-a------c----c--gg-cta-a-c-t---t
-----c---gtg-cca-------g-ca-g--cc-gc-g----------gt-aa--ta---
c-g-a--------a-gg-gtgc-aa---------g--c--g--tt--a-a-tc--gg-a-
---a--tta-ct--g-ggc-gt-----a-aa-g--c-gc-gc-gt---------------
---a-gg--tgg-----ttc--g------tt-aagt-t------g-g-at-gtg-aaag-
--------ccc-c----------------g-gg---------------------------
------------------------------------------------------------
------------------------------------------------------------
------------------------------------------------------------
--------------------------------------------------ctc-aa-cc-
t--g-gg-aa------------c-t-gc-a---t-cc--aa-a-a-ct-gg-cg-a-g--
c-ta---------------------------------g-a--g-ta-t---gggaga---
------------------------------------------------------------
------------------------------------------------------------
------------------------------------------------------------
--------------------------------------------g-----------a---
-ggg--c------aat-g--g-aa--ttt-ct-a-gt--g---------------t---a
-gc-g----gtg-aaa--t----------------gc-g-t-ag-a-t-at--a-g-g--
aa--gg-a----a-c---a---c-ca----------------------------------
------------------------------------g--t-----g-g--c-g-aa-g--
g--c-g-a--cc-a--c--ct------g-g-gc-t-a--at-a-c-tg-a---cac-tga
--g---------------------------------------------------------
------------------------------------------------------------
------------------------------------------------------------
--gt--g-c-----g-aaa----g-----c-g------t-g-ggg-ag-----c-aa-a-
-ca-gga--tt---ag-at-a-c----cct----gg-tag-t-cc----a-cg--ccg-t
-aaa-c-gatg-t-c-ga---c-t-ag--ccg--t-------t-ggg----at-cc-tt-
g-aga-----t-c-----tt-a-gt-gg--c-gc--a-------g--c-t----aac-g-
cat-t-aa-g-tcga--ccg-cct----gggg-agt-a-c-gg----cc----g-c----
-a-a---g--g---tt----aaa---------------ac-t-caaa--tg-aa--ttg-
a-c-ggggg-ccc-gc-a----c-aa-g--c-g-gt-gg-ag------cat--g------
----t---gg-tt-taa--t-tc--g-aa-g-c----aa-c-g-c----g-aag-aa-c-
ctt-a-c-ca-gg-cc-tt-ga-----ca-----t-gc----agag-aac-t-t-t-cc-
ag-a-g-a----t-g-g-a--t-tgg-tg--c-c--t----tc--g---ggaa-ct-ct-
-g-acac-------------a-g-g---------tg-ct-g-cat-gg--c---tgt-cg
--tc--a-g-ct--c--gt-g-t-cgtga-g--atg--tt-gg---g-tt-----aag--
-------t-ccc--gta-a-c---g-a-g-c-g----c-aa----ccc-tt--gt-cc-t
tagtt--g-c-cat-c-a-t----tca---gt-t-g-------------gg-----ca-c
-t-----------c-t-aa-----ggag-a-c----tg--ccgg-------------tg-
tcaaac---c------gg-agg-aa--g------------g---t--ggggat-g--a--
cg-tc-aa-g----tcc-tcatgg-----c-ctt-t----at-ga-a-c-a-ggg-t-t-
------------------------------------------------------------
-a-ca-ca-c------gt-------a-c--------t-a-ca-atgg-ca-g-gta----
----c---a-aa-gg------------g-tttcc----aa-----g-c-cg---c-g-ag
g--t-g------g----ag--ctaa----tccc-a-t-aaaa-ct--a--a-----t-cg
-ta-------------------g-t-cc--g-ga-----t---t-g-gagtc-t------
g--caac--------tcg-act-cc-atga--ag-tcgg-a----a-tc-gc-tag-taa
tc--gc-aaat--cag-c-at-gttg-c-gg-t-------g-aatacgt-t-c-c--c--
----gggc------------c-t-tg--------------t--acaca-ccg--cc-cg-
t--cac-a-c---------c-a-t-g-g-----------g-a-gtggg----ttgca-c-
c----ag--aa-------------g------t-a-ga----------g----------ag
t-t-t----a-----a--------c-------cgca----a-g---------gg------
-gg-a----c-c-t----t----------t--ac-c-----------a------------
----------cg-----------------------g----tg-------tga-tt----c
a----tga--c-t-gggg-tga------------a---gt----------cgta------
a---------c------aa-gg----t-----aacct-----------------------
-------------------
>74
-------------------------------------------------att-ga-a---
--cg-ct----------ggc-ggca-ggc-c-t---------------------------
aac-----------a--------------c-a-------tgc------a------ag---
-----------------t----------------c-g-ag-c---g-------a------
--ag-----g-aa--------------------agg----------------------ag
-----c-tt----g----ct--------------------c----------ctg-g---a
-a--t---t--------a---gc-ggc---g-ga----------cg-g---g-tg----a
gt-aat-g-c--------cta-gg-------aa-t---c-t-gcc-t-gg-----tag-t
-gg-ggg-a-caa-cg-------------tt-----------------------------
--ccg----a-aag-ggg-----cg--------------c------t-aa-ta-cc-g--
-cata----cg-t--cctac--ggga---gaaa---gca-------ggggac--------
-c-------ttc--ggg-cct-----------t-gcgc----t-at-c-----a-ga-tg
-----ag-c-c-t-------a----gg----t-cg-g----atta-g----c-ta-g---
-ttggt--g---g-ggt-aaa-ggcc----c--a-cc-----aa---gg--c--ga-c-g
a-tc----------c---g---t-aact----g-g-t--ct---gag-a-gga-t-ga-t
-----ca-g--t-c-a----c-a-ct-gg--aac-t--g-a--g-aca-cg-----g-t-
cca-----g-act-c-----c--t------a-cggga-g-g--ca---g-c-agt-gggg
-a---ata-ttgga-caa-----t-gggcg-aaa----g---------cc-tga-t-cc-
a--g-cc-at--g-cc-g----cgtg-t--------------------------------
--g-t-g--aa---------gaagg---t-c-t--------tc-gg-at--t--------
----------------------------------g--t-------a-aa-g-c-a-c---
-t------tt--aa-gtt---gg------gagg-aa-ggg--t-----t-g-tac--gt-
t--aa-ta-ccgt--g-----c------a--a--------------------------t-
tttg-a----------------c-gtt------------------------------a-c
cga---c-a--g-aa--t-a---ag--c-a------c----c--gg-cta-a-c-t---t
-----c---gtg-ccg-------g-ca-g--cc-gc-g----------gt-aa--ta---
c-g-a--------a-gg-gtgc-aa---------g--c--g--tt--a-a-tc--gg-a-
---a--tta-ct--g-ggcggt-----a-aa-g--c-gc-gc-gt---------------
---a-gg--tgg-----ttt--g------gt-aagt-t-----gg-g-ag-gtg-aaat-
--------ccc-c----------------g-gg---------------------------
------------------------------------------------------------
------------------------------------------------------------
------------------------------------------------------------
--------------------------------------------------ctc-aa-cc-
t--g-gg-aa------------c-t-gc-c---t-cc--aa-a-a-ct-gc-tg-a-g--
c-ta---------------------------------g-a--g-ta-c---gg--ta---
------------------------------------------------------------
------------------------------------------------------------
------------------------------------------------------------
--------------------------------------------g-----------a---
-ggg--t------agt-g--g-aa--ttt-cc-t-gt--g---------------t---a
-gc-g----gtg-aaa--t----------------gc-g-t-ag-a-t-at--agg-g--
aa--gg-a----a-c---a---c-ca----------------------------------
------------------------------------g--t----gg-g--c-g-aa-g--
g--c-g-a--ct-a--c--ct------g-g-ac-t-g--at-a-c-tg-a---cac-tga
--g---------------------------------------------------------
------------------------------------------------------------
------------------------------------------------------------
--gt--g-c-----gaaaa----g-----c-g------t-g-ggg-ag-----c-aa-a-
-ca-gga--tt---ag-at-a-c----cct----gg-tag-t-cc----a-cg--ccg-t
-aaa-c-gatg-t-c-ga---c-t-ag--ccg--t-------t-ggg----at-cc-tt-
g-aga-----t-c-----tt-a-gt-gg--c-gc--a-------g--c-t----aac-g-
cat-t-aa-g-tcga--ccg-cct----gggg-agt-a-c-gg----cc----g-c----
-a-a---g--g---tt----aaa---------------ac-t-caaa--tg-aa--ttg-
a-c-ggggg-ccc-gc-a----c-aa-g--c-g-gt-gg-ag------cat--g------
----t---gg-tt-taa--t-tc--g-aa-g-c----aa-c-g-c----g-aag-aa-c-
ctt-a-c-ct-gg-cc-tt-ga-----ca-----t-gc----tgag-aac-t-t-t-cc-
ag-a-g-a----t-g-g-a--t-tgg-tg--c-c--t----tc--g---ggaa-ct-ca-
-g-acac-------------a-g-g---------tg-ct-g-cat-gg--c---tgt-cg
--tc--a-g-ct--c--gt-g-t-cgtga-g--atg--tt-gg---g-tt-----aag--
-------t-ccc--gta-a-c---g-a-g-c-g----c-aa----ccc-tt--gt-cc-t
tagtt--a-c-cag-c-a-c----atta-tgg-t-g-------------gg-----ca-c
-t-----------c-t-aa-----ggag-a-c----tg--ccgg-------------tg-
acaaac---c------gg-agg-aa--g------------g---t--ggggat-g--a--
cg-tc-aa-g----tca-tcatgg-----c-cct-t----ac-gg-c-c-a-ggg-c-t-
------------------------------------------------------------
-a-ca-ca-c------gt-------g-c--------t-a-ca-atgg-tc-g-gta----
----c---a-aa-gg------------g-ttgcc----aa-----g-c-cg---c-g-ag
g--t-g------g----ag--ctaa----tccc-a-t-aaaa-cc--g--a-----t-cg
-ta-------------------g-t-cc--g-ga-----t---c-g-cagtc-t------
g--caac--------tcg-act-gc-gtga--ag-tcgg-a----a-tc-gc-tag-taa
tc--gt-gaat--cag-a-at-gtca-c-gg-t-------g-aatacgt-t-c-c--c--
----gggc------------c-t-tg--------------t--acaca-ccg--c-----
------------------------------------------------------------
------------------------------------------------------------
------------------------------------------------------------
------------------------------------------------------------
------------------------------------------------------------
------------------------------------------------------------
------------------------------------------------------------
-------------------
>75
-----------------------------------at----------------ga-a---
--cg-ct----------ggc-ggca-ggc-c-t---------------------------
cac-----------a--------------c-a-------tgc------a------ag---
-----------------t----------------c-g-ag-c---g-------c------
--at-----g-ac--------------------ggg----------------------ag
-----c-tt----g----ctc-------------------c---gg---------g---a
-t--t--------g---a---gc-ggc---g-ga----------cg-g---g-tg----a
gt-aat-g-c--------cta-gg-------aa-t---c-t-gcc-c-gg-----tag-t
-gg-ggg-a-caa-cg-------------tc-----------------------------
--tcg----a-aag-gaa-----cg--------------c------t-aa-ta-cc-g--
-cata----cg-t--cctac--ggga---gaaa---gca-------ggggac--------
-c-------ttc--ggg-cct-----------t-gcgc----t-at-c-----a-ga-tg
-----ag-c-c-t-------a----gg----t-cg-g----atta-g----c-ta-g---
-ttggt--g---g-ggt-aat-ggct----c--a-cc-----aa---gg--c--ga-c-g
a-tc----------c---g---t-agct----g-g-t--ct---gag-a-gga-t-ga-t
-----ca-g--t-c-a----c-a-ct-gg--aac-t--g-a--g-aca-cg-----g-t-
cca-----g-act-c-----c--t------a-cggga-g-g--ca---g-c-agt-gggg
-a---ata-ttgga-caa-----t-gggcg-aaa----g---------cc-tga-t-cc-
a--g-cc-at--g-cc-g----cgtg-t--------------------------------
--g-t-g--aa---------gaagg---t-c-t--------tc-gg-at--t--------
----------------------------------g--t-------a-aa-g-c-a-c---
-t------tt--aa-gtt---gg------gagg-aa-ggg--c-----a-g-tag--gt-
t--aa-ta-ccct--g-----c------t--g--------------------------t-
tttg-a----------------c-gtt------------------------------a-c
cga---c-a--g-aa--t-a---ag--c-a------c----c--gg-cta-a-c-t----
-----c-c-gtg-cca-------g-ca-g--cc-gc-g----------gt-aa--ta---
c-g-g--------a-gg-gtgc-aa---------g--c--g--tt--a-a-tc--gg-a-
---a--tta-ct--g-ggc-gt-----a-aa-g--c-gc-gc-gt---------------
---a-gg--tgg-----ttc--g------tt-aagt-c------g-g-at-gtg-aaag-
--------ccc-c----------------g-gg---------------------------
------------------------------------------------------------
------------------------------------------------------------
------------------------------------------------------------
--------------------------------------------------ctc-aa-cc-
t--g-gg-aa------------c-t-gc-a---t-t--caa-a-a-ct-gg-cg-a-g--
c-ta---------------------------------g-a--g-ta-c---gg--ta---
------------------------------------------------------------
------------------------------------------------------------
------------------------------------------------------------
--------------------------------------------g-----------a---
-ggg--t------ggt-g--g-aa--ttt-cc-t-gt--g---------------t---a
-gc-g----gtg-aaa--t----------------gc-g-t-ag-a-t-at--a-t-g--
aa--gg-a----a-c---a---c-ca----------------------------------
------------------------------------g--t-----g-g--c-g-aa-g--
g--c-g-a--cc-a--c--ct------g-g-ac-t-g--at-a-c-tg-a---cac-tga
--g---------------------------------------------------------
------------------------------------------------------------
------------------------------------------------------------
--gt--g-c-----g-aaa----g-----c-g------t-g-ggg-ag-----c-aa-a-
-ca-gga--tt---ag-at-a-c----cct----gg-tag-t-cc----a-cg--ccc-t
-aaa-c-gatg-t-c-aa---c-t-ag--ctg--t-------t-gga----gt-cc-tt-
g-agac------------ttgg-gt-gc--c-cc--a-------g--c-t----aac-g-
cag-t-aa-g-ttga--ccc-cct----gggg-agt-a-c-gg----cc----c-c----
-a-a---a--g---tt----aaa---------------ac-t-caaa--tg-aa--ttg-
a-c-gggggcccc-cc------c-aa-g--c-g-gg-gg-ag------cat-gg------
--------gg-tt-taa--t-tc--g-aa-g-c----aa-c-c-c----g-aaa-aa-c-
ctt-a-c-ca-gg-cc-tt-ga-----ca-----t-tc----agag-aac-t-t-t-cc-
aa-a-a-a----t-t-g-a--t-tgg-tg--c-c--t----tc--g---ggaa-ct-ct-
-g-aaac-------------a-g-g---------tg-ct-g-cat-gg--c---tgg-cc
--tc--c-g-ct--c--ct-g-t-tgtga---aatg--tt-gg---g-tt-----aag--
-------t-ccc--gta-a-c---g-a-a-c-g----c-ca----ccc-tt--tt-cctt
tgttt----c-cag-c-a-a----gtta-tgg-t-g-------------gg-----ca-c
-t-----------c-t-aa-----ggaa-a-c----tg--ccgg-------------gg-
accaac---c------gg-agg-aa--g------------g---t--ggggat-a--a--
cc-tc-aa------tgg-ccctgg-----c-cct-t----ac-gg-t-c-t-ggg-ctt-
------------------------------------------------------------
---ca-ta-ct-----tt-------g-t--------t-c----atgg-tc-a-gga----
----cc--a-aa-gg--------------ttgcc----aa-----g-c-cg-----ggaa
g--t-g------a----ag--ctaa----tccc---cgaaag----cg--a-----t-cg
----------------------gat-cc--g-ga----tt-----g-caact--------
---cgac-------ttcg-act-gc-ctgaa----tcgg-a----atcc----ttg-taa
tc-----gcat-gcaa-aggt-gacg-c------------g-gaaacgt-t---c--c--
----gggc--------------t-----------------t--------ttg--cc----
-------a-c---------c-------------------g------------------c-
c-----------------------g-----------------------------------
--------------------------------c---------------------------
------------------------------------------------------------
------------------------------------------------------------
------------------------------------------------------------
------------------------------------------------------------
-------------------
>76
------------------------------------------------------------
---------------------------gc-cct---------------------------
aac-----------a--------------c-a-------tgc------a------ag---
-----------------t----------------c-g-ag-c---g-------g------
--at-----g-ac--------------------ggg----------------------ag
-----c-tt----g----ct--------------------c----------ctt-g---a
-t--t---c--------a---gc-ggc---g-ga----------cg-g---t-tg----a
gt-aat-g-c--------cta-gg-------aa-t---c-t-gcc-t-gg-----tag-t
-gg-ggg-a-caa-cg-------------tt-----------------------------
--tcg----a-aag-gaa-----cg--------------c------t-aa-ta-cc-g--
-cata----cg-t--cctac--ggga---gaaa---gca-------ggggac--------
-c-------ttc--ggg-cct-----------t-gcgc----t-at-c-----a-ga-tg
-----ag-c-c-t-------a----gg----t-cg------atta-g----c-ta-g---
-ttggt--g---g-ggt-aat-ggct----c--a-cc-----aa---gg--c--ga-c-g
a-tc----------c---g---t-aact----g-g-t--ct---gag-a-gga-t-ga-t
-----ca-g--t-c-a----c-a-ct-gg--aac-t--g-a--g-aca-cg-----g-t-
cca-----g-act-c-----c--t------a-cggga-g-g--ca---g-c-agt-gggg
-a---ata-ttgga-caa-----t-gggcg-aaa----g---------cc-tga-t-cc-
a--g-cc-at--g-cc-g----cgtg-t--------------------------------
--g-t-g--aa---------gaagg---t-c-t--------tc-gg-at--t--------
----------------------------------g--t-------a-aa-g-c-a-c---
-t------tt--aa-gtt---gg------gagg-aa-ggg--c-----a-g-taa--gc-
t--aa-ta-cctt--g-----c------t--g--------------------------t-
tttg-a----------------c-gtt------------------------------a-c
cga---c-a--g-aa--t-a---ag--c-a------c----c--gg-cta-a-c-----t
-----c-t-gtg-cca-------g-ca-g--cc-gc-g----------gt-aa--ta---
c-a-g--------a-gg-gtgc-aa---------g--c--g--tt--a-a-tc--gg-a-
---a--tta-ct--g-ggc-gt-----a-aa-g--c-gc-gc-gt---------------
---a-gg--tgg-----ttc--g------tt-aagt-t------g-g-at-gtg-aaag-
--------ccc-c----------------g-gg---------------------------
------------------------------------------------------------
------------------------------------------------------------
------------------------------------------------------------
--------------------------------------------------ctc-aa-cc-
t--g-gg-aa------------c-t-gc-a---t-cc--aa-a-a-ct-gg-cg-a-g--
c-ta---------------------------------g-a--g-ta-c---gg--ta---
------------------------------------------------------------
------------------------------------------------------------
------------------------------------------------------------
--------------------------------------------g-----------a---
-ggg--t------ggt-g--g-aa--ttt-cc-t-gt--g---------------t---a
-gc-g----gtg-aaa--t----------------gc-g-t-ag-a-t-at--a-g-g--
aa--gg-a----a-c---a---c-ca----------------------------------
------------------------------------g--t-----g-g--c-g-aa-g--
g--c-g-a--cc-a--c--ct------g-g-ac-t-g--at-a-c-tg-a---cac-tga
--g---------------------------------------------------------
------------------------------------------------------------
------------------------------------------------------------
--gt--g-c-----g-aaa----g-----c-g------t-g-ggg-ag-----c-aa-a-
-ca-gga--tt---ag-at-a-c----cct----gg-tag-t-cc----a-cg--ccg-t
-aaa-c-gatg-t-c-aa---c-t-ag--ccg--t-------t-gga----at-cc-tt-
g-aga-----t-t-----tt-a-gt-gg--c-gc--a-------g--c-t----aac-g-
cat-t-aa-g-ttga--ccg-cct----gggg-agt-a-c-gg----cc----g-c----
-a-a---g--g----t----aaa---------------ac-t-caaa--tg-aa--ttg-
a-c--gggg-ccc-gc-a----c-aa-g--c-g-gt-gg-ag------cat--g------
----t---gg-tt-taa--t-tc--g-aa-g-c----aa-c-g-c----g-aag--a-c-
ctt-a-c-ca-gg-cc-tt-ga-----ca-----t-gc----agag-aac-t-t-t-cc-
ag-a-g-a----t-g-g-a--t-tgg-tg--c-c--t----tc--g---ggaa-ct-ct-
-g-acac-------------a-g-g---------tg-ct-g-cat-gg--c---tgt-cg
--tc--a-g-ct--c--gt-g-t-cgtga-g--atg--tt-gg---g-tt-----aag--
-------t-ccc--gta-a-c---g-a-g-c-g----c-aa----ccc-tt--gt-cc-t
tagtt--a-c-cag-c-a-c----gtta-tcc-t-g-------------gg-----ca-c
-t-----------c-t-aa-----ggag-a-c----tg--ccgg-------------tg-
acaaac---c------gg-agg-aa--g------------g---t--ggggat-g--a--
cg-tc-aa-g----tca-tcatgg-----c-cct-t----ac-gg-c-c-t-ggg-c-t-
------------------------------------------------------------
-a-ca-ca-c------gt-------g-c--------t-a-ca-atgg-tc-g-gta----
----c---a-ga-gg------------g-ttgcc----tt-----g-c-cg---c-c-tc
c--t-c------c----ag--ctaa----tctc-a-c-aaaa-cc--g--a-----t-cg
-ta-------------------g-t-cc--g-ga-----t---c-g-cagtc-t------
g--caac--------tcg-act-gc-gtga--ag-tcgg-a----a-tc-gc-tag-taa
tc--gc-gaat--cag-a-at-gtcg-c-gg-t-------g-aatacgt-t-c-c--c--
----gggc------------c-t-tg--------------t--acaca-ccg--cc-cg-
t--cac-a-ca-------cc-a-t-g-g-----------g-a-gtggg----ttgca-c-
c----ag--aa-------------g------t-a-gc----------t----------ag
t-c-at-cta-----a--------c-------cttc----g-g---------ga------
-gg-a----c-g-g----t----------t--ac-c-----------a------------
------cgtgtg------------------------------------------------
------------------------------------------------------------
------------------------------------------------------------
-------------------
>77
---------------aaacctt-t------------------------gggc-gg-g---
--gg-ctaa-----cgcagc----------------------------------------
tac-----------a--------------c-a-------tgc-------------ag---
-----------------t----------------c-g-ag-c---g-------g------
--at-----g-aa--------------------ggg----------------------ag
-----c-tt----g----ctc-------------------c------------t-g--ga
-t--t---c--------a---gc-ggc---g-ga----------cg-g---g-tg----a
gt-aat-g-c--------cta-gg-------aa-t---c-t-gcc-t-gg-----tag-t
-gg-ggg-a-taa-cg-------------tc-----------------------------
--cgg----a-aac-ggg-----cg--------------c------t-aa-ta-cc-g--
-cata----cg-t--cctga--ggga---gaaa---g-------tgggggat--------
-c-------ttc--gga-cct-----------c-acgc---ct-at-c-----a-ga-tg
-----ag-c-c-t-------a----gg----t-cg-g----atta-g----c-ta-g---
-ttggt--g---g-ggt-aaa-ggcc----t--a-cc-----aa---gg--c--ga-c-g
a-tc----------c---g---t-aact----g-g-t--ct---gag-a-gga-t-ga-t
-----ca-g--t-c-a----c-a-ct-gg--aac-t--g-a--g-aca-cg-----g-t-
cca-----g-act-c-----c--t------a-cggga-g-g--ca---g-c-agt-gggg
-a---ata-ttgga-caa-----t-gggcg-aaa----g---------cc-tga-t-cc-
a--g-cc-at--g-cc-g----cgtg-t--------------------------------
--g-t-g--aa---------gaagg---t-c-t--------tc-gg-at--t--------
----------------------------------g--t-------a-aa-g-c-a-c---
-t------tt--aa-gtt---gg------gagg-aa-ggg--c-----a-g-taa--gt-
t--aa-ta-cctt--g-----c------t--g--------------------------t-
tttg-a----------------c-gtt------------------------------a-c
c-a---c-a--g-aa--t-a---ag--c-a------c----c--gg-cta-a-c-t---t
-----c---gtg-cca-------g-ca-g--cc-gc-g----------gt-aa--ta---
c-g-a--------a-gg-gtgc-aa---------g--c--g---t--t-a-tc--gg-a-
---a--tta-ct--g-ggc-gt-----a-aa-g--c-gc-gc-gt---------------
---a-gg--tgg-----ttc--a------gc-aagt-t------g-g-at-gtg-aaat-
--------ccc-c----------------g-gg---------------------------
------------------------------------------------------------
------------------------------------------------------------
------------------------------------------------------------
--------------------------------------------------ctc-aa-cc-
t--g-gg-aa------------c-t-gc-a---t-cc--aa-a-a-ct-ac-tg-a-g--
c-ta---------------------------------g-a--g-ta-c---gg--ta---
------------------------------------------------------------
------------------------------------------------------------
------------------------------------------------------------
--------------------------------------------g-----------a---
-ggg--t------ggt-g--g-aa--ttt-cc-t-gt--g---------------t---a
-gc-g----gtg-aaa--t----------------gc-g-t-ag-a-t-at--a-g-g--
aa--gg-a----a-c---a---c-ca----------------------------------
------------------------------------g--t-----g-g--c-g-aa-g--
g--c-g-a--c--a--c--ct------g-g-ac-t-g--at-a-c-tg-a---cac-tga
--g---------------------------------------------------------
------------------------------------------------------------
------------------------------------------------------------
--gt--g-c-----g-aaa----g-----c-g------t-g-ggg-ag-----c-aa-a-
-ca-gga--t-----g-at-a-c----cct----gg-tag-t-cc----a-cg--ccg-t
-aaa-c-gatg-t-c-ga---c-t-ag--ccg--t-------t-ggg----at-cc-tt-
g-agat------c-----tt-a-gt-gg--c-gc--a-------g--c-t----aac-g-
cga-t-aa-g-tcga--ccg-cct----gggg-agt-a-c-gg----cc----g-c----
-a-a---g--g---tt----aaa---------------ac-t-caaa--tg-aa--ttg-
a-c-ggggg-ccc-gc-a----c-aa-g--c-g-gt-gg-ag------cat--g------
----t---gg-tt-taa--t-tc--g-aa-g-c----aa-c-g-c----g-aag-aa-c-
ctt-a-c-ct-gg-cc-tt-ga-----ca-----t-gc--t--gag-aac-t-t-t-cc-
ag-a-g-a----t-g-g-a--t-tgg-tg--c-c--t----tc--g---ggaa-ct-ca-
-g-acac-------------a-g-g---------tg-ct-g-cat-gg--c---tgt-cg
--tc--a-g-ct--c--gt-g-t-cgtga-g--atg--tt-gg---g-tt-----aag--
-------t-ccc--gta-a-c---g-a-g-c-g----c-aa----ccc-tt--gt-cc-t
tagtt--a-c-cag-c-a-c----ctc--ggg-t-g-------------gg-----ca-c
-t-----------c-t-aa-----ggag-a-c----tg--ccgg-------------tg-
acaaac---c------gg-agg-aa--g------------g---t--ggggat-g--a--
cg-tc-aa-g----tca-tcatgg-----c-cct-t----ac-gg-c-c-a-ggg-c-t-
------------------------------------------------------------
-a-ca-ca-c------gt-------g-c--------t-a-ca-atgg-tc-g-gta----
----c---a-aa-gg------------g-ttgcc----aa-----g-c-cg---c-g-ag
g--t-g------g----ag--ctaa----tccc-a-t-aaaa-cc--g--a-----t-cg
-ta-------------------g-t-cc--g-ga-----t---c-g-cagtc-t------
g--caac--------tcg-act-gc-gtga--ag-tcgg-a----a-tc-gc-tag-taa
tc--gt-gaat--cag-a-at-gtca-c-gg-t-------g-aatacgt---c-c--c--
----gggc------------c-t-tg--------------t--acaca-ccg--cc-cg-
t--cac-a-c---------c-a-t-g-g-----------g-a-gtggg----ttgct-c-
c----ag--aa-------------g------t-a-gc----------t----------ag
t-c-t----a-----a--------c-------cg-c----aag---------gg------
-ga------c-g-g----t----------a--cc-------------a------------
----------cg-----------------------a----gg-------tca-tga---c
a----tcg--c-c-cccca-----------------------------------------
------------------------------------------------------------
-------------------
>78
------------------------------------------------------------
--------------------------gag-tgc---------------------------
tgc-----------g--------------c-agactgtatgc------a------ag---
-----------------t----------------c-g-ag-c---g-------g------
--at-----g-ac--------------------ggg----------------------ag
-----c-tt----g----ct--------------------c----------ctt-g---a
-t--t---c--------a---gc-gg----g-ga----------cg-g---g-tg----a
gt-aat-g-c--------cta-gg-------aa-t---c-t-gcc-t-gg-----tag-t
-gg-ggg-a-caa-cg-------------tt-----------------------------
--tcg----a-aag-gaa-----cg--------------c------t-aa-ta-cc-g--
-cata----cg-t--cctac--ggga---gaaa---gca-------ggggac--------
-c-------ttc--ggg-cct-----------t-gcgc----t-at-c-----a-ga-tg
-----ag-c-c-t-------a----gg----t-cg-g----atta-g----c-ta-g---
-ttggt--g---a-ggt-aat-ggct----c--a-cc-----aa---gg--c--ga-c-g
a-tc----------c---g---t-aact----g-g-t--ct---gag-a-gga-t-ga-t
-----ca-g--t-c-a----c-a-ct-gg--aac-a--g-a--g-aca-cg-----g-t-
cca-----g-act-c-----c--t------a-cggga-g-g--ca---g-c-agt-gggg
-a---ata-ttgga-caa-----t-gggcg-aaa----g---------cc-tga-t-cc-
a--g-cc-at--g-cc-g----cgtg-t--------------------------------
--g-t-g--aa---------gaagg---t-c-t--------tc-gg-at--t--------
----------------------------------g--t-------t-aatg-c-a-c---
-t------tt--aa-gtt---gg------gagg-aa-ggg--c-----a-g-taa--gt-
t--aa-ta-cctt--g-----c------t--g--------------------------t-
tttg-a----------------c-gtt------------------------------a-c
cga---c-a--g-aa--t-a---ag--c-a------c----c--gg-cta-a-c-----t
-----c-t-gtg-cca-------g-ca-g--cc-gc-g----------gt-aa--ta---
c-a-g--------a-gg-gtgc-aa---------g--c--g--tt--a-a-tc--gg-a-
---a--tta-ct--g-ggc-gt-----a-aa-g--c-gc-gc-gt---------------
---a-gg--tgg-----ttc--g------ct-aagt-t------g-g-at-gtg-aaag-
--------ccc-c----------------g-gg---------------------------
------------------------------------------------------------
------------------------------------------------------------
------------------------------------------------------------
--------------------------------------------------ctc-aa-cc-
t--g-gg-aa------------c-t-gc-a---t-cc--aa-a-a-ct-gg-cg-a-g--
c-ta---------------------------------t-a--g-ta-t---gg--ta---
------------------------------------------------------------
------------------------------------------------------------
------------------------------------------------------------
--------------------------------------------g-----------a---
-ggg--t------ggt-g--g-aa-tttt-cc-t-gt--g---------------t---a
-gc-c----gtg-aaa--t----------------gc-g-t-tg-a-t-at--a-g-g--
aa---g-g----g-c---a---c-ca----------------------------------
------------------------------------g--t-----g-g--c-g-aa-g--
g--c-g-a--cc-a--c--ct------g-g-ac-t-g--at-a-c-tg-a---cac-tga
--g---------------------------------------------------------
------------------------------------------------------------
------------------------------------------------------------
--gt--g-c-----g-aaa----g-----c-g------t-g-ggg-ag-----c-aa-a-
-ca-gga--tt---ag-at-a-c----cct----gg-tag-t-cc----a-cg--ccg-t
-aaa-c-gatg-t-c-aa---c-t-ag--ccg--t-------t-gga----at-cc-tt-
g-aga-----t-t-----tt-a-gt-gg--c-gc--a-------g--c-t----aac-g-
cat-t-aa-g-ttga--ccg-cct----gggg-agt-a-c-gg----cc----g-c----
-a-a---g--g---tt----aaa---------------ac-t-caaa--tg-aa--ttg-
a-c-ggggg-ccc-gc-a----c-aa-g--c-g-gt-gg-ag------cat--g------
----t---gg-tt-taa--t-tc--g-aa-g-c----aa-c-g-c----g-aag-aa-c-
ctt-a-c-ca-gg-cc-tt-ga-----ca-----t-gc----agag-aac-t-t-t-cc-
ag-a-g-a----t-g-g-a--t-tgg-tg--c-c--t----tc--g---ggaa-ct-ct-
-g-acac-------------a-g-g---------tg-ct-g-cat-gg--c---tgt-cg
--tc--a-g-ct--c--gt-g-t-cgtga-g--atg--tt-gg---g-tt-----aag--
-------t-ccc--gta-a-c---g-a-g-c-g----c-aa----ccc-tt--gt-cc-t
tagtt--a-c-cag-c-a-c----gtta-tgg-t-g-------------gg-----ca-c
-t-----------c-t-aa-----ggag-a-c----tg--ccgg-------------tg-
acaaac---c------gg-agg-aa--g------------g---t--ggggat-g--a--
cg-tc-aa-g----tca-tcatgg-----c-cct-t----ac-gg-c-c-t-ggg-c-t-
------------------------------------------------------------
-a-ca-ca-c------gt-------g-c--------t-a-ca-atgg-tc-g-gta----
----c---a-ga-gg------------g-ttgcc----aa-----g-c-cg---c-g-ag
g--t-g------g----ag--ctaa----tctc-a-c-aaaa-cc--g--a-----t-cg
-ta-------------------g-t-cc--g-ga-----t---c-g-cagtc-t------
g--caac--------tcg-act-gc-gtga--ag-tcgg-a----a-tc-gc-tag-taa
tc--gc-gaat--cag-a-at-gtcg-c-gg-t-------g-aatacgt-t-c-c--c--
----gggc------------c-t-tg--------------t--acaca-ccg--cc-cg-
t--cac-a-cc------------c-t-g-----------g-g-gtggg----ttgca-c-
c----ag--aa-------------g------t-a-gc----------t----------ag
t-c-t----a-----a--------c-------cttc----g-g---------ga------
-gg-a----c-g-g----t-----------------------------------------
---------ata-----------------------g----ag-------tga-ga----t
g----cag--g-a-catg-tga------------a---at----------tg--------
------------------------------------------------------------
-------------------
>79
---------------agagttt-g-atc-------at--ggctca---gatt-ga-a---
--cg-ct----------ggc-ggca-ggc-c-t---------------------------
aac-----------a--------------c-a-------tgc------a------ag---
-----------------t----------------c-g-ag-c---g-------g------
--at-----g-at--------------------ggg----------------------ag
-----c-tt----g----ct--------------------c----------ccg-g---a
-t--t---c--------a---gc-ggc---g-ga----------cg-g---g-tg----a
gt-aat-g-c--------cta-gg-------aa-t---c-t-gcc-t-gg-----tag-t
-gg-ggg-a-caa-cg-------------tt-----------------------------
--tcg----a-aag-gaa-----cg--------------c------t-aa-ta-cc-g--
-cata----cg-t--cctac--ggga---gaaa---gca-------ggggac--------
-c-------ttc--ggg-cct-----------t-gcgc----t-at-c-----a-ga-tg
-----ag-c-c-t-------a----gg----t-cg-g----atta-g----c-ta-g---
-ttggt--g---g-ggt-aaa-ggcc----t--a-cc-----aa---gg--c--ga-c-g
a-tc----------c---g---t-aact----g-g-t--ct---gag-a-gga-t-ga-t
-----ca-g--t-c-a----c-a-ct-gg--aac-t--g-a--g-aca-cg-----g-t-
cca-----g-act-c-----c--t------a-cggga-g-g--ca---g-c-agt-gggg
-a---ata-ttgga-caa-----t-gggcg-aaa----g---------cc-tga-t-cc-
a--g-cc-at--g-cc-g----cgtg-t--------------------------------
--g-t-g--aa---------gaagg---t-c-t--------tc-gg-at--t--------
----------------------------------g--t-------a-aa-g-c-a-c---
-t------tt--aa-gtt---gg------gagg-aa-ggg--c-----a-g-tag--at-
t--aa-ta-cc-t--g-----c------a--a--------------------------t-
tttg-a----------------c-gtt------------------------------a-c
cga---c-a--g-aa--t-a---ag--c-a------c----c--gg-cta-a-c-t---t
-----c---gtg-cca-------g-ca-g--cc-gc-g----------gt-aa--ta---
c-g-a--------a-gg-gtgc-aa---------g--c--g--tt--a-a-tc--gg-a-
---a--tta-ct--g-ggc-gt-----a-aa-g--c-gc-gc-gt---------------
---a-gg--tgg-----ttt--g------gt-aaga-t------g-g-at-gtg-aaat-
--------ccc-c----------------g-gg---------------------------
------------------------------------------------------------
------------------------------------------------------------
------------------------------------------------------------
--------------------------------------------------ctc-aa-cc-
t--g-gg-aa------------c-t-gc-a---t-cc--at-a-a-ct-gc-ct-g-a--
c-ta---------------------------------g-a--g-ta-c---gg--ta---
------------------------------------------------------------
------------------------------------------------------------
------------------------------------------------------------
--------------------------------------------g-----------a---
-ggg--t------ggt-g--g-aa--ttt-cc-t-gt--g---------------t---a
-gc-g----gtg-aaa--t----------------gc-g-t-ag-a-t-at--a-g-g--
aa--gg-a----a-c---a---c-ca----------------------------------
------------------------------------g--t-----g-g--c-g-aa-g--
g--c-g-a--cc-a--c--ct------g-g-ac-t-g--at-a-c-tg-a---cac-tga
--g---------------------------------------------------------
------------------------------------------------------------
------------------------------------------------------------
--gt--g-c-----g-aaa----g-----c-g------t-g-ggg-ag-----c-aa-a-
-ca-gga--tt---ag-at-a-c----cct----gg-tag-t-cc----a-cg--ccg-t
-aaa-c-gatg-t-c-ga---c-t-ag--ccg--t-------t-gga----at-cc-tt-
g-aga-----t-t-----tt-a-gt-gg--c-gc--a-------g--c-t----aac-g-
cga-t-aa-g-tcga--ccg-cct----gggg-agt-a-c-gg----cc----g-c----
-a-a---g--g---tt----aaa---------------ac-t-caaa--tg-aa--ttg-
a-c-ggggg-ccc-gc-a----c-aa-g--c-g-gt-gg-ag------cat--g------
----t---gg-tt-taa--t-tc--g-aa-g-c----aa-c-g-c----g-aag-aa-c-
ctt-a-c-ct-gg-cc-tt-ga-----ca-----t-gt----ccgg-aac-t-t-t-gc-
ag-a-g-a----t-g-g-a--t-tgg-tg--c-c--t----tc--g---ggaa-tc-gg-
-a-acac-------------a-g-g---------tg-ct-g-cat-gg--c---tgt-cg
--tc--a-g-ct--c--gt-g-t-cgtga-g--atg--tt-gg---g-tt-----aag--
-------t-ccc--gta-a-c---g-a-g-c-g----c-aa----ccc-tt--gt-cc-t
tagtt--a-c-cag-c-a-c----gtta-tgg-t-g-------------gg-----ca-c
-t-----------c-t-aa-----ggag-a-c----tg--ccgg-------------tg-
acaaac---c------gg-agg-aa--g------------g---t--ggggat-g--a--
cg-tc-aa-g----tca-tcatgg-----c-cct-t----ac-gg-c-c-a-ggg-c-t-
------------------------------------------------------------
-a-ca-ca-c------gt-------g-c--------t-a-ca-atgg-tc-g-gta----
----c---a-ga-gg------------g-ttgcc----aa-----g-c-cg---c-g-ag
g--t-g------g----ag--ctaa----tccc-a-t-aaaa-cc--g--a-----t-cg
-ta-------------------g-t-cc--g-ga-----t---c-g-cagtc-t------
g--caac--------tcg-act-gc-gtga--ag-tcgg-a----a-tc-gc-tag-taa
tc--gt-gaat--cag-a-at-gtcg-c-gg-t-------g-aatacgt-t-c-c--c--
----aggc------------c-t-tg--------------t--acaca-ccg--cc-cg-
t--cac-a-c---------c-a-t-g-g-----------g-a-gtggg----ttgct-c-
c----ag--aa-------------g------t-a-gc----------t----------ag
t-c-t----a--------------------------------------------------
------------------------------------------------------------
------------------------------------------------------------
------------------------------------------------------------
------------------------------------------------------------
-------------------
>80
------------------------------------------------------------
------t----------ggc-ggca-ggc-c-tttcgaaaatttcgggtgtgatgcccct
aac-----------a--------------c-a-------tgc------a------ag---
-----------------t----------------c-g-ag-c---g-------g------
---ta----g-a---------------------gag--------------------a-ag
-----c-tt----g----ctt-------------------c----t-----ctt-g---a
-------------g---a---gc-ggc---g-ga----------cg-g---g-tg----a
gt-aat-g-c--------cta-gg-------aa-t---c-t-gcc-t-gg-----tag-t
-gg-ggg-a-taa-cg-------------tt-----------------------------
--cgg----a-aac-gga-----cg--------------c------t-aa-ta-cc-g--
-cata----cg-t--cctac--ggga---gaaa---gca-------ggggac--------
-c-------ttc--ggg-cct-----------t-gcgc----t-at-c-----a-ga-tg
-----ag-c-c-t-------a----gg----t-cg-g----atta-g----c-ta-g---
-ttggt--g---a-ggt-aat-ggct----c--a-cc-----aa---gg--c--ga-c-g
a-tc----------c---g---t-aact----g-g-t--ct---gag-a-gga-t-ga-t
-----ca-g--t-c-a----c-a-ct-gg--aac-t--g-a--g-aca-cg-----g-t-
cca-----g-act-c-----c--t------a-cggga-g-g--ca---g-c-agt-gggg
-a---ata-ttgga-caa-----t-gggcg-aaa----g---------cc-tga-t-cc-
a--g-cc-at--g-cc-g----cgtg-t--------------------------------
--g-t-g--aa---------gaagg---t-c-t--------tc-gg-at--t--------
----------------------------------g--t-------a-aa-g-c-a-c---
-t------tt--aa-gtt---gg------gagg-aa-ggg--c-----a-g-tta-c-c-
t--aa-ta-cgtg--a-----t------t--g--------------------------t-
tttg-a----------------c-gtt------------------------------a-c
cga---c-a--g-aa--t-a---ag--c-a------c----c--gg-cta-a-c-t----
-----c-t-gtg-cca-------g-ca-g--cc-gc-g----------gt-aa--ta---
c-a-g--------a-gg-gtgc-aa---------g--c--g--tt--a-a-tc--gg-a-
---a--tta-ct--g-ggc-gt-----a-aa-g--c-gc-gc-gt---------------
---a-gg--tgg-----tta--g------tt-aagt-t------g-g-at-gtg-aaat-
--------ccc-cttccgtgtgataaaatg-gg---------------------------
------------------------------------------------------------
------------------------------------------------------------
------------------------------------------------------------
--------------------------------------------------ctc-aa-cc-
t--g-gg-aa------------c-t-gc-a---t-tc--aa-a-a-ct-ga-ct-g-a--
c-ta---------------------------------g-a--g-ta-t---gg--ta---
------------------------------------------------------------
------------------------------------------------------------
------------------------------------------------------------
--------------------------------------------g-----------a---
-ggg--t------ggt-g--g-aa--ttt-cc-t-gt--g---------------t---a
-gc-g----gtg-aaa--t----------------gc-g-t-ag-a-t-at--a-g-g--
aa--gg-a----a-c---a---c-ca----------------------------------
------------------------------------g--t-----g-g--c-g-aa-g--
g--c-g-a--cc-a--c--ct------g-g-ac-t-g--at-a-c-tg-a---cac-tga
--g---------------------------------------------------------
------------------------------------------------------------
------------------------------------------------------------
--gt--g-c-----g-aaa----g-----c-g------t-g-ggg-ag-----c-aa-a-
-ca-gga--tt---ag-at-a-c----cct----gg-tag-t-cc----a-cg--ccg-t
-aaa-c-gatg-t-c-aa---c-t-ag--ccg--t-------t-ggg----ag-cc-tt-
g-ag-----ct-c-----tt-a-gt-gg--c-gc--a-------g--c-t----aac-g-
cat-t-aa-g-ttga--ccg-cct----gggg-agt-a-c-gg----cc----g-c----
-a-a---g--g---tt----aaa---------------ac-t-caaa--tg-aa--ttg-
a-c-ggggg-ccc-gc-a----c-aa-g--c-g-gt-gg-ag------cat--g------
----t---gg-tt-taa--t-tc--g-aa-g-c----aa-c-g-c----g-aag-aa-c-
ctt-a-c-ca-gg-cc-tt-ga-----ca-----t--c--c-aatg-aac-t-t-t-ct-
ag-a-g-a----t-a-g-a--t-tgg-tg--c-c--t----tc--g---ggaa-ca-tt-
-g-agac-------------a-g-g---------tg-ct-g-cat-gg--c---tgt-cg
--tc--a-g-ct--c--gt-g-t-cgtga-g--atg--tt-gg---g-tt-----aag--
-------t-ccc--gta-a-c---g-a-g-c-g----c-aa----ccc-tt--gt-cc-t
tagtt--a-c-cag-c-a-c----gtaa-tgg-t-g-------------gg-----ca-c
-t-----------c-t-aa-----ggag-a-c----tg--ccgg-------------tg-
acaaac---c------gg-agg-aa--g------------g---t--ggggat-g--a--
cg-tc-aa-g----tca-tcatgg-----c-cct-t----ac-gg-c-c-t-ggg-c-t-
------------------------------------------------------------
-a-ca-ca-c------gt-------g-c--------t-a-ca-atgg-tc-g-gta----
----c---a-ga-gg------------g-ttgcc----aa-----g-c-cg---c-g-ag
g--t-g------g----ag--ctaa----tccc-a-g-aaaa-cc--g--a-----t-cg
-ta-------------------g-t-cc--g-ga-----t---c-g-cagtc-t------
g--caac--------tcg-act-gc-gtga--ag-tcgg-a----a-tc-gc-tag-taa
tc--gc-gaat--cag-a-at-gtcg-c-gg-t-------g-aatacgt-t-c-c--c--
----gggc------------c-t-tg--------------t--acaca-ccg--cc-cg-
t--cac-a-c---------c-a-t-g-g-----------g-a-gtggg----ttgca-c-
c----ag--aa-------------g------t-a-gc----------t----------ag
t-c-t----a-----a--------c-------cttc----g-g---------gg------
-gg-a----c-g-g----t----------t--ac-c-----------a------------
----------cg-----------------------g----tg-------tga-tt----c
a----tga--c-t-gggg-tga------------a---gt----------cgta------
a---------c------aa-gg----t-----agccaa----------------------
-------------------
>81
------------------------------------------------------------
------------------------------------------------------------
------------------------------------------------------------
--------------------------------------ag-c---g-------g------
--ca-----gcac--------------------ggg----------------------ag
-----c-tt----g----ct--------------------c----------ctg-gt--g
-g--c---g--------a---gc-ggc---g-ga----------cg-g---g-tg----a
gt-aat-g-c--------cta-gg-------aa-t---c-t-gcc-t-ga-----tag-t
-gg-ggg-a-taa-ca-------------ac-----------------------------
--cgg----a-aac-ggt-----tg--------------c------t-aa-ta-cc-g--
-cata----cg-t--cctac--ggga---gaaa---gtg-------ggggat--------
-c-------ttc--gga-cct-----------c-acgc----t-at-c-----a-ga-tg
-----ag-c-c-t-------a----gg----t-cg-g----atta-g----c-ta-g---
-ttggt--g---g-ggt-aaa-ggcc----c--a-cc-----aa---gg--c--ga-c-g
a-tc----------c---g---t-aact----g-g-t--ct---gag-a-gga-t-ga-t
-----ca-g--t-c-a----c-a-ct-gg--aac-t--g-a--g-aca-cg-----g-t-
cca-----g-act-c-----c--t------a-cggga-g-g--ca---g-c-agt-gggg
-a---ata-ttgga-caa-----t-gggcg-aaa----g---------cc-tga-t-cc-
a--g-cc-at--g-cc-g----cgtg-t--------------------------------
--g-t-g--aa---------gaagg---t-c-t--------tc-gg-at--t--------
----------------------------------g--t-------a-aa-g-c-a-c---
-t------tt--aa-gtt---gg------gagg-aa-ggg--t-----c-g-tta--cc-
t--aa-ta-cgta--a-----t------g--g--------------------------c-
tttg-a----------------c-gtt------------------------------a-c
cga---c-a--g-aa--t-a---ag--c-a------c----c--gg-cta-a-c-----t
-----c-t-gtg-cca-------g-ca-g--cc-gc-g----------gt-aa--ta---
c-a-g--------a-gg-gtgc-aa---------g--c--g--tt--a-a-tc--gg-a-
---a--tta-ct--g-ggc-gt-----a-aa-g--c-gc-gc-gt---------------
---a-gg--cgg-----ttt--g------tt-aagt-t------g-a-at-gtg-aaat-
--------ccc-c----------------g-gg---------------------------
------------------------------------------------------------
------------------------------------------------------------
------------------------------------------------------------
--------------------------------------------------ctc-aa-cc-
t--g-gg-aa------------c-t-gc-a---t-cc--aa-a-a-ct-gg-ca-a-g--
c-ta---------------------------------g-a--g-ta-t---gg--ta---
------------------------------------------------------------
------------------------------------------------------------
------------------------------------------------------------
--------------------------------------------g-----------a---
-ggg--t------ggt-g--g-aa--ttt-cc-t-gt--g---------------t---a
-gc-g----gtg-aaa--t----------------gc-g-t-ag-a-t-at--a-g-g--
aa--gg-a----a-c---a---t-ca----------------------------------
------------------------------------g--t-----g-g--c-g-aa-g--
g--c-g-a--cc-a--c--ct------g-g-ac-c-a--at-a-c-tg-a---cgc-tga
[truncated: 5,437,068 more chars]
